# Supplementary material for: Application of quantitative proteomics to the integrated analysis of the ubiquitylated and global proteomes of xenograft tumor tissues
Source: Clin Proteomics. 2015 May 20;12(1):14. doi: 10.1186/s12014-015-9086-5 (PMC4445283; doi:10.1186/s12014-015-9086-5)
Supplement: Additional file 1: Table S1. — List of quantified ubiquitylated peptides from basal and luminal breast tumor xenografts subjected to anti-di-Gly ubiquitin remnant immunoaffinity enrichment. The log2 peptide ratio from each replicate is an average of all the quantified peptide-spectrum matches for a given peptide. CVs are reported for peptides quantified by >1 peptide-spectrum match. Peptides from human and murine proteins are included. [file 12014_2015_9086_MOESM1_ESM.xlsx]

## Sheet: Ubiquitylated peptides
Sequence	Protein Descriptions	Protein Group Accessions	Modifications	Log2(Basal 2/Basal 1)	# peptides (Basal 2/Basal 1)	% CV [Log2(Basal 2/Basal 1)]	Log2(Luminal 1/Basal 1)	# peptides (Luminal 1/Basal 1)	% CV [Log2(Luminal 1/Basal 1)]	Log2(Luminal 1/Basal 2)	# peptides (Luminal 1/Basal 2)	% CV [Log2(Luminal 1/Basal 2)]	Log2(Luminal 2/Basal 1)	# peptides (Luminal 2/Basal 1)	% CV [Log2(Luminal 2/Basal 1)]	Log2(Luminal 2/Basal 2)	# peptides (Luminal 2/Basal 2)	% CV [Log2(Luminal 2/Basal 2)]	Log2(Luminal 2/Luminal 1)	# peptides (Luminal 2/Luminal 1)	% CV [Log2(Luminal 2/Luminal 1)]	Log2[(Avg(Luminal 1, 2))/(Avg(Basal 1, 2))]	XCorr	Charge	m/z [Da]	MH+ [Da]	Delta Mass [PPM]	RT [min]	First Scan	Last Scan
nLLSVAYkNVIGAR	14-3-3 protein epsilon [Homo sapiens]	5803225	N-Term(iTRAQ4plex); K8(UBI_iTRAQ)	-0.847498	1		0.14283	1		-1.50162	1		-0.654118	1		-1.64445	1		0.990328	1		-0.249369	4.43	3	640.716	1920.13	3.29	62.27	11332	11332
nLLSVAYkNVVGGR	14-3-3 protein theta [Homo sapiens]	5803227	N-Term(iTRAQ4plex); K8(UBI_iTRAQ)	-0.626721	1		-1.70083	1		-2.75302	1		-2.1263	1		-1.05219	1		-1.07411	1		-2.00844	5.54	3	631.373	1892.1	4.82	59.15	10707	10707
kGIVDQSQQAYQEAFEISk	14-3-3 protein zeta/delta [Homo sapiens]	21735625	N-Term(iTRAQ4plex); K1(UBI_iTRAQ); K19(iTRAQ4plex)	-1.04536	1		0.488068	1		0.872199	1		1.91756	1		0.38413	1		1.53343	1		0.968044	4.05	3	905.813	2715.42	-2.45	54.93	9858	9858
vVSSIEQkTEGAEk	14-3-3 protein zeta/delta [Homo sapiens]	21735625	N-Term(iTRAQ4plex); K8(UBI_iTRAQ); K14(iTRAQ4plex)	-0.804698	1		1.23962	1		0.511459	1		1.31616	1		-0.728157	1		2.04431	1		1.11281	4.37	3	684.384	2051.14	1.03	39.4	6716	6716
yLAEVAAGDDkk	14-3-3 protein zeta/delta [Homo sapiens]	21735625	N-Term(iTRAQ4plex); K11(UBI_iTRAQ); K12(iTRAQ4plex)	-0.487285	1		1.43332	1		0.9792	1		1.46649	1		-0.454118	1		1.9206	1		1.29224	5.09	3	609.34	1826	1.51	39.56	6748	6748
fIQDHLkPSPQFQEQVk	2'-5'-oligoadenylate synthase 3 [Homo sapiens]	45007007	N-Term(iTRAQ4plex); K7(UBI_iTRAQ); K17(iTRAQ4plex)	-1.04585	1		1.07029	1		1.07218	1		2.11803	1		0.00189248	1		2.11613	1		1.34647	4.33	4	654.617	2615.45	6.22	45.03	7849	7849
dAFALAkEk	26S protease regulatory subunit 6A [Homo sapiens]	21361144	N-Term(iTRAQ4plex); K7(UBI_iTRAQ); K9(iTRAQ4plex)	-0.121326	1		-0.559308	1		-1.08779	1		-0.966468	1		-0.528485	1		-0.437982	1		-0.895002	4.14	3	513.633	1538.89	-2.98	38.08	6451	6451
aLDEGDIALLkTYGQSTYSR	26S protease regulatory subunit 7 isoform 2 [Homo sapiens]	325053652	N-Term(iTRAQ4plex); K11(UBI_iTRAQ)	-0.0285715	1		-0.0925447	1		-0.468364	1		-0.439792	1		-0.375819	1		-0.0639731	1		-0.408875	4.38	3	868.46	2603.37	4.31	61.8	11238	11238
yIINVkQFAk	26S protease regulatory subunit 7 isoform 2 [Homo sapiens]	325053652	N-Term(iTRAQ4plex); K6(UBI_iTRAQ); K10(iTRAQ4plex)	-0.318919	1		-1.42017	1		-1.68837	1		-1.36945	1		-0.268192	1		-1.10126	1		-1.55242	4.37	3	590.693	1770.06	-0.39	52.45	9355	9355
vSGSELVQkFIGEGAR	26S protease regulatory subunit 8 isoform 2 [Homo sapiens]	312596881	N-Term(iTRAQ4plex); K9(UBI_iTRAQ)	-0.73486	1		-1.90824	1		-2.71378	1		-1.97892	1		-0.805545	1		-1.17338	1		-2.08936	4.52	3	693.727	2079.17	10.37	62.14	11307	11307
eSILADkSLATR	26S proteasome non-ATPase regulatory subunit 10 isoform 2 [Homo sapiens]	28605137	N-Term(iTRAQ4plex); K7(UBI_iTRAQ)	-0.460252	1		-0.641525	1		-0.681705	1		-0.221452	1		-0.0401796	1		-0.181273	1		-0.604453	3.83	3	569.329	1705.97	2.15	40.65	6968	6968
eWQELDDAEkVQR	26S proteasome non-ATPase regulatory subunit 2 [Homo sapiens]	25777602	N-Term(iTRAQ4plex); K10(UBI_iTRAQ)	0.130921	1		-0.213041	1		0.290577	1		0.159656	1		0.503618	1		-0.343962	1		-0.161592	4.96	3	683.346	2048.02	-2.14	43.68	7575	7575
lGEkDTSLYRPALEELR	26S proteasome non-ATPase regulatory subunit 2 [Homo sapiens]	25777602	N-Term(iTRAQ4plex); K4(UBI_iTRAQ)	-0.390188	1		-0.299309	1		-0.293988	1		0.0962003	1		0.00532075	1		0.0908796	1		-0.269732	4.32	4	598.834	2392.31	2.75	49.69	8796	8796
lGEkDTSLYRPALEELRR	26S proteasome non-ATPase regulatory subunit 2 [Homo sapiens]	25777602	N-Term(iTRAQ4plex); K4(UBI_iTRAQ)	-0.182957	1		0.298903	1		-0.55057	1		-0.367614	1		-0.849473	1		0.48186	1		-0.130606	4.74	5	510.488	2548.41	1.85	46.07	8058	8058
lQAQQDAVNIVcHSkTR	26S proteasome non-ATPase regulatory subunit 4 [Mus musculus]	6679505	N-Term(iTRAQ4plex); C12(Carbamidomethyl); K15(UBI_iTRAQ)	-0.586157	1		-1.1011	1		-2.07694	1		-1.49078	1		-0.975842	1		-0.514941	1		-1.39959	5.38	4	593.32	2370.26	0.9	39.07	6649	6649
kAEAGAGSATEFQFR	40S ribosomal protein S10 [Mus musculus]	13399310	N-Term(iTRAQ4plex); K1(UBI_iTRAQ)	-0.933166	1		0.313614	1		-0.241172	1		0.691994	1		-0.554786	1		1.24678	1		0.300329	4.21	3	658.009	1972.01	0.46	38.74	6584	6584
sAVPPGADkkAEAGAGSATEFQFR	40S ribosomal protein S10 [Mus musculus]	13399310	N-Term(iTRAQ4plex); K9(UBI_iTRAQ); K10(iTRAQ4plex)	0.354296	1		1.87362	1		-1.07005	1		-1.42434	1		-2.94366	1		1.51932	1		0.707016	5.71	4	735.39	2938.54	-0.48	42.37	7310	7310
sVPTWLkLTSDDVk	40S ribosomal protein S13 [Homo sapiens]	4506685	N-Term(iTRAQ4plex); K7(UBI_iTRAQ); K14(iTRAQ4plex)	-0.515755	1		0.094047	1		-0.552778	1		-0.0370229	1		-0.646825	1		0.609802	1		-0.113128	4.24	3	712.408	2135.21	1.55	57.56	10389	10389
aEDkEWMPVTk	40S ribosomal protein S2 [Homo sapiens]	15055539	N-Term(iTRAQ4plex); K4(UBI_iTRAQ); K11(iTRAQ4plex)	-0.0139674	1		0.31635	1		0.490139	1		0.504106	1		0.173789	1		0.330317	1		0.257912	4.7	3	627.336	1879.99	-0.17	40.76	6989	6989
aEDkEWMPVTkLGR	40S ribosomal protein S2 [Homo sapiens]	15055539	N-Term(iTRAQ4plex); K4(iTRAQ4plex); K11(UBI_iTRAQ)	-0.199499	1		0.984651	1		0.449018	1		0.648517	1		-0.535633	1		1.18415	1		0.683298	4.47	3	736.072	2206.2	-0.17	43.91	7622	7622
tTGFGMIYDSLDYAkk	40S ribosomal protein S24 isoform a [Homo sapiens]	14916501	N-Term(iTRAQ4plex); K15(UBI_iTRAQ); K16(iTRAQ4plex)	-0.469332	1		1.27091	1		-0.0439533	1		0.425379	1		-1.31486	1		1.74024	1		0.819111	4.36	3	786.081	2356.23	2.21	61.11	11099	11099
fGFPEGSVELYAEkVATR	40S ribosomal protein S3 [Homo sapiens]	15718687	N-Term(iTRAQ4plex); K14(UBI_iTRAQ)	-0.243707	1		-0.296078	1		-0.655951	1		-0.412244	1		-0.359872	1		-0.0523719	1		-0.502931	6.83	3	801.426	2402.26	2.13	67.01	12289	12289
aVLkFAAATGATPIAGR	40S ribosomal protein SA [Mus musculus]	224994260	N-Term(iTRAQ4plex); K4(UBI_iTRAQ)	-0.382246	1		0.237434	1		-0.64224	1		-0.259994	1		-0.879674	1		0.61968	1		-0.11269	4.35	3	673.065	2017.18	0.53	51.59	9181	9181
fTGLSkEELLk	4F2 cell-surface antigen heavy chain isoform f [Homo sapiens]	61744483	N-Term(iTRAQ4plex); K6(UBI_iTRAQ); K11(iTRAQ4plex)	-0.423141	1		1.50653	1		0.593519	1		1.01666	1		-0.913009	1		1.92967	1		1.16236	4.14	3	604.361	1811.07	2.75	49.68	8795	8795
ikVAEDEAEAAAAAk	4F2 cell-surface antigen heavy chain isoform f [Homo sapiens]	61744483	N-Term(iTRAQ4plex); K2(UBI_iTRAQ); K15(iTRAQ4plex)	-0.197728	1		1.24555	1		0.714813	1		0.912541	1		-0.530738	1		1.44328	1		0.944808	5.74	3	678.379	2033.12	-1.34	44.11	7663	7663
dMLLANkVPAAAR	60S acidic ribosomal protein P0 [Homo sapiens]	16933546	N-Term(iTRAQ4plex); K7(UBI_iTRAQ)	-0.422573	1		-0.251823	1		-0.398234	1		0.0243388	1		-0.146411	1		0.17075	1		-0.282361	4.19	3	591.341	1772.01	0.11	44.78	7797	7797
iLDSVGIEADDDRLNkVISELNGk	60S acidic ribosomal protein P2 [Homo sapiens]	4506671	N-Term(iTRAQ4plex); K16(UBI_iTRAQ); K24(iTRAQ4plex)	-0.36665	1		-0.887526	1		-1.7699	1		-1.40325	1		-0.882374	1		-0.520876	1		-1.24529	4.87	4	790.686	3159.72	0.4	71.82	13259	13259
kYDAFLASESLIkQIPR	60S ribosomal protein L10a [Homo sapiens]	15431288	N-Term(iTRAQ4plex); K1(iTRAQ4plex); K13(UBI_iTRAQ)	-0.646232	1		-0.343131	1		-1.32714	1		-0.680905	1		-0.984006	1		0.303101	1		-0.620517	3.9	4	632.121	2525.46	7.34	61.98	11274	11274
eNkTAVVVGTITDDVR	60S ribosomal protein L18 [Homo sapiens]	4506607	N-Term(iTRAQ4plex); K3(UBI_iTRAQ)	-0.592252	1		-0.201575	1		-0.498133	1		0.0941191	1		-0.296559	1		0.390678	1		-0.231153	4.79	3	707.056	2119.15	-2.95	50.56	8971	8971
iGQGYLIkDGk	60S ribosomal protein L3 isoform b [Homo sapiens]	76496472	N-Term(iTRAQ4plex); K8(UBI_iTRAQ); K11(iTRAQ4plex)	-0.932413	1		0.244856	1		-0.623008	1		0.309405	1		-0.867864	1		1.17727	1		0.112375	4.17	3	580.012	1738.02	0.14	39.73	6782	6782
iYkIGQGYLIk	60S ribosomal protein L3 isoform b [Homo sapiens]	76496472	N-Term(iTRAQ4plex); K3(UBI_iTRAQ); K11(iTRAQ4plex)	-0.525951	1		-1.03769	1		-1.87362	1		-1.34767	1		-0.83593	1		-0.511736	1		-1.31184	4.05	3	614.717	1842.14	7.67	51.21	9104	9104
lIkNNASTDYDLSDk	60S ribosomal protein L3 isoform b [Homo sapiens]	76496472	N-Term(iTRAQ4plex); K3(UBI_iTRAQ); K15(iTRAQ4plex)	-0.413743	1		0.603621	1		0.166634	1		0.580377	1		-0.436988	1		1.01736	1		0.438916	4.42	3	748.4	2243.18	-1.43	40.54	6946	6946
lkVPPAINQFTQALDR	60S ribosomal protein L7a [Homo sapiens]	4506661	N-Term(iTRAQ4plex); K2(UBI_iTRAQ)	-0.42125	2	0.669528	1.12926	2	94.2314	0.787237	2	122.476	1.20849	2	121.174	-0.342022	2	16.1092	1.55051	2	93.1662	1.24365	4.9	3	738.432	2213.28	8.15	67.14	12317	12317
eITALAPSTMkIk	actin, cytoplasmic 2 [Homo sapiens]	316659409	N-Term(iTRAQ4plex); K11(UBI_iTRAQ); K13(iTRAQ4plex)	-0.336284	1		-1.4025	1		-1.85313	1		-1.51685	1		-0.450632	1		-1.06621	1		-1.60662	4.77	3	650.388	1949.15	2.12	48.65	8586	8586
hQGVMVGMGQkDSYVGDEAQSk	actin, cytoplasmic 2 [Homo sapiens]	316659409	N-Term(iTRAQ4plex); K11(UBI_iTRAQ); K22(iTRAQ4plex)	-0.664519	1		-0.476304	1		-1.17935	1		-0.514833	1		-0.703048	1		0.188215	1		-0.645719	4.17	4	725.113	2897.43	1.44	36.72	6176	6176
mQkEITALAPSTMk	actin, cytoplasmic 2 [Homo sapiens]	316659409	N-Term(iTRAQ4plex); K3(UBI_iTRAQ); K14(iTRAQ4plex)	-0.206562	1		-0.761897	1		-1.37078	1		-1.16422	1		-0.608883	1		-0.555335	1		-1.08942	5.14	3	699.06	2095.16	1.13	47.7	8388	8388
vAPEEHPVLLTEAPLNPkANR	actin, cytoplasmic 2 [Homo sapiens]	316659409	N-Term(iTRAQ4plex); K18(UBI_iTRAQ)	-0.0830626	1		-0.576251	1		-0.95096	1		-0.867898	1		-0.37471	1		-0.493188	1		-0.86491	5.26	4	675.131	2697.5	3.11	46.67	8179	8179
iLLTEPPMNPTkNR	actin-related protein 2 isoform b [Homo sapiens]	5031571	N-Term(iTRAQ4plex); K12(UBI_iTRAQ)	-0.326696	1		0.140363	1		-0.557031	1		-0.230335	1		-0.697394	1		0.467059	1		-0.167422	3.95	3	676.045	2026.12	-7.34	48.13	8481	8481
qDLPNAMNAAEITDkLGLHSLR	ADP-ribosylation factor 3 [Homo sapiens]	4502203	N-Term(iTRAQ4plex); K15(UBI_iTRAQ)	-0.401382	2	8.8921	0.316032	2	21.9976	-0.319313	2	13.64	0.0820692	2	4.70515	-0.635345	2	8.17468	0.717414	2	12.917	0.0719078	5.2	4	703.128	2809.49	0.86	62.86	11452	11452
dLPNALDEkQLIEk	ADP-ribosylation factor-like protein 8B [Homo sapiens]	8922601	N-Term(iTRAQ4plex); K9(UBI_iTRAQ); K14(iTRAQ4plex)	-0.546405	1		1.90075	1		1.6432	1		2.1896	1		-0.257552	1		2.44716	1		1.87022	4.44	3	724.748	2172.23	2.81	51.73	9210	9210
aLEATkLAIEAGFR	aldo-keto reductase family 1 member C1 [Homo sapiens]	5453543	N-Term(iTRAQ4plex); K6(UBI_iTRAQ)	-0.775767	1		-1.70376	1		-2.00343	1		-1.22766	1		-0.299674	1		-0.927988	1		-1.66462	4.37	3	631.37	1892.1	5.9	62.08	11294	11294
vQEkcQLEINFNTLQTk	alpha-actinin-1 isoform c [Homo sapiens]	194097352	N-Term(iTRAQ4plex); K4(UBI_iTRAQ); C5(Carbamidomethyl); K17(iTRAQ4plex)	-0.680833	1		1.26148	1		-0.258948	1		0.421885	1		-1.52043	1		1.94231	1		0.838723	4.34	3	880.476	2639.41	-2.14	53.57	9584	9584
tkGVDEVTIVNILTNR	annexin A2 isoform 2 [Homo sapiens]	209862831	N-Term(iTRAQ4plex); K2(UBI_iTRAQ)	-0.702109	1		0.512963	1		-0.376209	1		0.3259	1		-0.889172	1		1.21507	1		0.28919	4.63	3	725.419	2174.24	1.8	64.3	11744	11744
lIVALMkPSR	annexin A5 [Homo sapiens]	4502107	N-Term(iTRAQ4plex); K7(UBI_iTRAQ)	-0.826255	1		-1.69678	1		-2.66109	1		-1.83484	1		-0.964311	1		-0.870525	1		-1.89998	4.19	3	510.655	1529.95	4.13	52.69	9406	9406
tNEQMHQLVAAYkDAYER	annexin A6 isoform 2 [Homo sapiens]	302129652	N-Term(iTRAQ4plex); K13(UBI_iTRAQ)	-0.624607	1		0.870084	1		0.142234	1		0.766842	1		-0.72785	1		1.49469	1		0.675495	4.13	4	643.075	2569.28	2.51	50.88	9038	9038
aYFEkTHEQLTPLVR	apolipoprotein A-II precursor [Mus musculus]	157951676	N-Term(iTRAQ4plex); K5(UBI_iTRAQ)	-0.189844	1		-0.203084	1		-0.514112	1		-0.324268	1		-0.311028	1		-0.0132399	1		-0.413306	5.09	3	745.411	2234.22	-0.01	44.28	7696	7696
sDGGYTYDTSDLAAIkQR	arginyl-tRNA synthetase, cytoplasmic [Homo sapiens]	15149476	N-Term(iTRAQ4plex); K16(UBI_iTRAQ)	-0.680756	1		0.349593	1		-0.173107	1		0.507649	1		-0.522701	1		1.03035	1		0.257152	3.86	3	788.398	2363.18	3.41	46.9	8226	8226
lIGEELAQLkEQR	ataxin-3 isoform u [Homo sapiens]	258614031	N-Term(iTRAQ4plex); K10(UBI_iTRAQ)	-0.18385	1		-0.580429	1		-1.46785	1		-1.284	1		-0.887425	1		-0.396579	1		-1.02288	5.45	3	643.707	1929.11	2.59	57.16	10308	10308
aDIFMFDEPSSYLDVkQR	ATP-binding cassette sub-family E member 1 [Homo sapiens]	108773782	N-Term(iTRAQ4plex); K16(UBI_iTRAQ)	-0.395931	1		-2.38415	1		-2.39464	1		-1.99871	1		-0.0104868	1		-1.98822	1		-2.35941	3.94	3	855.098	2563.28	1.94	67.99	12487	12487
lkPDEGGEVPVLNVSYkPQk	ATP-binding cassette sub-family E member 1 [Homo sapiens]	108773782	N-Term(iTRAQ4plex); K2(UBI_iTRAQ); K17(iTRAQ4plex); K20(iTRAQ4plex)	-0.0416873	1		-1.20839	1		-1.28768	1		-1.24599	1		-0.0792872	1		-1.1667	1		-1.38175	6.21	4	722.659	2887.62	-7.61	47.97	8448	8448
gSSYkLLVEQAk	baculoviral IAP repeat-containing 6 [Mus musculus]	133922596	N-Term(iTRAQ4plex); K5(UBI_iTRAQ); K12(iTRAQ4plex)	0.272135	1		-0.660343	1		-0.898064	1		-1.1702	1		-0.237721	1		-0.932478	1		-1.0716	4.49	3	623.699	1869.08	0.65	42.64	7365	7365
lDVGNAEVkLEEENR	B-cell receptor-associated protein 31 isoform b [Homo sapiens]	213511012	N-Term(iTRAQ4plex); K9(UBI_iTRAQ)	-0.526159	1		-0.417669	1		-0.863894	1		-0.337735	1		-0.446225	1		0.10849	1		-0.539332	4.44	3	706.372	2117.1	-2.54	47.78	8404	8404
eVIPMAAVkQALR	bcl-2-like protein 1 isoform 2 [Homo sapiens]	4502381	N-Term(iTRAQ4plex); K9(UBI_iTRAQ)	-0.353504	1		-0.072116	1		-0.47462	1		-0.121117	1		-0.402504	1		0.281388	1		-0.248478	4.18	3	610.029	1828.07	0.15	57.5	10377	10377
lIVNkNAGETLLQR	BCL-6 corepressor isoform b [Homo sapiens]	183396785	N-Term(iTRAQ4plex); K5(UBI_iTRAQ)	0.250859	1		-1.04786	1		-1.41014	1		-1.661	1		-0.362276	1		-1.29872	1		-1.50345	5.13	3	657.723	1971.15	-2.46	48.39	8534	8534
aGEIkGFTGIDSEYEkPEAPELVLk	bifunctional 3'-phosphoadenosine 5'-phosphosulfate synthase 1 [Homo sapiens]	46094058	N-Term(iTRAQ4plex); K5(UBI_iTRAQ); K16(iTRAQ4plex); K25(iTRAQ4plex)	-0.275805	1		-2.29618	1		-2.54617	1		-2.27036	1		-0.249992	1		-2.02037	1		-2.43953	4.41	3	1137.63	3410.86	2.9	58.01	10479	10479
lNLNNTVLSkR	bifunctional aminoacyl-tRNA synthetase [Homo sapiens]	62241042	N-Term(iTRAQ4plex); K10(UBI_iTRAQ)	-0.393373	1		0.642052	1		-0.25744	1		0.135933	1		-0.899492	1		1.03543	1		0.289532	4.19	3	558.668	1673.99	0.42	43.78	7596	7596
lDSTQVGEFLGDNDkFNk	brefeldin A-inhibited guanine nucleotide-exchange protein 1 [Mus musculus]	156231075	N-Term(iTRAQ4plex); K15(UBI_iTRAQ); K18(iTRAQ4plex)	-1.05735	1		3.87901	1		3.63125	1		4.6886	1		-0.247765	1		4.93636	1		4.03899	6.93	3	858.444	2573.32	-1.64	57.59	10395	10395
eAFSLFDkDGDGTITTk	calmodulin [Homo sapiens]	4502549	N-Term(iTRAQ4plex); K8(UBI_iTRAQ); K17(iTRAQ4plex)	-0.0411691	1		0.464089	1		0.129893	1		0.171062	1		-0.334196	1		0.505258	1		0.172149	4.68	3	797.752	2391.24	0.58	54.55	9782	9782
vFDkDGNGYISAAELR	calmodulin [Homo sapiens]	4502549	N-Term(iTRAQ4plex); K4(UBI_iTRAQ)	-0.546606	1		-0.341556	1		-0.919865	1		-0.373258	1		-0.578308	1		0.20505	1		-0.5088	4.81	3	719.714	2157.13	4.57	50.77	9016	9016
eVVDGLEkAIYk	catechol O-methyltransferase isoform S-COMT [Homo sapiens]	6466450	N-Term(iTRAQ4plex); K8(UBI_iTRAQ); K12(iTRAQ4plex)	-0.0104817	1		-0.639923	1		-0.821171	1		-0.81069	1		-0.181248	1		-0.629441	1		-0.877137	3.93	3	637.368	1910.09	-2.66	51.47	9155	9155
kGTVLLADNVIcPGAPDFLAHVR	catechol O-methyltransferase isoform S-COMT [Homo sapiens]	6466450	N-Term(iTRAQ4plex); K1(UBI_iTRAQ); C12(Carbamidomethyl)	-0.933969	1		-0.976476	1		-1.18966	1		-0.255692	1		-0.213185	1		-0.0425071	1		-0.841322	4.88	4	717.151	2865.58	6.13	63.66	11615	11615
aMADEVTEkQVYDAHTk	caveolin-1 [Mus musculus]	6680854	N-Term(iTRAQ4plex); K9(UBI_iTRAQ); K17(iTRAQ4plex)	-0.424174	1		-0.195641	1		-0.107676	1		0.316498	1		0.087965	1		0.228533	1		-0.10946	4.53	4	621.322	2482.27	2.07	35.67	5966	5966
yVEcSALTQkGLk	cell division control protein 42 homolog isoform 1 [Homo sapiens]	89903012	N-Term(iTRAQ4plex); C4(Carbamidomethyl); K10(UBI_iTRAQ); K13(iTRAQ4plex)	-0.417411	1		-0.0701329	1		-0.567693	1		-0.150282	1		-0.49756	1		0.347278	1		-0.258908	3.95	3	681.715	2043.13	1.86	41.58	7155	7155
sMDATLkTMNLEk	charged multivesicular body protein 1b [Homo sapiens]	31542306	N-Term(iTRAQ4plex); K7(UBI_iTRAQ); K13(iTRAQ4plex)	0.00887681	1		-0.235694	1		-0.683206	1		-0.692083	1		-0.447512	1		-0.244571	1		-0.601538	4.19	3	676.699	2028.08	0.22	47.6	8367	8367
aHIAQLcEkAGLLQR	clathrin heavy chain 1 [Homo sapiens]	4758012	N-Term(iTRAQ4plex); C7(Carbamidomethyl); K9(UBI_iTRAQ)	-0.819038	1		-0.193106	1		-0.704604	1		0.114434	1		-0.511498	1		0.625931	1		-0.228806	3.84	4	528.299	2110.17	-2.23	42.75	7388	7388
kVQVPNcDEIFYAGTGNLLLR	coatomer subunit alpha isoform 2 [Homo sapiens]	148536853	N-Term(iTRAQ4plex); K1(UBI_iTRAQ); C7(Carbamidomethyl)	-0.0152425	1		1.29532	1		0.494643	1		0.509886	1		-0.800672	1		1.31056	1		0.802834	4.61	3	937.169	2809.49	0.98	67.02	12291	12291
aVLFcLSEDkk	cofilin-1 [Homo sapiens]	5031635	N-Term(iTRAQ4plex); C5(Carbamidomethyl); K10(UBI_iTRAQ); K11(iTRAQ4plex)	-0.301984	1		0.0625402	1		-0.149017	1		0.152967	1		-0.211557	1		0.364525	1		-0.0511601	3.86	3	619.343	1856.01	-8.82	47.99	8452	8452
tGRPAGkGSITISAEEIkDNR	copine-3 [Homo sapiens]	4503015	N-Term(iTRAQ4plex); K7(UBI_iTRAQ); K18(iTRAQ4plex)	-1.24402	1		0.74077	1		-0.421601	1		0.822419	1		-1.16237	1		1.98479	1		0.610466	3.89	4	687.385	2746.52	-0.28	35.74	5979	5979
gkLEAIITPPPAk	core histone macro-H2A.1 isoform 4 [Mus musculus]	283945579	N-Term(iTRAQ4plex); K2(UBI_iTRAQ); K13(iTRAQ4plex)	-0.444901	1		0.309672	1		-0.221217	1		0.223683	1		-0.530889	1		0.754572	1		0.118895	4.39	3	627.728	1881.17	9.15	46.23	8091	8091
gVTIASGGVLPNIHPELLAkk	core histone macro-H2A.1 isoform 4 [Mus musculus]	283945579	N-Term(iTRAQ4plex); K20(UBI_iTRAQ); K21(iTRAQ4plex)	-0.242864	2	13.0145	1.0073	2	26.1274	0.461142	2	10.8465	0.704007	2	2.14536	-0.546162	2	14.9652	1.25017	2	12.7892	0.727752	4.89	4	665.9	2660.58	-1.2	56.83	10241	10241
gVTIASGGVLPNIHPELLAkkR	core histone macro-H2A.1 isoform 4 [Mus musculus]	283945579	N-Term(iTRAQ4plex); K20(UBI_iTRAQ); K21(iTRAQ4plex)	-0.503153	1		-0.206222	1		-1.08676	1		-0.583605	1		-0.880535	1		0.29693	1		-0.505813	4.5	4	704.931	2816.7	5.96	52.34	9333	9333
tQEAIIQIMkMR	cullin-5 [Homo sapiens]	40254446	N-Term(iTRAQ4plex); K10(UBI_iTRAQ)	-0.744019	1		0.553501	1		-0.413607	1		0.330412	1		-0.967108	1		1.29752	1		0.319346	4.32	3	622.02	1864.05	4.31	58.09	10493	10493
eISLLkELR	cyclin-dependent kinase 1 isoform 4 [Homo sapiens]	281427278	N-Term(iTRAQ4plex); K6(UBI_iTRAQ)	-0.461765	1		-1.85737	1		-2.30097	1		-1.8392	1		-0.443599	1		-1.3956	1		-2.00463	4.21	3	501.645	1502.92	4.79	53.53	9576	9576
sIEkLLEWENNR	cysteine-rich hydrophobic domain 2 protein [Mus musculus]	13386358	N-Term(iTRAQ4plex); K4(UBI_iTRAQ)	-0.123417	1		-0.720896	1		-0.836952	1		-0.713534	1		-0.116055	1		-0.597479	1		-0.87222	3.89	3	645.018	1933.04	1.41	59.74	10824	10824
vYDLTkFLEEHPGGEEVLR	cytochrome b5 isoform 2 [Homo sapiens]	4503183	N-Term(iTRAQ4plex); K6(UBI_iTRAQ)	-0.778579	1		1.71983	1		1.07237	1		1.85095	1		-0.647467	1		2.49841	1		1.61477	4.18	4	659.101	2633.38	0.77	63.85	11653	11653
aAGIDEQENWHEGkENIR	cytosol aminopeptidase [Homo sapiens]	41393561	N-Term(iTRAQ4plex); K14(UBI_iTRAQ)	-1.68195	1		2.21655	1		1.53662	1		3.21856	1		-0.67993	1		3.89849	1		2.37034	4.72	4	625.313	2498.23	1.72	34.64	5758	5758
sATkVTADVINAAEk	D-3-phosphoglycerate dehydrogenase [Homo sapiens]	23308577	N-Term(iTRAQ4plex); K4(UBI_iTRAQ); K15(iTRAQ4plex)	-0.216579	1		0.489803	1		-0.433272	1		-0.216693	1		-0.923075	1		0.706382	1		0.0503594	4.97	3	688.729	2064.17	2.43	44.28	7697	7697
sGLAAkHFIDVGAGVIDEDYR	deoxyuridine 5'-triphosphate nucleotidohydrolase, mitochondrial isoform 3 [Homo sapiens]	70906444	N-Term(iTRAQ4plex); K6(UBI_iTRAQ)	-0.621185	1		-0.166782	1		-1.05326	1		-0.432073	1		-0.886476	1		0.454403	1		-0.419871	4.37	4	659.6	2635.38	1.68	58.04	10485	10485
sLTINGkEQLLR	dnaJ homolog subfamily B member 6 isoform b [Homo sapiens]	4885495	N-Term(iTRAQ4plex); K7(UBI_iTRAQ)	-0.359886	1		-2.81724	1		-3.01383	1		-2.65394	1		-0.196585	1		-2.45736	1		-2.89836	4.18	3	592.021	1774.05	3.73	44.6	7761	7761
aQLSDYSDIVTTLDLAPPTkk	double-strand-break repair protein rad21 homolog [Homo sapiens]	5453994	N-Term(iTRAQ4plex); K20(UBI_iTRAQ); K21(iTRAQ4plex)	-1.06877	1		0.247275	1		-0.256076	1		0.812692	1		-0.503351	1		1.31604	1		0.300524	5.1	4	706.394	2822.55	1.1	67.07	12302	12302
sSLLTEkLLR	E3 ubiquitin-protein ligase HUWE1 [Homo sapiens]	61676188	N-Term(iTRAQ4plex); K7(UBI_iTRAQ)	-0.319971	1		-1.58925	1		-2.1258	1		-1.80583	1		-0.536545	1		-1.26928	1		-1.83653	3.9	3	521.318	1561.94	-8.15	49.22	8703	8703
eFDPLGPLPPGWEkR	E3 ubiquitin-protein ligase Itchy homolog [Homo sapiens]	27477109	N-Term(iTRAQ4plex); K14(UBI_iTRAQ)	-0.176371	1		0.283327	1		-0.0502991	1		0.126072	1		-0.333626	1		0.459698	1		0.0565453	5.34	3	714.054	2140.15	1.74	60.72	11022	11022
yEEIVkEVSTYIkk	elongation factor 1-alpha 1 [Mus musculus]	126032329	N-Term(iTRAQ4plex); K6(UBI_iTRAQ); K13(iTRAQ4plex); K14(iTRAQ4plex)	-0.744348	1		-0.969997	1		-2.2833	1		-1.53895	1		-1.31331	1		-0.225649	1		-1.31218	3.89	4	605.605	2419.4	2.28	63.48	11578	11578
dTVTPGELLkAEIIDQDLYER	epiplakin [Homo sapiens]	207452735	N-Term(iTRAQ4plex); K10(UBI_iTRAQ)	-0.225528	1		-0.824961	1		-1.28591	1		-1.06038	1		-0.460949	1		-0.599432	1		-1.08349	4.38	3	940.835	2820.49	1.5	71.91	13278	13278
eNMYAVQTLkDFQYVDRDGk	epsin-1 isoform c [Homo sapiens]	41350201	N-Term(iTRAQ4plex); K10(UBI_iTRAQ); K20(iTRAQ4plex)	-0.102732	1		0.688534	1		0.289544	1		0.392276	1		-0.39899	1		0.791265	1		0.398365	5.9	4	742.381	2966.5	-1.07	56.99	10274	10274
lDLISkGEEPR	equilibrative nucleoside transporter 1 [Homo sapiens]	118582260	N-Term(iTRAQ4plex); K6(UBI_iTRAQ)	-0.177534	1		-2.7631	1		-2.9621	1		-2.78457	1		-0.199009	1		-2.58556	1		-2.92859	4.03	3	553.649	1658.93	0.04	42.26	7289	7289
aEVQkLQMEAPHIIVGTPGR	eukaryotic initiation factor 4A-I isoform 2 [Homo sapiens]	325197164	N-Term(iTRAQ4plex); K5(UBI_iTRAQ)	-0.373963	1		-1.11711	1		-1.13925	1		-0.765285	1		-0.0221385	1		-0.743147	1		-1.10793	5.47	3	859.481	2576.43	2.73	51.05	9071	9071
gFkDQIYDIFQk	eukaryotic initiation factor 4A-I isoform 2 [Homo sapiens]	325197164	N-Term(iTRAQ4plex); K3(UBI_iTRAQ); K12(iTRAQ4plex)	-0.565292	1		-2.14202	1		-2.22685	1		-1.66155	1		-0.0848254	1		-1.57673	1		-2.08366	4.01	3	683.38	2048.13	3.87	62.27	11334	11334
gIYAYGFEkPSAIQQR	eukaryotic initiation factor 4A-I isoform 2 [Homo sapiens]	325197164	N-Term(iTRAQ4plex); K9(UBI_iTRAQ)	-0.177545	1		-0.870009	1		-1.17287	1		-0.995329	1		-0.302864	1		-0.692465	1		-1.08235	4.94	3	744.068	2230.19	1	50.01	8862	8862
eQPEkEPELQQYVPQLQNNTILR	eukaryotic translation initiation factor 3 subunit A [Mus musculus]	146219837	N-Term(iTRAQ4plex); K5(UBI_iTRAQ)	-0.0913798	1		1.56645	1		1.77374	1		1.86512	1		0.207284	1		1.65783	1		1.56422	4.78	3	1066.23	3196.69	0.47	61.61	11199	11199
lLDMDGIIVEkQR	eukaryotic translation initiation factor 3 subunit A [Mus musculus]	146219837	N-Term(iTRAQ4plex); K11(UBI_iTRAQ)	-0.31872	1		1.55917	1		0.786821	1		1.10554	1		-0.772353	1		1.87789	1		1.21972	4.89	3	644.699	1932.08	0.38	57.76	10427	10427
qSVYEEkLk	eukaryotic translation initiation factor 3 subunit A [Mus musculus]	146219837	N-Term(iTRAQ4plex); K7(UBI_iTRAQ); K9(iTRAQ4plex)	-0.00989354	1		0.000217414	1		-0.0615541	1		-0.0516605	1		-0.0617715	1		0.010111	1		-0.180527	3.94	3	557.322	1669.95	2.56	31.79	5186	5186
qLLDDEEQLTAkTLYMSHR	extended synaptotagmin-1 isoform 2 [Homo sapiens]	14149680	N-Term(iTRAQ4plex); K12(UBI_iTRAQ)	-0.304372	1		-0.65488	1		-1.08409	1		-0.779719	1		-0.429211	1		-0.350508	1		-0.86432	3.9	4	674.099	2693.37	-2.27	58.59	10594	10594
eVSVPTFSWEEIQkHNLR	fatty acid desaturase 2 [Homo sapiens]	4758334	N-Term(iTRAQ4plex); K14(UBI_iTRAQ)	0.0272807	1		-1.40361	1		-1.48841	1		-1.51569	1		-0.0848004	1		-1.43089	1		-1.61365	4.63	4	651.097	2601.37	0.16	57.2	10316	10316
aALQEELQLckGLVQALQTk	fatty acid synthase [Homo sapiens]	41872631	N-Term(iTRAQ4plex); C10(Carbamidomethyl); K11(UBI_iTRAQ); K20(iTRAQ4plex)	-0.215755	1		2.7998	1		2.16144	1		2.3772	1		-0.638359	1		3.01556	1		2.4649	4.04	3	929.864	2787.58	0.74	72.24	13343	13343
dGLLENQTPEFFQDVckPk	fatty acid synthase [Homo sapiens]	41872631	N-Term(iTRAQ4plex); C16(Carbamidomethyl); K17(UBI_iTRAQ); K19(iTRAQ4plex)	-0.458295	1		2.24939	1		1.94318	1		2.40147	1		-0.306214	1		2.70769	1		2.16088	4.11	3	937.821	2811.45	4.63	59.13	10702	10702
gLVQALQTkVTQQGLk	fatty acid synthase [Homo sapiens]	41872631	N-Term(iTRAQ4plex); K9(UBI_iTRAQ); K16(iTRAQ4plex)	-0.700319	2	27.0943	0.887744	2	14.2719	0.256469	2	6.46628	0.956788	2	20.3629	-0.631275	2	7.75211	1.58806	2	12.4639	0.754455	4.41	3	753.458	2258.36	1.19	57.1	10295	10295
lYTLQDkAQVADVVVSR	fatty acid synthase [Homo sapiens]	41872631	N-Term(iTRAQ4plex); K7(UBI_iTRAQ)	-0.625336	1		0.468954	1		-0.163724	1		0.461612	1		-0.632678	1		1.09429	1		0.311321	4.03	3	769.771	2307.3	3.01	55.68	10009	10009
vVVQVLAEEPEAVLkGAkPk	fatty acid synthase [Homo sapiens]	41872631	N-Term(iTRAQ4plex); K15(UBI_iTRAQ); K18(iTRAQ4plex); K20(iTRAQ4plex)	-0.450023	1		-0.0577778	1		-0.561544	1		-0.111521	1		-0.503766	1		0.392245	1		-0.234865	4.98	4	699.43	2794.7	2.69	58.45	10566	10566
gILAADESTGSIAkR	fructose-bisphosphate aldolase A [Homo sapiens]	193794814	N-Term(iTRAQ4plex); K14(UBI_iTRAQ)	-0.153775	1		0.350869	1		-0.048071	1		0.105704	1		-0.39894	1		0.504644	1		0.0850803	6.09	3	631.022	1891.05	1.17	38.41	6516	6516
iVAPGkGILAADESTGSIAk	fructose-bisphosphate aldolase A [Homo sapiens]	193794814	N-Term(iTRAQ4plex); K6(UBI_iTRAQ); K20(iTRAQ4plex)	-0.577064	1		1.07981	1		0.406324	1		0.983387	1		-0.673488	1		1.65688	1		0.887063	4.2	3	815.479	2444.42	5.39	50.95	9051	9051
gEVNANAkSFNVDLLAGk	galectin-8 isoform b [Homo sapiens]	42544187	N-Term(iTRAQ4plex); K8(UBI_iTRAQ); K18(iTRAQ4plex)	-0.430003	1		1.12481	1		0.764967	1		1.19497	1		-0.359846	1		1.55482	1		0.999978	5.3	3	798.445	2393.32	2.22	53.27	9524	9524
iLVTGGSGLVGkAIQk	GDP-L-fucose synthase [Homo sapiens]	4507709	N-Term(iTRAQ4plex); K12(UBI_iTRAQ); K16(iTRAQ4plex)	-0.772247	1		2.21344	1		0.91883	1		1.69108	1		-1.29461	1		2.98569	1		1.88729	6.6	3	696.433	2087.29	-2.87	51.42	9146	9146
kNVHMNDNVLHSAFEVGAR	GDP-L-fucose synthase [Homo sapiens]	4507709	N-Term(iTRAQ4plex); K1(UBI_iTRAQ)	-0.783422	1		0.899486	1		0.430587	1		1.21401	1		-0.468899	1		1.68291	1		0.868661	4.49	4	635.832	2540.31	1.05	41.53	7144	7144
gYDSAGVGFDGGNDkDWEANAck	glucosamine--fructose-6-phosphate aminotransferase [isomerizing] 1 [Homo sapiens]	205277386	N-Term(iTRAQ4plex); K15(UBI_iTRAQ); C22(Carbamidomethyl); K23(iTRAQ4plex)	0.106665	1		2.2174	1		2.35911	1		2.25245	1		0.141712	1		2.11073	1		2.08095	4.4	3	993.79	2979.35	0.27	46.34	8113	8113
gIkQVYMSLPQGEk	glutamine synthetase [Homo sapiens]	19923206	N-Term(iTRAQ4plex); K3(UBI_iTRAQ); K14(iTRAQ4plex)	-0.744841	1		0.630918	1		0.240961	1		0.985802	1		-0.389958	1		1.37576	1		0.61868	4.07	3	708.734	2124.19	1.53	47.73	8395	8395
tcLLNETGDEPFQYkN	glutamine synthetase [Homo sapiens]	19923206	N-Term(iTRAQ4plex); C2(Carbamidomethyl); K15(UBI_iTRAQ)	-1.49883	1		1.66529	1		0.734289	1		2.23312	1		-0.930998	1		3.16412	1		1.68191	3.99	3	777.71	2331.12	0.01	55.18	9909	9909
yIEEAIEkLSk	glutamine synthetase [Homo sapiens]	19923206	N-Term(iTRAQ4plex); K8(UBI_iTRAQ); K11(iTRAQ4plex)	-0.779959	1		2.1826	1		1.58365	1		2.36361	1		-0.598949	1		2.96256	1		2.09742	4.36	3	623.694	1869.07	-0.4	64.12	11706	11706
sGNIVAGIANESkk	GMP synthase [glutamine-hydrolyzing] [Homo sapiens]	4504035	N-Term(iTRAQ4plex); K13(UBI_iTRAQ); K14(iTRAQ4plex)	-0.42382	1		0.48564	1		-0.38217	1		0.0416498	1		-0.86781	1		0.90946	1		0.157243	5.06	3	645.372	1934.1	-1.06	37.39	6312	6312
vIcAEEPYIckDFPETNNILk	GMP synthase [glutamine-hydrolyzing] [Homo sapiens]	4504035	N-Term(iTRAQ4plex); C3(Carbamidomethyl); C10(Carbamidomethyl); K11(UBI_iTRAQ); K21(iTRAQ4plex)	-0.452348	2	2.50143	1.00464	2	14.7429	0.408119	2	9.76577	0.860468	2	7.25107	-0.596519	2	4.92406	1.45699	2	12.2078	0.795263	4.51	4	775.659	3099.62	9.77	62.14	11306	11306
ekIQQDADSVITVGR	Golgi resident protein GCP60 [Homo sapiens]	15826852	N-Term(iTRAQ4plex); K2(UBI_iTRAQ)	-0.409085	1		2.11417	1		2.07131	1		2.48039	1		-0.0428635	1		2.52325	1		2.12828	5.65	3	687.712	2061.12	1.58	42.8	7398	7398
iIVDELkQEVISTSSk	guanine nucleotide-binding protein subunit beta-2-like 1 [Homo sapiens]	5174447	N-Term(iTRAQ4plex); K7(UBI_iTRAQ); K16(iTRAQ4plex)	-0.545434	1		-0.896457	1		-1.18766	1		-0.64223	1		-0.291207	1		-0.351024	1		-0.942115	4.25	3	779.122	2335.35	3.21	63.46	11574	11574
qATkDAGVIAGLNVLR	heat shock 70 kDa protein 1A/1B [Homo sapiens]	194248072	N-Term(iTRAQ4plex); K4(UBI_iTRAQ)	-0.835181	1		0.142047	1		-0.821908	1		0.013273	1		-0.963955	1		0.977228	1		-0.0573921	3.95	3	676.732	2028.18	-0.16	53.84	9639	9639
vSAkNALESYAFNMk	heat shock 70 kDa protein 1A/1B [Homo sapiens]	194248072	N-Term(iTRAQ4plex); K4(UBI_iTRAQ); K15(iTRAQ4plex)	-0.448021	1		-0.713702	1		-1.77424	1		-1.32622	1		-1.06053	1		-0.265681	1		-1.09691	4.78	3	740.401	2219.19	1.08	56.85	10247	10247
gcALQcAILSPAFkVR	heat shock 70 kDa protein 4L [Mus musculus]	40254361	N-Term(iTRAQ4plex); C2(Carbamidomethyl); C6(Carbamidomethyl); K14(UBI_iTRAQ)	-0.470239	1		0.140185	1		-0.0631283	1		0.40711	1		-0.203314	1		0.610424	1		0.103789	5	3	731.736	2193.19	2.72	57.39	10354	10354
lIGDAAkNQVAMNPTNTVFDAk	heat shock cognate 71 kDa protein isoform 2 [Homo sapiens]	24234686	N-Term(iTRAQ4plex); K7(UBI_iTRAQ); K22(iTRAQ4plex)	-0.358332	2	5.14946	0.244183	2	9.51457	-0.274977	2	0.203636	0.0833552	2	5.35352	-0.51916	2	9.71961	0.602515	2	4.34914	0.0215169	4.63	3	955.514	2864.53	-1.29	54.92	9857	9857
qATkDAGTIAGLNVLR	heat shock cognate 71 kDa protein isoform 2 [Homo sapiens]	24234686	N-Term(iTRAQ4plex); K4(UBI_iTRAQ)	-0.500627	1		0.633032	1		-0.441618	1		0.0590089	1		-1.07465	1		1.13366	1		0.267288	4.76	3	677.39	2030.16	-2.09	48.76	8609	8609
eLISNSSDALDkIR	heat shock protein HSP 90-alpha isoform 2 [Homo sapiens]	154146191	N-Term(iTRAQ4plex); K12(UBI_iTRAQ)	-0.615891	1		0.609984	1		0.263449	1		0.87934	1		-0.346535	1		1.22588	1		0.567451	3.86	3	655.029	1963.07	1.1	47.23	8294	8294
aDLINNLGTIAkSGTk	heat shock protein HSP 90-alpha isoform 2 [Homo sapiens]|heat shock protein HSP 90-beta [Homo sapiens]	154146191;20149594	N-Term(iTRAQ4plex); K12(UBI_iTRAQ); K16(iTRAQ4plex)																				4.32	3	721.423	2162.26	2.1	53.3	9529	9529
gTkVILHLkEDQTEYLEER	heat shock protein HSP 90-alpha isoform 2 [Homo sapiens]|heat shock protein HSP 90-beta [Homo sapiens]	154146191;20149594	N-Term(iTRAQ4plex); K3(UBI_iTRAQ); K9(iTRAQ4plex)																				3.87	4	712.646	2847.56	1.65	47.23	8293	8293
vILHLkEDQTEYLEER	heat shock protein HSP 90-alpha isoform 2 [Homo sapiens]|heat shock protein HSP 90-beta [Homo sapiens]	154146191;20149594	N-Term(iTRAQ4plex); K6(UBI_iTRAQ)																				4.12	4	605.076	2417.28	-3.38	48.77	8611	8611
fYEAFSkNLk	heat shock protein HSP 90-beta [Homo sapiens]	20149594	N-Term(iTRAQ4plex); K7(UBI_iTRAQ); K10(iTRAQ4plex)	-0.508377	1		1.41469	1		0.139894	1		0.648271	1		-1.27479	1		1.92306	1		0.991268	3.85	3	598.334	1792.99	-5.4	49.25	8708	8708
kHLEINPDHPIVETLR	heat shock protein HSP 90-beta [Homo sapiens]	20149594	N-Term(iTRAQ4plex); K1(UBI_iTRAQ)	-0.897424	1		-0.548712	1		-1.15051	1		-0.253087	1		-0.601799	1		0.348712	1		-0.593464	3.98	4	579.081	2313.3	4.58	40.43	6923	6923
mFASFPTTkTYFPHFDVSHGSAQVk	hemoglobin subunit alpha [Mus musculus]	145301578	N-Term(iTRAQ4plex); K9(UBI_iTRAQ); K25(iTRAQ4plex)	-0.999591	1		-0.532504	1		-1.08354	1		-0.0839453	1		-0.551032	1		0.467087	1		-0.839605	4.35	5	676.15	3376.72	1.97	58.93	10663	10663
mFASFPTTkTYFPHFDVSHGSAQVk	hemoglobin subunit alpha [Mus musculus]	145301578	N-Term(iTRAQ4plex); M1(Oxidation); K9(UBI_iTRAQ); K25(iTRAQ4plex)	-0.585798	2	6.51359	-0.654315	2	7.90366	-1.31714	2	2.76515	-0.731346	2	3.74338	-0.662829	2	5.13011	-0.068517	2	1.38473	-0.521911	3.93	5	679.346	3392.7	-2.46	55.2	9912	9912
mFVGGLSWDTSkk	heterogeneous nuclear ribonucleoprotein A/B isoform b [Homo sapiens]	55956921	N-Term(iTRAQ4plex); K12(UBI_iTRAQ); K13(iTRAQ4plex)	-0.286201	1		0.689002	1		-0.20988	1		0.0763217	1		-0.898882	1		0.975203	1		0.289554	5.27	3	668.032	2002.08	1.25	54.06	9683	9683
dYFSkFGEVVDcTLk	heterogeneous nuclear ribonucleoprotein D0 isoform d [Mus musculus]	116256516	N-Term(iTRAQ4plex); K5(UBI_iTRAQ); C12(Carbamidomethyl); K15(iTRAQ4plex)	-0.544517	1		0.0859774	1		0.00987824	1		0.554395	1		-0.0760991	1		0.630494	1		0.140505	3.9	3	785.407	2354.21	0.12	68.22	12534	12534
iFVGGLSPDTPEEkIR	heterogeneous nuclear ribonucleoprotein D0 isoform d [Mus musculus]	116256516	N-Term(iTRAQ4plex); K14(UBI_iTRAQ)	-0.491295	1		0.411388	1		-0.0732355	1		0.418059	1		-0.484623	1		0.902683	1		0.259046	4.39	3	720.734	2160.19	-2.02	53.44	9557	9557
mFIGGLSWDTTkk	heterogeneous nuclear ribonucleoprotein D0 isoform d [Mus musculus]	116256516	N-Term(iTRAQ4plex); K12(UBI_iTRAQ); K13(iTRAQ4plex)	-0.410672	1		0.197457	1		-0.65734	1		-0.246668	1		-0.854797	1		0.60813	1		-0.131623	5.17	3	677.375	2030.11	-0.23	57.58	10393	10393
dLAGSIIGkGGQR	heterogeneous nuclear ribonucleoprotein K isoform b [Homo sapiens]	14165435	N-Term(iTRAQ4plex); K9(UBI_iTRAQ)	-0.136389	1		0.228705	1		-0.155143	1		-0.0187533	1		-0.383848	1		0.365095	1		-0.0386894	4.82	3	558.657	1673.96	1.47	39.39	6714	6714
lFVGGIkEDTEEHHLR	heterogeneous nuclear ribonucleoproteins A2/B1 isoform 2 [Mus musculus]	32880197	N-Term(iTRAQ4plex); K7(UBI_iTRAQ)	-0.238993	1		-0.221589	1		-0.492825	1		-0.253832	1		-0.271236	1		0.0174039	1		-0.391434	4.21	3	761.408	2282.21	-1.07	40.55	6948	6948
vFIGNLNTLVVkk	heterogeneous nuclear ribonucleoproteins C1/C2 isoform 4 [Mus musculus]	283436182	N-Term(iTRAQ4plex); K12(UBI_iTRAQ); K13(iTRAQ4plex)	-0.706288	1		-0.544112	1		-1.16908	1		-0.462794	1		-0.624971	1		0.162176	1		-0.667431	4.55	3	664.419	1991.24	1.7	57.93	10462	10462
dIDTQAkYQSYFSR	histone H2A deubiquitinase MYSM1 [Mus musculus]	50980311	N-Term(iTRAQ4plex); K7(UBI_iTRAQ)	-0.201731	1		-0.858	1		-1.17159	1		-0.969854	1		-0.313585	1		-0.65627	1		-1.06399	3.97	3	708.698	2124.08	8.45	46.26	8098	8098
nDEELNkLLGk	histone H2A.J [Homo sapiens]	29553970	N-Term(iTRAQ4plex); K7(UBI_iTRAQ); K11(iTRAQ4plex)	-0.353729	1		0.0678705	1		-0.617371	1		-0.263642	1		-0.685242	1		0.4216	1		-0.22337	3.86	3	607.013	1819.03	-1.77	48.38	8531	8531
nDEELNkLLGR	histone H2A.J [Mus musculus]	29244126	N-Term(iTRAQ4plex); K7(UBI_iTRAQ)	-0.393821	1		0.0866576	1		-0.578395	1		-0.184574	1		-0.665052	1		0.480478	1		-0.179367	4.41	3	568.315	1702.93	-1.73	48.32	8520	8520
vTIAQGGVLPNIQAVLLPkkTESQk	histone H2A.J [Mus musculus]|histone H2A.J [Homo sapiens]	29244126;29553970	N-Term(iTRAQ4plex); K19(UBI_iTRAQ); K20(iTRAQ4plex); K25(iTRAQ4plex)																				3.96	4	831.507	3323	4.02	62.59	11398	11398
lLLPGELAkHAVSEGTk	histone H2B type 1-D [Homo sapiens]	10800138	N-Term(iTRAQ4plex); K9(UBI_iTRAQ); K17(iTRAQ4plex)	-0.0787285	1		-0.55683	1		-0.650053	1		-0.571324	1		-0.0932229	1		-0.478101	1		-0.718796	4.5	4	578.095	2309.36	0.42	51.58	9177	9177
dNIQGITkPAIR	histone H4 [Homo sapiens]	4504323	N-Term(iTRAQ4plex); K8(UBI_iTRAQ)	-0.305924	1		-0.282516	1		-0.421295	1		-0.115372	1		-0.138779	1		0.0234075	1		-0.360218	3.88	3	576.672	1728	1.17	38.91	6617	6617
yQSNPkVMNLISk	hsc70-interacting protein [Homo sapiens]	19923193	N-Term(iTRAQ4plex); K6(UBI_iTRAQ); K13(iTRAQ4plex)	-0.219991	1		-0.796438	1		-1.51701	1		-1.29702	1		-0.720574	1		-0.576447	1		-1.16124	3.83	3	690.06	2068.17	3.6	47.32	8311	8311
fNVWDTAGQEkFGGLR	hypothetical protein LOC75471 [Mus musculus]	124487358	N-Term(iTRAQ4plex); K11(UBI_iTRAQ)	-0.571251	1		1.45127	1		1.39732	1		1.96857	1		-0.0539524	1		2.02252	1		1.52699	4.1	3	743.056	2227.15	1.3	58.52	10581	10581
gkLPIVNEDDELVAIIAR	inosine-5'-monophosphate dehydrogenase 2 [Homo sapiens]	66933016	N-Term(iTRAQ4plex); K2(UBI_iTRAQ)	-0.840619	1		-0.415548	1		-0.98307	1		-0.142452	1		-0.567522	1		0.42507	1		-0.466704	4.64	3	789.794	2367.37	8.47	70.29	12952	12952
eVNAVDSEHEkNVMNDAWR	insulin-degrading enzyme [Mus musculus]	121583922	N-Term(iTRAQ4plex); K11(UBI_iTRAQ)	-0.404778	1		-0.0235286	1		0.0103336	1		0.415112	1		0.0338622	1		0.381249	1		0.0268915	4.32	4	662.072	2645.27	1.89	40.94	7025	7025
vTFNSALAQkEAk	integral membrane protein 2B [Homo sapiens]	11527402	N-Term(iTRAQ4plex); K10(UBI_iTRAQ); K13(iTRAQ4plex)	-0.292488	1		1.5969	1		0.652006	1		0.944493	1		-0.944893	1		1.88939	1		1.18448	4.4	3	651.71	1953.12	1.67	40.65	6967	6967
mNAkWDTGENPIYk	integrin beta-1 isoform 1A precursor [Homo sapiens]	19743823	N-Term(iTRAQ4plex); K4(UBI_iTRAQ); K14(iTRAQ4plex)	-0.201922	1		-0.193093	1		-1.02129	1		-0.819371	1		-0.8282	1		0.00882919	1		-0.605995	4.53	3	738.383	2213.14	-1.28	45.31	7904	7904
dLLEEGkATVPcLAEk	interferon-induced GTP-binding protein Mx1 [Homo sapiens]	222136617	N-Term(iTRAQ4plex); K7(UBI_iTRAQ); C12(Carbamidomethyl); K16(iTRAQ4plex)	-1.70141	1		2.51638	1		2.1003	1		3.80171	1		-0.416087	1		4.21779	1		2.78171	5.35	3	773.761	2319.27	3.54	54.5	9772	9772
ekIFFENHPYFR	interferon-induced GTP-binding protein Mx1 [Homo sapiens]	222136617	N-Term(iTRAQ4plex); K2(UBI_iTRAQ)	-1.97131	1		1.63628	1		0.940811	1		2.91212	1		-0.695471	1		3.6076	1		1.84757	3.88	4	508.02	2029.06	2.25	47.22	8291	8291
gkVSYQDYEIEISDASEVEk	interferon-induced GTP-binding protein Mx1 [Homo sapiens]	222136617	N-Term(iTRAQ4plex); K2(UBI_iTRAQ); K20(iTRAQ4plex)	-0.699779	1		2.04827	1		1.89584	1		2.59562	1		-0.152434	1		2.74805	1		2.12697	4.26	3	945.815	2835.43	1.35	54.2	9712	9712
vAVGNQPADIGYkIk	interferon-induced GTP-binding protein Mx1 [Homo sapiens]	222136617	N-Term(iTRAQ4plex); K13(UBI_iTRAQ); K15(iTRAQ4plex)	-1.43674	1		2.34676	1		1.42131	1		2.85805	1		-0.925454	1		3.7835	1		2.34829	4.23	3	707.08	2119.22	0.37	44.03	7646	7646
vSYQDYEIEISDASEVEkEINk	interferon-induced GTP-binding protein Mx1 [Homo sapiens]	222136617	N-Term(iTRAQ4plex); K18(UBI_iTRAQ); K22(iTRAQ4plex)	-1.63472	1		1.58131	1		1.39497	1		3.02969	1		-0.18634	1		3.21603	1		1.93374	3.96	4	784.399	3134.58	0.28	65.48	11980	11980
ikEEYEVAEMGAPHGSASVR	interferon-induced transmembrane protein 3 [Mus musculus]	21539593	N-Term(iTRAQ4plex); K2(UBI_iTRAQ)	-0.732427	1		0.403043	1		0.331905	1		1.06433	1		-0.0711388	1		1.13547	1		0.533047	4.98	4	641.327	2562.29	-0.43	41.15	7067	7067
vkPAPDETSFSEALLk	interleukin enhancer-binding factor 2 [Homo sapiens]	24234747	N-Term(iTRAQ4plex); K2(UBI_iTRAQ); K16(iTRAQ4plex)	0.232411	1		-1.63393	1		-1.73091	1		-1.96332	1		-0.0969839	1		-1.86634	1		-1.95742	3.95	3	760.097	2278.28	5.41	52.36	9337	9337
gkNcELLLVVPEEVEAHQSWR	Josephin-1 [Mus musculus]	21311941	N-Term(iTRAQ4plex); K2(UBI_iTRAQ); C4(Carbamidomethyl)	-0.784607	1		-0.420662	1		-0.688887	1		0.0957198	1		-0.268225	1		0.363945	1		-0.363773	4.01	4	724.638	2895.53	8.83	62.13	11304	11304
sQDLAkIMADIR	keratin, type I cytoskeletal 18 [Homo sapiens]	40354195	N-Term(iTRAQ4plex); K6(UBI_iTRAQ)	-0.797071	1		2.18636	1		1.7366	1		2.53367	1		-0.44976	1		2.98343	1		2.16799	4.1	3	588.33	1762.97	0.9	57.82	10440	10440
akLEAAIAEAEERGELALk	keratin, type II cytoskeletal 7 [Homo sapiens]	67782365	N-Term(iTRAQ4plex); K2(UBI_iTRAQ); K19(iTRAQ4plex)	-0.272072	1		-0.200937	1		-1.28039	1		-1.00832	1		-1.07946	1		0.0711355	1		-0.66707	4.77	4	640.371	2558.46	3.46	63.85	11651	11651
fLEQQNkLLETk	keratin, type II cytoskeletal 7 [Homo sapiens]	67782365	N-Term(iTRAQ4plex); K7(UBI_iTRAQ); K12(iTRAQ4plex)	-0.285505	1		-1.29547	1		-2.43382	1		-2.14832	1		-1.13836	1		-1.00996	1		-1.77449	3.9	3	679.729	2037.17	0.87	46.9	8225	8225
lQAEIDNIkNQR	keratin, type II cytoskeletal 7 [Homo sapiens]	67782365	N-Term(iTRAQ4plex); K9(UBI_iTRAQ)	-0.374927	1		0.335721	1		-0.359179	1		0.0157487	1		-0.6949	1		0.710648	1		0.049973	4.99	3	615.347	1844.03	1.51	44.98	7838	7838
tAAENEFVVLkk	keratin, type II cytoskeletal 7 [Homo sapiens]	67782365	N-Term(iTRAQ4plex); K11(UBI_iTRAQ); K12(iTRAQ4plex)	-0.44203	1		0.0805768	1		-0.643988	1		-0.201958	1		-0.724565	1		0.522607	1		-0.187386	4.33	3	632.37	1895.1	-0.35	43.96	7632	7632
wTLLQEQkSAk	keratin, type II cytoskeletal 7 [Homo sapiens]	67782365	N-Term(iTRAQ4plex); K8(UBI_iTRAQ); K11(iTRAQ4plex)	-0.282029	1		0.552099	1		-0.0800759	1		0.201953	1		-0.632175	1		0.834128	1		0.249414	3.91	3	626.698	1878.08	-1.58	43.57	7552	7552
dGkLVSESSDVLPk	keratin, type II cytoskeletal 8 [Homo sapiens]	4504919	N-Term(iTRAQ4plex); K3(UBI_iTRAQ); K14(iTRAQ4plex)	-0.28504	1		1.22513	1		1.18608	1		1.47112	1		-0.0390531	1		1.51017	1		1.18621	4.05	3	674.05	2020.14	3.32	42.09	7255	7255
lQAEIEGLkGQR	keratin, type II cytoskeletal 8 [Homo sapiens]	4504919	N-Term(iTRAQ4plex); K9(UBI_iTRAQ)	-1.02614	1		1.45379	1		0.491884	1		1.51803	1		-0.961904	1		2.47993	1		1.32023	4.13	3	582.003	1743.99	-0.69	46.18	8080	8080
mLETkWSLLQQQk	keratin, type II cytoskeletal 8 [Homo sapiens]	4504919	N-Term(iTRAQ4plex); K5(UBI_iTRAQ); K13(iTRAQ4plex)	-1.28634	1		2.40221	1		0.632401	1		1.91874	1		-1.76981	1		3.68855	1		2.12283	4.46	3	727.082	2179.23	1.76	55.35	9944	9944
sRAEAESMYQIkYEELQSLAGk	keratin, type II cytoskeletal 8 [Homo sapiens]	4504919	N-Term(iTRAQ4plex); K12(UBI_iTRAQ); K22(iTRAQ4plex)	-1.4779	1		1.39699	1		0.993521	1		2.47142	1		-0.403473	1		2.8749	1		1.61224	3.93	4	770.155	3077.6	1.6	59.02	10680	10680
tEMENEFVLIkk	keratin, type II cytoskeletal 8 [Homo sapiens]	4504919	N-Term(iTRAQ4plex); K11(UBI_iTRAQ); K12(iTRAQ4plex)	-0.516416	1		1.17651	1		0.483248	1		0.999664	1		-0.693259	1		1.69292	1		0.951604	4.04	3	676.379	2027.12	0.14	51.17	9095	9095
wSLLQQQkTAR	keratin, type II cytoskeletal 8 [Homo sapiens]	4504919	N-Term(iTRAQ4plex); K8(UBI_iTRAQ)	-0.98631	1		1.84489	1		0.951282	1		1.93759	1		-0.893611	1		2.8312	1		1.72204	4.43	3	587.673	1761.01	2.42	42.33	7303	7303
kQLADETLLk	lamin-B1 isoform 1 [Homo sapiens]	5031877	N-Term(iTRAQ4plex); K1(UBI_iTRAQ); K10(iTRAQ4plex)	-0.100809	1		-0.378168	1		-0.567726	1		-0.466917	1		-0.189558	1		-0.277359	1		-0.575286	5.03	3	569.013	1705.02	0.88	39.01	6637	6637
eQQGkVDEEIGLcSSTSVQAASGIR	lipopolysaccharide-responsive and beige-like anchor protein [Homo sapiens]	313151183	N-Term(iTRAQ4plex); K5(UBI_iTRAQ); C13(Carbamidomethyl)	0.228978	1		-0.00569355	1		-0.0429054	1		-0.271883	1		-0.0372119	1		-0.234671	1		-0.298054	4.49	3	1017.85	3051.53	0.13	48.17	8490	8490
sAAkSPVDIVTGGISPVR	lipopolysaccharide-responsive and beige-like anchor protein [Homo sapiens]	313151183	N-Term(iTRAQ4plex); K4(UBI_iTRAQ)	-0.501151	1		0.158564	1		-0.424693	1		0.0764578	1		-0.583257	1		0.659715	1		-0.0298766	5.1	3	719.418	2156.24	5.52	52.99	9467	9467
qVVESAYEVIkLk	L-lactate dehydrogenase A chain isoform 2 [Homo sapiens]	207028494	N-Term(iTRAQ4plex); K11(UBI_iTRAQ); K13(iTRAQ4plex)	-0.695134	1		-0.140852	1		-0.477715	1		0.217419	1		-0.336863	1		0.554282	1		-0.148384	4.19	3	684.741	2052.21	0.88	55.59	9992	9992
gkDVNMVEFAVATR	matrix-remodeling-associated protein 8 precursor [Mus musculus]	158937317	N-Term(iTRAQ4plex); K2(UBI_iTRAQ)	-0.780698	1		0.445455	1		0.0889639	1		0.869662	1		-0.356491	1		1.22615	1		0.461141	4.7	3	647.015	1939.03	0.1	49.86	8831	8831
eSPLLFkFR	moesin [Homo sapiens]	4505257	N-Term(iTRAQ4plex); K7(UBI_iTRAQ)	0.0655541	1		1.19918	1		0.585429	1		0.519875	1		-0.613752	1		1.13363	1		0.736673	4.48	3	513.635	1538.89	-2.23	53.58	9586	9586
kESPLLFkFR	moesin [Homo sapiens]	4505257	N-Term(iTRAQ4plex); K1(iTRAQ4plex); K8(UBI_iTRAQ)	-0.314785	2	0.984001	0.874168	2	6.01194	-0.060906	2	0.089675	0.253879	2	1.07368	-0.935074	2	5.92203	1.18895	2	6.99905	0.475945	4.52	3	604.369	1811.09	1.06	44.87	7816	7816
sEVELLEMEkSQIR	MORC family CW-type zinc finger protein 3 [Homo sapiens]	28872812	N-Term(iTRAQ4plex); K10(UBI_iTRAQ)	-0.779886	1		0.718684	1		0.432245	1		1.21213	1		-0.28644	1		1.49857	1		0.765243	4.25	3	698.377	2093.12	0.11	54.34	9740	9740
dMQGLSLDAASQPSkGGLLER	multivesicular body subunit 12A [Homo sapiens]	24308440	N-Term(iTRAQ4plex); K15(UBI_iTRAQ)	-0.206188	1		0.760424	1		0.415374	1		0.621562	1		-0.34505	1		0.966612	1		0.542682	6.43	3	859.118	2575.34	-0.25	53.07	9483	9483
dYTGcSTSESLSPVkQAPR	myelin protein zero-like protein 1 isoform a [Homo sapiens]	4506357	N-Term(iTRAQ4plex); C5(Carbamidomethyl); K15(UBI_iTRAQ)	-0.349699	1		-2.22884	1		-1.8884	1		-1.53871	1		0.340436	1		-1.87914	1		-2.03918	4.66	3	829.079	2485.22	0.12	37.27	6287	6287
aQTkEQADFAIEALAk	myosin-11 isoform 1 [Mus musculus]	241982716	N-Term(iTRAQ4plex); K4(UBI_iTRAQ); K16(iTRAQ4plex)	-0.347482	1		0.94282	1		0.512693	1		0.860175	1		-0.430127	1		1.2903	1		0.751917	4.48	3	760.758	2280.26	1.81	51.95	9255	9255
qLLQANPILEAFGNAkTVk	myosin-11 isoform 1 [Mus musculus]	241982716	N-Term(iTRAQ4plex); K16(UBI_iTRAQ); K19(iTRAQ4plex)	-0.539433	1		1.05124	1		0.10257	1		0.642003	1		-0.948673	1		1.59068	1		0.743243	3.97	3	867.842	2601.51	0.81	68.05	12501	12501
lDEAEQIALkGGk	myosin-4 [Mus musculus]	67189167	N-Term(iTRAQ4plex); K10(UBI_iTRAQ); K13(iTRAQ4plex)	-1.3539	1		2.61828	1		1.21402	1		2.56792	1		-1.40426	1		3.97218	1		2.44936	4.65	3	640.04	1918.11	4.46	46.56	8157	8157
sSVFVVDAkESYVk	myosin-4 [Mus musculus]	67189167	N-Term(iTRAQ4plex); K9(UBI_iTRAQ); K14(iTRAQ4plex)	-1.05049	1		2.73356	1		1.25407	1		2.30456	1		-1.47949	1		3.78405	1		2.45241	4.53	3	702.063	2104.17	4	47.33	8313	8313
iVEANPLLEAFGNAkTVR	myosin-VI [Mus musculus]	261823961	N-Term(iTRAQ4plex); K15(UBI_iTRAQ)	-1.02037	1		1.0175	1		0.382987	1		1.40336	1		-0.634511	1		2.03787	1		1.00182	5.37	3	782.117	2344.34	6.3	66.14	12114	12114
sTPAITLESPDIkYPLR	NADH-cytochrome b5 reductase 3 isoform 2 [Homo sapiens]	193794826	N-Term(iTRAQ4plex); K13(UBI_iTRAQ)	-0.414986	1		-1.10968	1		-1.53733	1		-1.12235	1		-0.427652	1		-0.694696	1		-1.27011	5.76	3	768.434	2303.29	1.41	57.12	10300	10300
sYENQkPPFDAkNPFLAAVTTNR	NADPH--cytochrome P450 reductase [Homo sapiens]	127139033	N-Term(iTRAQ4plex); K6(iTRAQ4plex); K12(UBI_iTRAQ)	-0.178781	1		-2.06568	1		-2.44828	1		-2.2695	1		-0.382605	1		-1.8869	1		-2.31268	4.45	4	789.422	3154.67	0.71	56.07	10088	10088
vYVQHLLkQDR	NADPH--cytochrome P450 reductase [Homo sapiens]	127139033	N-Term(iTRAQ4plex); K8(UBI_iTRAQ)	-0.614201	1		-2.41637	1		-2.7814	1		-2.1672	1		-0.36503	1		-1.80217	1		-2.46762	4.12	3	601.016	1801.03	0.82	37.65	6363	6363
iEDLSQQAQLAAAEkFk	nascent polypeptide-associated complex subunit alpha isoform b [Homo sapiens]	163965362	N-Term(iTRAQ4plex); K15(UBI_iTRAQ); K17(iTRAQ4plex)	-0.622378	2	9.51357	1.95285	2	47.0244	1.10823	2	42.975	1.73061	2	32.4868	-0.84462	2	3.52988	2.57523	2	36.3236	1.76497	5.28	3	812.787	2436.35	0.8	57.76	10428	10428
skNILFVITkPDVYk	nascent polypeptide-associated complex subunit alpha isoform b [Homo sapiens]	163965362	N-Term(iTRAQ4plex); K2(UBI_iTRAQ); K10(iTRAQ4plex); K15(iTRAQ4plex)	-0.522696	1		0.898039	1		-0.199001	1		0.323695	1		-1.09704	1		1.42074	1		0.534012	5.43	4	614.628	2455.49	4.92	54.72	9817	9817
tLTGkEIEIDIEPTDkVER	NEDD8 precursor [Homo sapiens]	5453760	N-Term(iTRAQ4plex); K5(UBI_iTRAQ); K16(iTRAQ4plex)	-0.433878	2	0.542994	-0.915937	2	58.375	-1.41481	2	49.2955	-0.980936	2	48.6581	-0.498877	2	7.52194	-0.482059	2	57.7011	-1.01489	5.21	4	683.881	2732.5	-0.98	49.42	8742	8742
ekLEMEMEAAR	non-POU domain-containing octamer-binding protein isoform 2 [Homo sapiens]	224028248	N-Term(iTRAQ4plex); K2(UBI_iTRAQ)	-0.698914	1		-0.695815	1		-0.970093	1		-0.271179	1		-0.274278	1		0.00309887	1		-0.673902	4.14	3	580.295	1738.87	-0.91	40.12	6861	6861
gIVEFSGkPAAR	non-POU domain-containing octamer-binding protein isoform 2 [Homo sapiens]	224028248	N-Term(iTRAQ4plex); K8(UBI_iTRAQ)	-0.283212	1		-0.768741	1		-1.05243	1		-0.76922	1		-0.283691	1		-0.485529	1		-0.923755	4.2	3	545.315	1633.93	1.88	37.1	6253	6253
lGAAPEEESAYVAGEkR	NSFL1 cofactor p47 isoform a [Homo sapiens]	20149635	N-Term(iTRAQ4plex); K16(UBI_iTRAQ)	-0.183309	1		-0.729984	1		-0.96976	1		-0.786451	1		-0.239776	1		-0.546676	1		-0.911434	4.18	3	727.047	2179.13	1.98	39.67	6770	6770
ekYVQELAAVR	nuclear mitotic apparatus protein 1 [Mus musculus]	254675300	N-Term(iTRAQ4plex); K2(UBI_iTRAQ)	-0.59549	1		0.815675	1		0.490741	1		1.08623	1		-0.324934	1		1.41116	1		0.774509	4.23	3	569.993	1707.97	1.11	45.15	7872	7872
eLEVMTAkYEGAk	nuclear mitotic apparatus protein 1 [Mus musculus]	254675300	N-Term(iTRAQ4plex); K8(UBI_iTRAQ); K13(iTRAQ4plex)	-0.370113	1		0.0437437	1		-0.600283	1		-0.23017	1		-0.644026	1		0.413857	1		-0.224247	3.85	3	672.367	2015.09	0.84	45.52	7949	7949
eTGSSkGFGFVDFNSEEDAk	nucleolin [Homo sapiens]	55956788	N-Term(iTRAQ4plex); K6(UBI_iTRAQ); K20(iTRAQ4plex)	-0.466556	1		0.633259	1		0.306437	1		0.772993	1		-0.326822	1		1.09982	1		0.53836	4.42	3	899.773	2697.31	1.68	51.96	9256	9256
tGISDVFAkNDLAVVDVR	nucleolin [Homo sapiens]	55956788	N-Term(iTRAQ4plex); K9(UBI_iTRAQ)	-0.641173	1		0.116654	1		-0.814089	1		-0.172916	1		-0.930743	1		0.757827	1		-0.14462	4.94	3	774.43	2321.28	2.47	61.36	11150	11150
kMFLGDAVDVFETR	nucleoporin p58/p45 isoform b [Homo sapiens]	56788377	N-Term(iTRAQ4plex); K1(UBI_iTRAQ)	-0.542863	1		-1.28172	1		-1.3773	1		-0.834441	1		-0.0955804	1		-0.738861	1		-1.23789	4.46	3	677.361	2030.07	2.58	64.3	11743	11743
eLENANDLLSATkR	nucleoprotein TPR [Homo sapiens]	114155142	N-Term(iTRAQ4plex); K13(UBI_iTRAQ)	-0.2167	1		-0.163168	1		-0.542964	1		-0.326265	1		-0.379796	1		0.0535315	1		-0.391327	5.04	3	659.362	1976.07	2.63	46.4	8124	8124
eHYVDLkDRPFFAGLVk	nucleoside diphosphate kinase A isoform b [Homo sapiens]	4557797	N-Term(iTRAQ4plex); K7(UBI_iTRAQ); K17(iTRAQ4plex)	-0.203317	1		-0.728003	1		-0.783527	1		-0.58021	1		-0.0555241	1		-0.524686	1		-0.812192	5.44	4	645.867	2580.44	5.73	52.92	9453	9453
tFIAIkPDGVQR	nucleoside diphosphate kinase A isoform b [Homo sapiens]	4557797	N-Term(iTRAQ4plex); K6(UBI_iTRAQ)	-0.253821	1		-0.673024	1		-1.1055	1		-0.851681	1		-0.432478	1		-0.419203	1		-0.906716	3.94	3	583.008	1747.01	-0.11	43.89	7618	7618
vMLGETNPADSkPGTIR	nucleoside diphosphate kinase A isoform b [Homo sapiens]	4557797	N-Term(iTRAQ4plex); K12(UBI_iTRAQ)	-0.144169	1		0.282419	1		-0.162556	1		-0.0183874	1		-0.444975	1		0.426588	1		-0.00766295	5.29	3	730.06	2188.17	0.88	41.36	7111	7111
aQPWLFDAPkFR	nucleoside diphosphate-linked moiety X motif 22 isoform b [Homo sapiens]	190684699	N-Term(iTRAQ4plex); K10(UBI_iTRAQ)	-0.18536	1		-0.0165195	1		-0.117325	1		0.0680356	1		-0.100805	1		0.168841	1		-0.131373	4.37	3	626.682	1878.03	3.12	59.13	10704	10704
vkSWVIDQk	obg-like ATPase 1 isoform 2 [Homo sapiens]	58761502	N-Term(iTRAQ4plex); K2(UBI_iTRAQ); K9(iTRAQ4plex)	-0.482799	1		0.752829	1		-0.152588	1		0.330211	1		-0.905416	1		1.23563	1		0.436451	3.83	3	550.33	1648.98	1.27	41.14	7066	7066
sIYGEkFEDENFILk	peptidyl-prolyl cis-trans isomerase A [Mus musculus]	6679439	N-Term(iTRAQ4plex); K6(UBI_iTRAQ); K15(iTRAQ4plex)	0.0151622	1		2.46979	1		2.00777	1		1.99261	1		-0.46202	1		2.45463	1		2.0949	5.15	3	793.426	2378.26	1.6	58.63	10603	10603
tEWLDGkHVVFGk	peptidyl-prolyl cis-trans isomerase A [Mus musculus]	6679439	N-Term(iTRAQ4plex); K7(UBI_iTRAQ); K13(iTRAQ4plex)	-0.33024	1		0.744124	1		-0.126095	1		0.204145	1		-0.870219	1		1.07436	1		0.374355	4.19	3	688.054	2062.15	0.77	47.61	8370	8370
vkEGMNIVEAMER	peptidyl-prolyl cis-trans isomerase A [Mus musculus]	6679439	N-Term(iTRAQ4plex); K2(UBI_iTRAQ)	-0.626032	1		-0.175228	1		-0.799526	1		-0.173494	1		-0.624298	1		0.450804	1		-0.329423	4.25	3	636.672	1908	4.93	52.98	9465	9465
vSFELFADkVPk	peptidyl-prolyl cis-trans isomerase A [Mus musculus]	6679439	N-Term(iTRAQ4plex); K9(UBI_iTRAQ); K12(iTRAQ4plex)	-0.0121273	1		1.92856	1		1.48813	1		1.50025	1		-0.440435	1		1.94069	1		1.57612	4.45	3	642.708	1926.11	0.98	59.74	10825	10825
vSFELFADkVPkTAENFR	peptidyl-prolyl cis-trans isomerase A [Mus musculus]	6679439	N-Term(iTRAQ4plex); K9(iTRAQ4plex); K12(UBI_iTRAQ)	-0.375549	1		1.09574	1		0.329153	1		0.704703	1		-0.766584	1		1.47129	1		0.783777	4.09	4	661.868	2644.45	0.91	61.05	11088	11088
lSEDYGVLkTDEGIAYR	peroxiredoxin-2 isoform a [Homo sapiens]	32189392	N-Term(iTRAQ4plex); K9(UBI_iTRAQ)	-0.238907	1		0.0809669	1		-0.522684	1		-0.283777	1		-0.603651	1		0.319873	1		-0.229947	4.72	3	777.74	2331.21	-0.42	53.04	9477	9477
sQkFTLSVDVEGGR	phosphatidylinositol-3,4,5-trisphosphate 5-phosphatase 2 [Mus musculus]	170172575	N-Term(iTRAQ4plex); K3(UBI_iTRAQ)	-0.708884	1		0.454871	1		-0.144528	1		0.564356	1		-0.599398	1		1.16375	1		0.342585	4.19	3	642.349	1925.03	-0.16	45.28	7899	7899
gAIQLGITHTVGSLSTkPER	phosphatidylinositol-4-phosphate 5-kinase type-1 alpha isoform 4 [Homo sapiens]	208431776	N-Term(iTRAQ4plex); K17(UBI_iTRAQ)	-0.043183	1		-2.08355	1		-1.84985	1		-1.80667	1		0.233697	1		-2.04036	1		-2.09563	4.8	4	617.604	2467.39	2.45	47.21	8289	8289
gAIQLGIGYTVGNLSSkPER	phosphatidylinositol-4-phosphate 5-kinase type-1 gamma isoform 2 [Mus musculus]	226442759	N-Term(iTRAQ4plex); K17(UBI_iTRAQ)	-0.356562	1		0.207973	1		-0.166851	1		0.189711	1		-0.374824	1		0.564535	1		0.0450471	4.6	3	821.459	2462.36	1.24	57.02	10280	10280
yDEDAkRPYFTVDEAEAR	poliovirus receptor-related protein 1 precursor [Mus musculus]	40254534	N-Term(iTRAQ4plex); K6(UBI_iTRAQ)	-0.296741	1		-1.52826	1		-1.8884	1		-1.59166	1		-0.360145	1		-1.23152	1		-1.71112	4.73	4	645.066	2577.24	-1.25	42.43	7323	7323
gGAAVDPDSGLEHSAHVLEkGGk	poly [ADP-ribose] polymerase 1 [Homo sapiens]	156523968	N-Term(iTRAQ4plex); K20(UBI_iTRAQ); K23(iTRAQ4plex)	-0.548024	1		-0.985735	1		-0.889933	1		-0.341909	1		0.0958014	1		-0.43771	1		-0.843716	3.9	4	695.119	2777.45	-0.65	38.77	6591	6591
akEFTNVYIk	polyadenylate-binding protein 1 [Mus musculus]	31560656	N-Term(iTRAQ4plex); K2(UBI_iTRAQ); K10(iTRAQ4plex)	-0.274928	1		0.341972	1		-0.0294856	1		0.245442	1		-0.371457	1		0.6169	1		0.14399	4.28	3	587.009	1759.01	1.24	41.31	7099	7099
aLDTMNFDVIkGkPVR	polyadenylate-binding protein 1 [Mus musculus]	31560656	N-Term(iTRAQ4plex); K11(UBI_iTRAQ); K13(iTRAQ4plex)	-0.0618357	1		0.0689567	1		-0.39868	1		-0.336844	1		-0.467637	1		0.130792	1		-0.27059	4.22	4	588.34	2350.34	3.63	49.76	8811	8811
vVcDENGSkGYGFVHFETQEAAER	polyadenylate-binding protein 1 [Mus musculus]	31560656	N-Term(iTRAQ4plex); C3(Carbamidomethyl); K9(UBI_iTRAQ)	-0.446903	1		0.445734	1		0.227086	1		0.673989	1		-0.218648	1		0.892636	1		0.391536	4.84	4	783.626	3131.48	3.46	47	8246	8246
akIQDkEGIPPDQQR	polyubiquitin-B [Mus musculus]	6755919	N-Term(iTRAQ4plex); K2(UBI_iTRAQ); K6(iTRAQ4plex)	-0.426375	4	13.294	0.965294	4	4.38989	0.260608	4	19.265	0.686984	4	5.85895	-0.662324	4	5.65002	1.29768	4	9.68175	0.622067	4.11	3	757.094	2269.27	2.48	27.36	4298	4298
lIFAGkQLEDGR	polyubiquitin-B [Mus musculus]	6755919	N-Term(iTRAQ4plex); K6(UBI_iTRAQ)	-0.689917	1		-0.186436	1		-0.963333	1		-0.273417	1		-0.776897	1		0.503481	1		-0.374502	4.16	2	874.997	1748.99	-1.61	48.27	8510	8510
lIFAGkQLEDGRTLSDYNIQk	polyubiquitin-B [Mus musculus]	6755919	N-Term(iTRAQ4plex); K6(UBI_iTRAQ); K21(iTRAQ4plex)	-0.473815	2	15.5601	0.507877	2	18.7053	-0.990332	2	5.62865	-0.516516	2	9.86682	-1.49821	2	12.9746	0.981692	2	3.07833	0.00943303	3.97	4	739.661	2955.62	-0.94	55.31	9936	9936
mQIFVkTLTGk	polyubiquitin-B [Mus musculus]	6755919	N-Term(iTRAQ4plex); K6(UBI_iTRAQ); K11(iTRAQ4plex)	-0.488955	2	9.63237	0.52819	2	17.1	-0.540208	2	15.4663	-0.0512527	2	5.76966	-1.0684	2	1.60207	1.01714	2	7.37684	0.16395	4.3	3	604.699	1812.08	2.43	57.37	10351	10351
tITLEVEPSDTIENVkAk	polyubiquitin-B [Mus musculus]	6755919	N-Term(iTRAQ4plex); K16(UBI_iTRAQ); K18(iTRAQ4plex)	-0.341743	1		0.73669	1		0.0490198	1		0.390762	1		-0.68767	1		1.07843	1		0.439088	4.43	3	845.143	2533.41	2.39	52.29	9322	9322
tLSDYNIQkESTLHLVLR	polyubiquitin-B [Mus musculus]	6755919	N-Term(iTRAQ4plex); K9(UBI_iTRAQ)	-0.534406	6	6.09452	0.355957	6	7.2798	-0.49926	6	11.3725	0.127537	6	11.1997	-0.803456	6	3.74221	0.917502	6	3.86094	0.0773443	4.3	4	633.856	2532.4	-0.76	54.61	9793	9793
dVIEEYFkck	PREDICTED: 40S ribosomal protein S12-like [Mus musculus]	149258592	N-Term(iTRAQ4plex); K8(UBI_iTRAQ); C9(Carbamidomethyl); K10(iTRAQ4plex)	-0.209574	1		0.253711	1		0.383403	1		0.592977	1		0.129692	1		0.463285	1		0.266182	5.14	3	626.333	1876.99	0.87	53.03	9475	9475
dTGkTPVEPEVAIHR	PREDICTED: 40S ribosomal protein S20-like, partial [Mus musculus]	309268051	N-Term(iTRAQ4plex); K4(UBI_iTRAQ)	-0.0345992	1		0.20153	1		0.248577	1		0.283176	1		0.0470467	1		0.236129	1		0.0874997	5.43	3	684.377	2051.12	1.7	32.5	5329	5329
gAkLTPEEEEILNk	PREDICTED: 40S ribosomal protein S8-like, partial [Mus musculus]	309265983	N-Term(iTRAQ4plex); K3(UBI_iTRAQ); K14(iTRAQ4plex)	-0.243426	1		-0.150023	1		0.0277231	1		0.271149	1		0.177746	1		0.0934026	1		-0.0964501	4.95	3	706.401	2117.19	3.64	45.61	7966	7966
fNADEFEDMVAEkR	PREDICTED: 60S ribosomal protein L10-like [Mus musculus]	149259021	N-Term(iTRAQ4plex); K13(UBI_iTRAQ)	-0.329364	1		-0.0309392	1		-0.49807	1		-0.168707	1		-0.467131	1		0.298424	1		-0.245071	3.93	3	701.675	2103.01	2.45	58.25	10527	10527
kIIENELEGFGIR	PREDICTED: developmentally-regulated GTP-binding protein 1 [Homo sapiens]	341914366	N-Term(iTRAQ4plex); K1(UBI_iTRAQ)	-0.355505	1		0.628138	1		0.420295	1		0.7758	1		-0.207843	1		0.983643	1		0.539872	5.71	3	640.702	1920.09	5.58	59.21	10720	10720
gTFASLSELHcDkLHVDPENFR	PREDICTED: hemoglobin subunit beta-1-like isoform 6 [Mus musculus]	309268904	N-Term(iTRAQ4plex); C11(Carbamidomethyl); K13(UBI_iTRAQ)	-0.351082	1		-0.96262	1		-0.848751	1		-0.49767	1		0.113869	1		-0.611538	1		-0.894779	5.02	4	744.376	2974.48	3.78	54.45	9760	9760
nkDQGTYEDYVEGLR	PREDICTED: myosin light polypeptide 6-like, partial [Mus musculus]	309263107	N-Term(iTRAQ4plex); K2(UBI_iTRAQ)	-0.376736	1		0.38197	1		-0.22862	1		0.148116	1		-0.61059	1		0.758706	1		0.12994	4.22	3	730.367	2189.09	7.41	46.4	8125	8125
iDFYFDENPYFENkVLSk	PREDICTED: protein SET-like, partial [Mus musculus]	309266563	N-Term(iTRAQ4plex); K14(UBI_iTRAQ); K18(iTRAQ4plex)	-0.33552	2	8.4181	0.61682	2	12.6333	-0.0922131	2	25.6911	0.243306	2	16.9994	-0.709033	2	12.7498	0.952339	2	4.18191	0.315382	4.86	3	938.825	2814.46	8.62	70.29	12951	12951
vEVTEFEDIkSGYR	PREDICTED: protein SET-like, partial [Mus musculus]	309266563	N-Term(iTRAQ4plex); K10(UBI_iTRAQ)	-0.531767	1		0.396116	1		-0.182655	1		0.349112	1		-0.57877	1		0.927883	1		0.222352	4.27	3	692.031	2074.08	3.94	52.82	9432	9432
lEAALGEAkk	prelamin-A/C isoform C2 [Mus musculus]	9506843	N-Term(iTRAQ4plex); K9(UBI_iTRAQ); K10(iTRAQ4plex)	-0.604604	1		-1.46992	1		-2.29053	1		-1.68592	1		-0.820607	1		-0.865315	1		-1.70686	4.42	3	525.987	1575.95	2.61	36.99	6232	6232
lkDLEALLNSk	prelamin-A/C isoform C2 [Mus musculus]	9506843	N-Term(iTRAQ4plex); K2(UBI_iTRAQ); K11(iTRAQ4plex)	-0.567456	1		-1.59641	1		-2.57065	1		-2.0032	1		-0.974244	1		-1.02895	1		-1.90217	5.29	3	597.366	1790.08	5.49	63.68	11618	11618
aLVDALkNWIEGNPk	probable ATP-dependent RNA helicase DDX58 [Homo sapiens]	27881482	N-Term(iTRAQ4plex); K7(UBI_iTRAQ); K15(iTRAQ4plex)	-0.756781	1		3.51175	1		3.01877	1		3.77556	1		-0.492977	1		4.26853	1		3.46094	5.35	3	738.754	2214.25	-5.8	75.94	14083	14083
sSFYVNGLTLGGQkcSVIR	profilin-1 [Homo sapiens]	4826898	N-Term(iTRAQ4plex); K14(UBI_iTRAQ); C15(Carbamidomethyl)	-0.457405	1		-0.0296469	1		-0.871952	1		-0.414546	1		-0.842305	1		0.427759	1		-0.334538	5.24	3	830.113	2488.33	1.2	55.57	9988	9988
sTGGAPTFNVTVTkTDk	profilin-1 [Homo sapiens]	4826898	N-Term(iTRAQ4plex); K14(UBI_iTRAQ); K17(iTRAQ4plex)	-0.102754	1		-1.41906	1		-1.90274	1		-1.79998	1		-0.483673	1		-1.31631	1		-1.74504	3.91	3	757.418	2270.24	1.95	40.35	6907	6907
dLSHIGDAVVIScAkDGVk	proliferating cell nuclear antigen [Homo sapiens]	33239451	N-Term(iTRAQ4plex); C13(Carbamidomethyl); K15(UBI_iTRAQ); K19(iTRAQ4plex)	-0.297278	6	26.7975	0.0672132	6	13.2722	-0.0810175	6	11.442	0.274017	6	6.27016	-0.155014	6	9.22863	0.451779	6	14.2265	0.0990499	5.58	3	844.126	2530.36	-1.48	47.62	8371	8371
yNSLSILPAALGkPVR	prostamide/prostaglandin F synthase isoform f [Homo sapiens]	307691194	N-Term(iTRAQ4plex); K13(UBI_iTRAQ)	-0.565875	1		-0.0478949	1		-0.804272	1		-0.238397	1		-0.756377	1		0.51798	1		-0.276352	4.09	3	701.084	2101.24	0.6	60.69	11017	11017
mSLkGTTVTPDk	proteasomal ubiquitin receptor ADRM1 precursor [Homo sapiens]	28373192	N-Term(iTRAQ4plex); K4(UBI_iTRAQ); K12(iTRAQ4plex)	-0.0857481	1		-0.620752	1		-1.14861	1		-1.06286	1		-0.527854	1		-0.535004	1		-0.973233	4.08	3	608.68	1824.03	0.41	36.11	6054	6054
vEPITkHIGLVYSGMGPDYR	proteasome subunit alpha type-2 [Mus musculus]	134031994	N-Term(iTRAQ4plex); K6(UBI_iTRAQ)	-0.553776	1		-0.533188	1		-1.18543	1		-0.631652	1		-0.652241	1		0.0205884	1		-0.727425	4.84	4	659.357	2634.41	4.03	53.2	9509	9509
eVLEkQPVLSQTEAR	proteasome subunit beta type-4 [Homo sapiens]	22538467	N-Term(iTRAQ4plex); K5(UBI_iTRAQ)	-0.363326	1		-1.53637	1		-1.7149	1		-1.35158	1		-0.178536	1		-1.17304	1		-1.60778	3.85	3	710.4	2129.18	1.74	39.78	6792	6792
aTAGAYIASQTVkk	proteasome subunit beta type-5 isoform 3 [Homo sapiens]	222144262	N-Term(iTRAQ4plex); K13(UBI_iTRAQ); K14(iTRAQ4plex)	-0.171714	1		-1.36272	1		-1.66041	1		-1.4887	1		-0.297693	1		-1.19101	1		-1.57557	4.98	3	652.382	1955.13	0.72	35.73	5977	5977
gkIEEDSEVLMMIk	protein CutA isoform 2 [Mus musculus]	62198239	N-Term(iTRAQ4plex); K2(UBI_iTRAQ); K14(iTRAQ4plex)	-0.319003	1		-0.710505	1		-1.07152	1		-0.752513	1		-0.361011	1		-0.391502	1		-0.883886	5.09	3	723.394	2168.17	0.45	59.26	10730	10730
cIESLIAVFQkYAGk	protein S100-A11 [Homo sapiens]	5032057	N-Term(iTRAQ4plex); C1(Carbamidomethyl); K11(UBI_iTRAQ); K15(iTRAQ4plex)	-1.13341	1		-1.87337	1		-3.19987	1		-2.06646	1		-1.3265	1		-0.73996	1		-2.08566	3.9	3	758.428	2273.27	0.56	80.5	14990	14990
yAGkDGYNYTLSk	protein S100-A11 [Homo sapiens]	5032057	N-Term(iTRAQ4plex); K4(UBI_iTRAQ); K13(iTRAQ4plex)	-0.243247	1		-1.59031	1		-3.0358	1		-2.79256	1		-1.44549	1		-1.34707	1		-2.17778	4.45	3	676.025	2026.06	0.51	38.35	6505	6505
aADkLIQNLDANHDGR	protein S100-A16 [Homo sapiens]	17933772	N-Term(iTRAQ4plex); K4(UBI_iTRAQ)	-0.836371	1		0.0985451	1		-0.0286138	1		0.807757	1		-0.127159	1		0.934916	1		0.239272	4.78	4	539.037	2153.12	-2.7	41.92	7222	7222
eLIQkELTIGSk	protein S100-A6 [Mus musculus]	6755392	N-Term(iTRAQ4plex); K5(UBI_iTRAQ); K12(iTRAQ4plex)	-0.341117	1		-0.113079	1		-0.471323	1		-0.130206	1		-0.358245	1		0.228038	1		-0.275767	4.3	3	635.718	1905.14	0.72	46.47	8140	8140
eLTIGSkLQDAEIAR	protein S100-A6 [Mus musculus]	6755392	N-Term(iTRAQ4plex); K7(UBI_iTRAQ)	-0.283543	1		0.483651	1		-0.349433	1		-0.06589	1		-0.833084	1		0.767194	1		0.106352	5.24	3	682.72	2046.14	0.77	50.5	8960	8960
fckALEIADFSGNPLSR	protein scribble homolog isoform b [Homo sapiens]	45827729	N-Term(iTRAQ4plex); C2(Carbamidomethyl); K3(UBI_iTRAQ)	-0.676434	1		0.786055	1		-0.182364	1		0.49407	1		-0.968418	1		1.46249	1		0.525698	4.92	3	776.41	2327.22	4.31	65.01	11887	11887
sVETLkEMIk	pyruvate kinase isozymes M1/M2 isoform a [Homo sapiens]	33286418	N-Term(iTRAQ4plex); K6(UBI_iTRAQ); K10(iTRAQ4plex)	-0.773654	1		2.77119	1		2.15166	1		2.92531	1		-0.619527	1		3.54484	1		2.67525	4.07	3	575.34	1724	3.33	49.71	8801	8801
aTFYGEQVDYYkSYIk	ras GTPase-activating-like protein IQGAP1 [Mus musculus]	242332572	N-Term(iTRAQ4plex); K12(UBI_iTRAQ); K16(iTRAQ4plex)	0.0234706	1		-0.561203	1		-0.938877	1		-0.962348	1		-0.377675	1		-0.584673	1		-0.904493	4.83	3	841.103	2521.3	-0.68	57.59	10394	10394
kFMADcPHTIGVEFGTR	ras-related protein Rab-14 [Homo sapiens]	19923483	N-Term(iTRAQ4plex); K1(UBI_iTRAQ); C6(Carbamidomethyl)	-0.372028	2	6.06563	1.19771	2	14.4826	0.789693	2	12.8001	1.16172	2	18.9758	-0.408015	2	1.65942	1.56974	2	20.6838	1.03562	4.75	4	592.8	2368.18	-0.72	46.62	8168	8168
sIVEkIQAk	reticulon-3 isoform a [Homo sapiens]	5174655	N-Term(iTRAQ4plex); K5(UBI_iTRAQ); K9(iTRAQ4plex)	-0.841435	1		1.69514	1		1.57174	1		2.41318	1		-0.123395	1		2.53657	1		1.83996	3.91	3	521.326	1561.96	0.58	37.64	6362	6362
nVkDGLITPTIAPNGAQVLQVk	retrotransposon-derived protein PEG10 isoform 1 [Homo sapiens]	94421475	N-Term(iTRAQ4plex); K3(UBI_iTRAQ); K22(iTRAQ4plex)	-0.69596	1		-1.05652	1		-1.22215	1		-0.526193	1		-0.165631	1		-0.360562	1		-0.985399	3.92	4	706.416	2822.64	-1.33	57.46	10369	10369
eHALAQAELLkR	secretory carrier-associated membrane protein 1 [Homo sapiens]	116256358	N-Term(iTRAQ4plex); K11(UBI_iTRAQ)	-0.680219	1		0.240451	1		-0.500606	1		0.179613	1		-0.741057	1		0.92067	1		0.062584	3.98	3	594.347	1781.03	0.04	34.8	5792	5792
yMVADkFTELQk	serine/threonine-protein phosphatase 2A 65 kDa regulatory subunit A alpha isoform [Homo sapiens]	21361399	N-Term(iTRAQ4plex); K6(UBI_iTRAQ); K12(iTRAQ4plex)	-0.198111	1		0.190821	1		-0.140571	1		0.0575408	1		-0.331391	1		0.388932	1		-0.0246609	4.26	3	673.703	2019.09	-0.69	51.84	9233	9233
eLDQWIEQLNEckQLSESQVk	serine/threonine-protein phosphatase 2A catalytic subunit alpha isoform [Homo sapiens]	4506017	N-Term(iTRAQ4plex); C12(Carbamidomethyl); K13(UBI_iTRAQ); K21(iTRAQ4plex)	-0.334992	1		2.50641	1		2.12074	1		2.45573	1		-0.385671	1		2.8414	1		2.32949	3.94	3	1050.88	3150.61	0.77	68.32	12555	12555
aHQVVEDGYEFFAkR	serine/threonine-protein phosphatase PP1-alpha catalytic subunit isoform 2 [Homo sapiens]	45827798	N-Term(iTRAQ4plex); K14(UBI_iTRAQ)	-0.64938	1		-1.08264	1		-1.57692	1		-0.927544	1		-0.494283	1		-0.433261	1		-1.17483	4.98	3	733.378	2198.12	-1.2	48.79	8615	8615
aIAGGDEkGAAQVAAVLAQHR	sharpin [Homo sapiens]	118918415	N-Term(iTRAQ4plex); K8(UBI_iTRAQ)	-0.71032	1		0.649036	1		0.0933668	1		0.803687	1		-0.555669	1		1.35936	1		0.554371	5.74	4	609.591	2435.34	3.01	49.35	8729	8729
nVSQSQMAkLNQQMAk	signal recognition particle 54 kDa protein isoform 2 [Homo sapiens]	226371618	N-Term(iTRAQ4plex); K9(UBI_iTRAQ); K16(iTRAQ4plex)	-1.41318	1		3.01432	1		1.623	1		3.03618	1		-1.39132	1		4.42751	1		2.86574	3.9	3	784.752	2352.24	-3.37	38.14	6462	6462
iSQGNISkAcLILR	signal recognition particle 72 kDa protein [Homo sapiens]	109638749	N-Term(iTRAQ4plex); K8(UBI_iTRAQ); C10(Carbamidomethyl)	-0.61676	1		-0.34626	1		-1.39576	1		-0.778996	1		-1.0495	1		0.2705	1		-0.656688	3.89	3	659.05	1975.14	0.37	50.18	8896	8896
aIcIDPAYSkAYGR	small glutamine-rich tetratricopeptide repeat-containing protein alpha [Homo sapiens]	4506921	N-Term(iTRAQ4plex); C3(Carbamidomethyl); K10(UBI_iTRAQ)	-0.159866	1		-1.36478	1		-1.59182	1		-1.43196	1		-0.227044	1		-1.20491	1		-1.55111	3.87	3	663.012	1987.02	-4.86	44.93	7827	7827
vQkVMVQPINLIFR	small nuclear ribonucleoprotein E [Homo sapiens]	4507129	N-Term(iTRAQ4plex); K3(UBI_iTRAQ)	-0.46438	1		-0.546681	1		-1.4806	1		-1.01622	1		-0.933918	1		-0.0823009	1		-0.881241	4.27	3	696.42	2087.24	1.86	66.9	12266	12266
vAGQDGSVVQFkIk	small ubiquitin-related modifier 2 isoform b precursor [Homo sapiens]	54792071	N-Term(iTRAQ4plex); K12(UBI_iTRAQ); K14(iTRAQ4plex)	-0.567482	1		0.928281	1		-0.0116432	1		0.555839	1		-0.939924	1		1.49576	1		0.634689	3.99	3	674.731	2022.18	4.24	45.05	7853	7853
aIAkGVGIISEGNETVEDIAAR	sodium/potassium-transporting ATPase subunit alpha-1 isoform d [Homo sapiens]	237681111	N-Term(iTRAQ4plex); K4(UBI_iTRAQ)	-0.528216	1		-0.0801271	1		-0.662849	1		-0.134633	1		-0.582722	1		0.448089	1		-0.257067	4.23	3	872.482	2615.43	2.13	60.4	10957	10957
sYGQDHLDTGLFPEkPR	sodium-dependent multivitamin transporter [Homo sapiens]	256985183	N-Term(iTRAQ4plex); K15(UBI_iTRAQ)	-0.0492921	1		-0.0498988	1		-0.00200904	1		0.047283	1		0.0478897	1		-0.000606702	1		-0.156204	4.92	4	591.304	2362.2	-3.01	44.12	7665	7665
gTADVTHDLQEMkEESR	solute carrier family 2, facilitated glucose transporter member 1 [Homo sapiens]	166795299	N-Term(iTRAQ4plex); K13(UBI_iTRAQ)	-0.495545	2	24.7734	-0.357359	2	11.8546	-0.356058	2	14.5021	0.139487	2	10.0036	0.00130152	2	2.61388	0.138185	2	12.6422	-0.289444	5.42	3	783.388	2348.15	4.47	44.66	7772	7772
tFNIkNDFTEEEEAQVR	S-phase kinase-associated protein 1 [Mus musculus]	158854016	N-Term(iTRAQ4plex); K5(UBI_iTRAQ)	-0.344101	1		-0.0939961	1		-1.21081	1		-0.866705	1		-1.11681	1		0.250105	1		-0.540141	4.93	3	824.746	2472.22	-0.27	52.6	9388	9388
eADGSETPEPFAAEAkFFTESR	staphylococcal nuclease domain-containing protein 1 [Homo sapiens]	77404397	N-Term(iTRAQ4plex); K16(UBI_iTRAQ)	-0.050664	1		-0.686818	1		-0.471087	1		-0.420423	1		0.215731	1		-0.636154	1		-0.704594	3.85	3	940.12	2818.35	1.99	65.11	11907	11907
aLDLDSSckEAADGYQR	stress-induced-phosphoprotein 1 [Mus musculus]	14389431	N-Term(iTRAQ4plex); C8(Carbamidomethyl); K9(UBI_iTRAQ)	-2.24124	1		3.41393	1		3.16247	1		5.40371	1		-0.25146	1		5.65517	1		3.86202	4.15	3	767.707	2301.11	1.73	39.67	6771	6771
gEVQkAVNTAQGLFQR	syntaxin-6 [Mus musculus]	10946800	N-Term(iTRAQ4plex); K5(UBI_iTRAQ)	-0.949949	1		-0.598381	1		-1.00826	1		-0.0583104	1		-0.409879	1		0.351568	1		-0.545492	4.24	3	716.734	2148.19	5.65	56.58	10192	10192
icDDELILIkNTk	T-complex protein 1 subunit alpha isoform b [Homo sapiens]	57863259	N-Term(iTRAQ4plex); C2(Carbamidomethyl); K10(UBI_iTRAQ); K13(iTRAQ4plex)	-0.611771	1		-0.0507079	1		-0.574725	1		0.0370457	1		-0.524017	1		0.561063	1		-0.170549	3.9	3	707.738	2121.2	2.4	55.22	9918	9918
mVINHLEkLFVTNDAATILR	T-complex protein 1 subunit theta [Homo sapiens]	48762932	N-Term(iTRAQ4plex); K8(UBI_iTRAQ)	-1.3702	2	17.6051	1.07513	2	13.2732	0.342524	2	19.7868	1.71273	2	2.12645	-0.732604	2	6.3884	2.44533	2	4.25761	1.13018	5.18	4	675.887	2700.52	5.11	70.83	13062	13062
iITEGFEAAkEk	T-complex protein 1 subunit zeta isoform b [Homo sapiens]	58331171	N-Term(iTRAQ4plex); K10(UBI_iTRAQ); K12(iTRAQ4plex)	-0.104358	1		-0.213504	1		-0.634361	1		-0.530004	1		-0.420858	1		-0.109146	1		-0.512395	5.45	3	628.029	1882.07	4.03	45.26	7895	7895
lNITVVQAkLAk	toll-interacting protein [Homo sapiens]	21361619	N-Term(iTRAQ4plex); K9(UBI_iTRAQ); K12(iTRAQ4plex)	-0.658825	1		-0.395669	1		-1.08335	1		-0.424524	1		-0.68768	1		0.263156	1		-0.561775	4.46	3	615.395	1844.17	0.81	53.06	9481	9481
fVQDTLkGDGVTEIR	trafficking protein particle complex subunit 3 [Mus musculus]	7304929	N-Term(iTRAQ4plex); K7(UBI_iTRAQ)	-0.30917	1		-0.864856	1		-1.60047	1		-1.2913	1		-0.735609	1		-0.555686	1		-1.19502	3.85	3	694.049	2080.13	1.92	49.38	8734	8734
lIELYkEAGISk	transaldolase [Homo sapiens]	5803187	N-Term(iTRAQ4plex); K6(UBI_iTRAQ); K12(iTRAQ4plex)	-0.414662	1		0.443723	1		-0.265741	1		0.148921	1		-0.709464	1		0.858385	1		0.169754	4.74	3	637.383	1910.14	1.49	55.35	9942	9942
lVPVLSAkAAQASDLEk	transaldolase [Homo sapiens]	5803187	N-Term(iTRAQ4plex); K8(UBI_iTRAQ); K17(iTRAQ4plex)	-0.211201	1		0.833489	1		-0.123523	1		0.0876774	1		-0.957012	1		1.04469	1		0.379824	5.72	3	762.786	2286.34	1.23	55.57	9987	9987
aTIELkALR	transcription activator BRG1 isoform F [Homo sapiens]	192807320	N-Term(iTRAQ4plex); K6(UBI_iTRAQ)	0.0515895	1		-0.179576	1		-0.51273	1		-0.56432	1		-0.333154	1		-0.231165	1		-0.517335	4.11	3	472.964	1416.88	0.31	42.01	7238	7238
eYkEAIHDMNFSNEDMIR	transcription elongation factor A protein-like 4 [Homo sapiens]	55749442	N-Term(iTRAQ4plex); K3(UBI_iTRAQ)	0.0942726	1		1.17738	1		1.03189	1		0.937616	1		-0.145486	1		1.0831	1		0.643364	4.24	4	661.817	2644.25	3.68	50.94	9048	9048
eYkEAIHDmNFSNEDMIR	transcription elongation factor A protein-like 4 [Homo sapiens]	55749442	N-Term(iTRAQ4plex); K3(UBI_iTRAQ); M9(Oxidation)	-0.565806	2	9.70099	0.486437	2	71.5334	0.375351	2	45.6944	0.941157	2	57.226	-0.111086	2	20.9623	1.05224	2	85.33	0.90355	4.87	4	665.814	2660.23	0.61	42.86	7411	7411
gDDLSTAILkQk	transitional endoplasmic reticulum ATPase [Homo sapiens]	6005942	N-Term(iTRAQ4plex); K10(UBI_iTRAQ); K12(iTRAQ4plex)	-0.175622	1		-0.318111	1		0.0771942	1		0.252816	1		0.395305	1		-0.142488	1		-0.176775	4.76	3	612.358	1835.06	-0.79	43.51	7542	7542
nSTFSEIFkk	transketolase [Homo sapiens]	205277463	N-Term(iTRAQ4plex); K9(UBI_iTRAQ); K10(iTRAQ4plex)	-1.10837	1		1.92192	1		0.59381	1		1.70218	1		-1.32811	1		3.03029	1		1.70082	3.94	3	582.998	1746.98	2.27	46.07	8059	8059
ySkEEEMDDMDRDLGDEYGWk	transmembrane 9 superfamily member 3 precursor [Mus musculus]	19111162	N-Term(iTRAQ4plex); K3(UBI_iTRAQ); K21(iTRAQ4plex)	-0.400714	1		1.95915	1		1.75749	1		2.1582	1		-0.201664	1		2.35986	1		1.89362	5.1	4	790.108	3157.41	0.82	54.19	9709	9709
sLSHLPLHSSkEDAYDGVTSENMR	transmembrane protein 106B [Homo sapiens]	40254893	N-Term(iTRAQ4plex); K11(UBI_iTRAQ)	-0.0877938	1		0.25027	1		0.465739	1		0.553533	1		0.21547	1		0.338063	1		0.250091	6.02	4	769.63	3075.5	-2.36	40.71	6979	6979
skTEDHEEAGPLPTkVNLAHSEI	transmembrane protein 59 precursor [Homo sapiens]	20070191	N-Term(iTRAQ4plex); K2(iTRAQ4plex); K15(UBI_iTRAQ)	-0.612542	1		0.575981	1		0.380335	1		0.992877	1		-0.195646	1		1.18852	1		0.600812	4.66	5	610.526	3048.6	0.81	41.47	7132	7132
tEDHEEAGPLPTkVNLAHSEI	transmembrane protein 59 precursor [Homo sapiens]	20070191	N-Term(iTRAQ4plex); K13(UBI_iTRAQ)	-0.656627	1		0.607109	1		0.412506	1		1.06913	1		-0.194603	1		1.26374	1		0.649464	5.69	4	673.098	2689.37	1.58	46.13	8070	8070
sQTEEHEEAGPLPTkVNLAHSEI	transmembrane protein 59 precursor [Mus musculus]	227330571	N-Term(iTRAQ4plex); K15(UBI_iTRAQ)	-0.224824	1		0.220228	1		-0.0587593	1		0.166065	1		-0.278987	1		0.445052	1		0.04097	4	4	730.374	2918.48	0.68	45.14	7871	7871
dIEDPELIIkHFHEAYPGSVVTR	transmembrane protein 63C [Homo sapiens]	190341095	N-Term(iTRAQ4plex); K10(UBI_iTRAQ)	-0.685536	1		1.19793	1		0.71167	1		1.39721	1		-0.486259	1		1.88346	1		1.12266	4.26	4	767.66	3067.62	3.21	61.89	11257	11257
lEELPEDDANLLPEkAAR	transmembrane protein 79 [Homo sapiens]	14150098	N-Term(iTRAQ4plex); K15(UBI_iTRAQ)	-0.451302	1		0.846831	1		0.438172	1		0.889475	1		-0.408659	1		1.29813	1		0.710038	4.02	3	809.096	2425.27	-3.8	54.63	9798	9798
eAGITEkVVFEQTk	triosephosphate isomerase isoform 1 [Homo sapiens]	4507645	N-Term(iTRAQ4plex); K7(UBI_iTRAQ); K14(iTRAQ4plex)	-0.51383	1		1.04286	1		0.684913	1		1.19874	1		-0.357944	1		1.55669	1		0.954104	4.95	3	709.068	2125.19	1.01	44.88	7817	7817
kIQVLQQQADDAEER	tropomyosin alpha-3 chain isoform 4 [Homo sapiens]	114155144	N-Term(iTRAQ4plex); K1(UBI_iTRAQ)	-1.26944	1		-0.574748	1		-1.07227	1		0.197161	1		-0.497526	1		0.694687	1		-0.457843	4.56	3	725.054	2173.15	1.22	39.03	6642	6642
dVNAAIATIkTk	tubulin alpha-1C chain [Homo sapiens]	14389309	N-Term(iTRAQ4plex); K10(UBI_iTRAQ); K12(iTRAQ4plex)	-0.0759078	1		-1.9191	1		-1.72362	1		-1.64771	1		0.195487	1		-1.8432	1		-1.93563	4.69	3	597.695	1791.07	0.64	45.58	7959	7959
qLFHPEQLITGkEDAANNYAR	tubulin alpha-1C chain [Homo sapiens]	14389309	N-Term(iTRAQ4plex); K12(UBI_iTRAQ)	-0.346808	2	12.9508	-1.33412	2	5.2765	-2.02713	2	27.4195	-1.68032	2	41.4531	-0.693006	2	33.0497	-0.987315	2	7.63524	-1.61966	4.25	4	705.121	2817.46	3.81	51.06	9074	9074
tIGGGDDSFNTFFSETGAGkHVPR	tubulin alpha-1C chain [Homo sapiens]	14389309	N-Term(iTRAQ4plex); K20(UBI_iTRAQ)	-0.502855	2	6.62898	-1.53835	2	14.7099	-2.05357	2	7.42466	-1.55071	2	14.1056	-0.515211	2	22.3163	-1.0355	2	8.02242	-1.69456	7.25	4	725.611	2899.42	-0.3	54.66	9804	9804
iSVYYNEATGGkYVPR	tubulin beta chain [Homo sapiens]	29788785	N-Term(iTRAQ4plex); K12(UBI_iTRAQ)	-0.456912	1		-1.73752	1		-2.76652	1		-2.30961	1		-1.029	1		-1.28061	1		-2.10645	5.66	3	740.397	2219.18	2.74	49.47	8752	8752
kLAVNMVPFPR	tubulin beta chain [Homo sapiens]	29788785	N-Term(iTRAQ4plex); K1(UBI_iTRAQ)	-0.247625	1		-1.09511	1		-1.78868	1		-1.54106	1		-0.693569	1		-0.847487	1		-1.437	4.55	3	558.664	1673.98	0.3	53.16	9501	9501
vEIkELGELR	tumor-associated calcium signal transducer 2 precursor [Homo sapiens]	166795236	N-Term(iTRAQ4plex); K4(UBI_iTRAQ)	-0.310296	1		-2.10784	1		-2.35154	1		-2.04125	1		-0.243706	1		-1.79754	1		-2.23277	3.87	3	529.981	1587.93	-1.15	48.76	8610	8610
ekEEFAVPENSSVQQFk	ubiquilin-1 isoform 2 [Mus musculus]	22726191	N-Term(iTRAQ4plex); K2(UBI_iTRAQ); K17(iTRAQ4plex)	-0.65576	1		-1.01658	1		-0.630549	1		0.0252109	1		0.386027	1		-0.360816	1		-0.674538	3.87	3	848.11	2542.32	0.15	46.73	8191	8191
sAADSISESVPVGPkVR	ubiquitin carboxyl-terminal hydrolase 5 isoform 2 [Homo sapiens]	148727247	N-Term(iTRAQ4plex); K15(UBI_iTRAQ)	-0.337516	1		0.268574	1		-0.293706	1		0.0438104	1		-0.56228	1		0.606091	1		0.0184828	4.4	3	701.054	2101.15	-0.65	42.37	7311	7311
tLAEHQQLIPLVEkAk	ubiquitin carboxyl-terminal hydrolase isozyme L5 isoform 2 [Mus musculus]	229577283	N-Term(iTRAQ4plex); K14(UBI_iTRAQ); K16(iTRAQ4plex)	-0.316571	1		-0.242357	1		-0.653347	1		-0.336776	1		-0.410991	1		0.0742146	1		-0.438723	4.93	4	591.857	2364.41	4.25	46.6	8166	8166
eYAEDDNIYQQkIk	ubiquitin thioesterase OTUB1 [Homo sapiens]	109148508	N-Term(iTRAQ4plex); K12(UBI_iTRAQ); K14(iTRAQ4plex)	-0.164158	1		-0.285605	1		-0.155964	1		0.00819417	1		0.129641	1		-0.121447	1		-0.294796	4.04	3	768.402	2303.19	1.39	40.33	6902	6902
dGSLASNPYSGDLTkFGR	ubiquitin-associated protein 2-like isoform b [Homo sapiens]	188497756	N-Term(iTRAQ4plex); K15(UBI_iTRAQ)	-0.688637	1		0.47369	1		-0.496233	1		0.192404	1		-0.969923	1		1.16233	1		0.217608	4.44	3	763.057	2287.16	0.23	51.17	9096	9096
lTIEFTEEYPNkPPTVR	ubiquitin-conjugating enzyme E2 A isoform 1 [Homo sapiens]	32967280	N-Term(iTRAQ4plex); K12(UBI_iTRAQ)	-0.400566	1		-1.0092	1		-1.41859	1		-1.01802	1		-0.409384	1		-0.608638	1		-1.16821	3.95	3	812.775	2436.31	3.53	55.62	9998	9998
dkWSPALQIR	ubiquitin-conjugating enzyme E2 N [Homo sapiens]	4507793	N-Term(iTRAQ4plex); K2(UBI_iTRAQ)	-0.539376	1		-0.0615024	1		-0.296895	1		0.242481	1		-0.235392	1		0.477874	1		-0.0846904	3.98	3	539.311	1615.92	2.1	45.25	7893	7893
fMTkIYHPNVDk	ubiquitin-conjugating enzyme E2 N [Homo sapiens]	4507793	N-Term(iTRAQ4plex); K4(UBI_iTRAQ); K12(iTRAQ4plex)	-0.653352	1		0.0877804	1		-0.910445	1		-0.257093	1		-0.998226	1		0.741132	1		-0.191579	4.78	3	680.371	2039.1	-6.58	41.12	7063	7063
icLDILkDk	ubiquitin-conjugating enzyme E2 N [Homo sapiens]	4507793	N-Term(iTRAQ4plex); C2(Carbamidomethyl); K7(UBI_iTRAQ); K9(iTRAQ4plex)	0.0475085	1		1.02865	1		0.951933	1		0.904425	1		-0.0767118	1		0.981137	1		0.811868	4.11	3	555.33	1663.98	-1.12	53.9	9650	9650
icLDILkDkWSPALQIR	ubiquitin-conjugating enzyme E2 N [Homo sapiens]	4507793	N-Term(iTRAQ4plex); C2(Carbamidomethyl); K7(UBI_iTRAQ); K9(iTRAQ4plex)	-0.614179	1		1.03515	1		-0.933222	1		-0.319043	1		-1.96837	1		1.64933	1		0.483092	4.07	4	654.634	2615.51	2.68	67.72	12432	12432
lLAEPVPGIkAEPDESNAR	ubiquitin-conjugating enzyme E2 N [Homo sapiens]	4507793	N-Term(iTRAQ4plex); K10(UBI_iTRAQ)	-0.181878	1		-0.035488	1		-0.202064	1		-0.0201855	1		-0.166576	1		0.14639	1		-0.18324	3.9	3	803.439	2408.3	-0.2	49.59	8776	8776
vEcGPkYPEAPPSVR	ubiquitin-conjugating enzyme E2 variant 2 [Homo sapiens]	4507797	N-Term(iTRAQ4plex); C3(Carbamidomethyl); K6(UBI_iTRAQ)	-0.630686	1		1.61809	1		1.1466	1		1.77728	1		-0.471493	1		2.24878	1		1.52757	3.83	3	696.698	2088.08	0.97	37.04	6241	6241
qLLHNFPPDQLTSSGAPFWSGPkR	ubiquitin-like modifier-activating enzyme 1 [Homo sapiens]	23510340	N-Term(iTRAQ4plex); K23(UBI_iTRAQ)	-0.717187	1		-0.300268	1		-1.04659	1		-0.329402	1		-0.746322	1		0.416919	1		-0.465977	3.85	4	771.408	3082.61	0.09	59.53	10784	10784
sIPIcTLkNFPNAIEHTLQWAR	ubiquitin-like modifier-activating enzyme 1 [Homo sapiens]	23510340	N-Term(iTRAQ4plex); C5(Carbamidomethyl); K8(UBI_iTRAQ)	-0.797688	1		0.419511	1		-0.42114	1		0.376548	1		-0.840651	1		1.2172	1		0.249022	7.53	4	753.66	3011.62	1.89	74.12	13719	13719
aQITQkIGVHAFQQR	ubiquitin-like protein ISG15 precursor [Homo sapiens]	4826774	N-Term(iTRAQ4plex); K6(UBI_iTRAQ)	-1.39375	2	14.4735	2.54148	2	25.4009	1.96529	2	30.7148	3.35903	2	46.7083	-0.57619	2	5.02347	3.93522	2	40.9836	2.69185	4.12	3	709.74	2127.21	1.16	39.4	6715	6715
mLELVAQkQR	UBX domain-containing protein 1 [Mus musculus]	22122591	N-Term(iTRAQ4plex); K8(UBI_iTRAQ)	-0.60208	1		-0.969865	1		-2.00874	1		-1.40666	1		-1.03888	1		-0.367785	1		-1.28286	3.86	3	539.985	1617.94	4.18	43.19	7476	7476
sDLGNLLkALGR	UDP-N-acetylglucosamine--peptide N-acetylglucosaminyltransferase 110 kDa subunit isoform 2 [Homo sapiens]	32307150	N-Term(iTRAQ4plex); K8(UBI_iTRAQ)	-0.522188	1		-0.786	1		-1.6264	1		-1.10421	1		-0.840397	1		-0.263812	1		-1.06332	4.23	3	553.666	1658.98	2.46	64.33	11750	11750
lIYAGkILSDDVPIRDYR	UV excision repair protein RAD23 homolog A [Homo sapiens]	4826964	N-Term(iTRAQ4plex); K6(UBI_iTRAQ)	-0.626182	2	7.349	1.34119	2	15.3453	-0.26878	2	21.844	0.357402	2	14.3235	-1.60997	2	38.1327	1.96737	2	22.8866	0.884754	3.87	3	837.139	2509.4	-0.19	60.19	10916	10916
tLQQQTFkIR	UV excision repair protein RAD23 homolog A [Homo sapiens]	4826964	N-Term(iTRAQ4plex); K8(UBI_iTRAQ)	-0.427029	1		0.729134	1		-0.0603747	1		0.366655	1		-0.789509	1		1.15616	1		0.430518	3.98	3	555.661	1664.97	-0.32	37.54	6341	6341
iDEkNFVVVMVTkPk	UV excision repair protein RAD23 homolog B [Homo sapiens]	4506387	N-Term(iTRAQ4plex); K4(UBI_iTRAQ); K13(iTRAQ4plex); K15(iTRAQ4plex)	-0.551429	1		0.429704	1		0.333714	1		0.885142	1		-0.0959898	1		0.981132	1		0.476866	4.46	4	610.115	2437.44	2.59	52.94	9456	9456
lIYAGkILNDDTALk	UV excision repair protein RAD23 homolog B [Homo sapiens]	4506387	N-Term(iTRAQ4plex); K6(UBI_iTRAQ); K15(iTRAQ4plex)	-0.43517	1		0.97449	1		0.272571	1		0.707741	1		-0.701919	1		1.40966	1		0.711992	4.25	3	732.099	2194.28	1.01	57.77	10430	10430
lIYAGkILNDDTALkEYk	UV excision repair protein RAD23 homolog B [Homo sapiens]	4506387	N-Term(iTRAQ4plex); K6(UBI_iTRAQ); K15(iTRAQ4plex); K18(iTRAQ4plex)	-0.436108	1		1.5161	1		0.00352686	1		0.439635	1		-1.51257	1		1.95221	1		0.99633	4.61	4	690.403	2758.59	1.64	56.89	10254	10254
nkTEDLEATSEHFk	vesicle-associated membrane protein 8 [Homo sapiens]	14043026	N-Term(iTRAQ4plex); K2(UBI_iTRAQ); K14(iTRAQ4plex)	-0.400251	1		-0.0550983	1		-0.323853	1		0.0763975	1		-0.268755	1		0.345152	1		-0.151788	4.56	4	549.54	2195.14	3.13	35.58	5949	5949
nLQSEVEGVkNIMTQNVER	vesicle-associated membrane protein 8 [Homo sapiens]	14043026	N-Term(iTRAQ4plex); K10(UBI_iTRAQ)	-0.439468	1		0.306524	1		-0.577259	1		-0.13779	1		-0.883783	1		0.745993	1		-0.0203985	4.47	3	864.122	2590.35	0.36	65.31	11947	11947
ekLQEEMLQR	vimentin [Mus musculus]	31982755	N-Term(iTRAQ4plex); K2(UBI_iTRAQ)	-0.0912183	1		0.507607	1		0.726848	1		0.818067	1		0.219242	1		0.598825	1		0.511299	4.61	3	569.31	1705.92	0.82	36.6	6153	6153
ekLQEEMLQREEAESTLQSFR	vimentin [Mus musculus]	31982755	N-Term(iTRAQ4plex); K2(UBI_iTRAQ)	-0.238642	1		1.3884	1		-0.0195795	1		0.219063	1		-1.40798	1		1.62705	1		0.809128	5.85	4	746.633	2983.51	2.82	52.71	9409	9409
qVQSLTcEVDALkGTNESLER	vimentin [Mus musculus]	31982755	N-Term(iTRAQ4plex); C7(Carbamidomethyl); K13(UBI_iTRAQ)	0.140925	1		1.0752	1		0.114387	1		-0.0265381	1		-0.96081	1		0.934272	1		0.445989	3.98	3	927.144	2779.42	1.39	56.06	10085	10085
dVFTkGYGFGLIk	voltage-dependent anion-selective channel protein 1 [Homo sapiens]	4507879	N-Term(iTRAQ4plex); K5(UBI_iTRAQ); K13(iTRAQ4plex)	-0.0186752	1		-1.02611	1		-1.39333	1		-1.37466	1		-0.367221	1		-1.00744	1		-1.34354	4.09	3	664.385	1991.14	4.11	59.58	10793	10793
nVNAGGHkLGLGLEFQA	voltage-dependent anion-selective channel protein 1 [Homo sapiens]	4507879	N-Term(iTRAQ4plex); K8(UBI_iTRAQ)	-0.680969	1		0.41319	1		-0.695176	1		-0.0142077	1		-1.10837	1		1.09416	1		0.108586	4.02	3	709.722	2127.15	-1	52.49	9365	9365
dVFNkGYGFGMVk	voltage-dependent anion-selective channel protein 3 isoform b [Homo sapiens]	25188179	N-Term(iTRAQ4plex); K5(UBI_iTRAQ); K13(iTRAQ4plex)	-0.0859301	1		-1.30993	1		-1.62624	1		-1.54031	1		-0.316311	1		-1.224	1		-1.57187	4.32	3	670.03	2008.08	3.41	52.54	9376	9376
ekIDFQHAHGLQELEFIR	zinc finger protein 451 isoform 2 [Homo sapiens]	72255574	N-Term(iTRAQ4plex); K2(UBI_iTRAQ)	-0.519913	1		-0.334219	1		-0.741233	1		-0.22132	1		-0.407015	1		0.185694	1		-0.442015	4.64	4	653.853	2612.39	3.01	53.76	9623	9623
aGDDTPVGYSVPIkPLDSSR	zinc finger transcription factor Trps1 [Mus musculus]	168480127	N-Term(iTRAQ4plex); K14(UBI_iTRAQ)	-0.683583	1		1.66039	1		1.30162	1		1.98521	1		-0.358772	1		2.34398	1		1.63883	4.02	3	826.105	2476.3	3.05	51.05	9070	9070
