# Supplementary material for: Application of quantitative proteomics to the integrated analysis of the ubiquitylated and global proteomes of xenograft tumor tissues
Source: Clin Proteomics. 2015 May 20;12(1):14. doi: 10.1186/s12014-015-9086-5 (PMC4445283; doi:10.1186/s12014-015-9086-5)
Supplement: Additional file 2: Table S2. — List of quantified proteins from global proteome analysis of basal and luminal breast tumor xenografts. Proteins of human and murine origin are included. [file 12014_2015_9086_MOESM2_ESM.xlsx]

## Sheet: Global proteins
RefSeq Accession	Description	Coverage	# Unique Peptides	# Peptides	# PSMs	Log2(Basal 2/Basal 1)	# peptides (Basal 2/Basal 1)	% CV [Log2(Basal 2/Basal 1)]	Log2(Luminal 1/Basal 1)	# peptides (Luminal 1/Basal 1)	% CV [Log2(Luminal 1/Basal 1)]	Log2(Luminal 1/Basal 2)	# peptides (Luminal 1/Basal 2)	% CV [Log2(Luminal 1/Basal 2)]	Log2(Luminal 2/Basal 1)	# peptides (Luminal 2/Basal 1)	% CV [Log2(Luminal 2/Basal 1)]	Log2(Luminal 2/Basal 2)	# peptides (Luminal 2/Basal 2)	% CV [Log2(Luminal 2/Basal 2)]	Log2(Luminal 2/Luminal 1)	# peptides (Luminal 2/Luminal 1)	% CV [Log2(Luminal 2/Luminal 1)]	Avg Log2(Luminal 1, 2/Basal 1, 2)	# AAs	MW [kDa]	calc. pI
171906593	[3-methyl-2-oxobutanoate dehydrogenase [lipoamide]] kinase, mitochondrial isoform b [Homo sapiens]	0.2411	6	6	8	-0.117161	8	6.5	-0.473931	8	7.6	-0.407364	8	6.2	-0.386468	8	19.1	-0.926865	8	11	-0.788365	8	22.9	-0.665357	365	41.1	8.84
239985428	[Pyruvate dehydrogenase [acetyl-transferring]]-phosphatase 1, mitochondrial isoform 3 precursor [Homo sapiens]	0.2719	11	11	14	-0.0649175	14	12.2	1.69421	14	20.7	-0.37146	14	8	1.68661	14	36.7	1.35106	14	27.2	1.31788	14	44.9	0.973407	537	61	6.67
171460928	1,2-dihydroxy-3-keto-5-methylthiopentene dioxygenase [Homo sapiens]	0.4078	6	6	8	0.00575927	8	12.4	-0.685014	8	35.3	-0.405451	8	13.8	-0.951764	8	48	-1.14242	8	22.9	-1.39973	8	26.5	-0.912861	179	21.5	5.68
189458812	1,4-alpha-glucan-branching enzyme [Homo sapiens]	0.1311	8	8	10	-0.0409718	10	13.7	0.37629	10	13.8	-0.321928	10	9.1	0.437228	10	10.6	0.0299829	10	23.1	0.0962619	10	11.8	0.0136932	702	80.4	6.32
4504523	10 kDa heat shock protein, mitochondrial [Homo sapiens]	0.7745	3	9	51	-0.104697	20	15.1	0.683472	20	19	-0.41889	20	14.6	0.731183	20	11.5	0.311503	20	20.8	0.389567	20	17.7	0.210117	102	10.9	8.92
6680309	10 kDa heat shock protein, mitochondrial [Mus musculus]	0.7549	3	8	26	0.292782	3	0.9	1.05589	3	1.7	-0.251539	3	1.9	0.902267	3	16.1	0.788268	3	41.9	0.495695	3	26.4	0.507021	102	11	8.35
217272894	116 kDa U5 small nuclear ribonucleoprotein component isoform b [Homo sapiens]	0.5005	35	36	52	-0.0528949	49	15.5	-0.0694519	49	25.8	-0.352916	49	11.1	-0.129734	49	19.5	-0.469929	49	17.6	-0.444184	49	23.9	-0.372208	937	105.3	5.22
24475861	14 kDa phosphohistidine phosphatase isoform 3 [Homo sapiens]	0.48	5	5	9	-0.284546	9	18.2	2.99168	9	27.9	-0.706041	9	26.3	3.40067	9	26.9	2.24092	9	53.9	2.70088	9	60.8	1.86511	125	13.8	6.07
21328448	14-3-3 protein beta/alpha [Homo sapiens]	0.5407	2	14	73	0.299831	4	19.5	0.550901	4	16.5	-0.364013	4	8	0.279768	4	8	0.21661	4	26.3	-0.0454314	4	3.6	0.0541164	246	28.1	4.83
31543974	14-3-3 protein beta/alpha [Mus musculus]	0.5407	2	14	72	0.404903	3	7.7	0.895303	3	13.1	-0.125006	3	8.8	0.736388	3	17.1	0.854395	3	6.1	0.508936	3	10.4	0.47357	246	28.1	4.83
5803225	14-3-3 protein epsilon [Homo sapiens]	0.6745	19	22	87	0.159629	54	18.6	0.265437	54	23	-0.450084	54	17.3	0.0922074	54	20.2	-0.181149	54	13.2	-0.272297	54	21.3	-0.185097	255	29.2	4.74
4507951	14-3-3 protein eta [Homo sapiens]	0.6138	14	18	58	0.137504	23	11.9	0.54201	23	23.6	-0.369595	23	15.1	0.395063	23	16.4	0.15056	23	25.9	0.0676387	23	27.6	0.0628096	246	28.2	4.84
21464101	14-3-3 protein gamma [Homo sapiens]	0.5304	9	14	63	0.209141	20	16.4	-0.426625	20	31.4	-0.327348	20	18.9	-0.56918	20	24.5	-0.773491	20	22.2	-0.951764	20	29.2	-0.640861	247	28.3	4.89
5454052	14-3-3 protein sigma [Homo sapiens]	0.5927	10	14	59	0.0676387	24	13.7	-1.26534	24	26.7	-0.37146	24	28.3	-1.36959	24	33.1	-1.61264	24	29	-1.71312	24	36.5	-1.27146	248	27.8	4.74
5803227	14-3-3 protein theta [Homo sapiens]	0.6245	3	18	79	0.0703893	6	17.3	-1.62149	6	77.9	-0.0846703	6	18.1	-1.50226	6	105.9	-1.68966	6	36.4	-1.57347	6	72.7	-1.34122	245	27.7	4.78
6756039	14-3-3 protein theta [Mus musculus]	0.6245	2	17	75	-0.107803	2	0.8	0.305679	2	11.1	-0.148801	2	29.6	0.413594	2	10.3	0.157044	2	18	0.265437	2	18.8	0.065179	245	27.8	4.78
21735625	14-3-3 protein zeta/delta [Homo sapiens]	0.6245	13	18	124	0.0100637	78	16	1.95047	78	43.6	-0.405451	79	25.7	1.9895	78	32.2	1.59072	78	54.8	1.62807	78	46.7	1.16461	245	27.7	4.79
16716395	15 kDa selenoprotein precursor [Mus musculus]	0.2716	4	4	5	0.105678	5	3.5	0.418999	5	55.4	-0.422752	5	15.8	0.16221	5	37.3	-0.0679388	5	47.5	-0.153607	5	49.9	-0.0940704	162	17.8	5.35
110556636	182 kDa tankyrase-1-binding protein [Homo sapiens]	0.3985	46	50	66	0.0143553	61	11.1	-0.0709665	61	23.4	-0.413115	61	17.4	-0.110916	61	26.3	-0.444184	61	21.5	-0.496142	61	25.5	-0.376495	1729	181.7	4.86
124486923	182 kDa tankyrase-1-binding protein [Mus musculus]	0.0616	3	7	8	0.0607392	3	15.2	0.551885	3	4.3	-0.340075	3	13.4	0.448901	3	13.6	0.211635	3	32	-0.0232698	3	13.4	0.101386	1720	181.7	4.88
31542303	1-acylglycerol-3-phosphate O-acyltransferase ABHD5 [Homo sapiens]	0.149	3	3	5	-0.231075	5	6.1	0.920674	5	15.3	-0.21927	5	13.7	1.12829	5	2.4	0.683472	5	11.8	1.04194	5	20.8	0.511592	349	39.1	6.61
61743952	1-acyl-sn-glycerol-3-phosphate acyltransferase epsilon [Homo sapiens]	0.2555	7	7	9	-0.0101344	9	12.5	-1.47794	9	65.2	-0.244685	8	1.4	-1.50226	9	45.7	-1.66658	8	41.2	-1.59946	8	37.6	-1.33957	364	42	9.1
83267874	1-acyl-sn-glycerol-3-phosphate acyltransferase gamma [Homo sapiens]	0.1676	6	6	7	-0.125006	7	16.5	0.96643	7	10.6	-0.347399	7	16.3	1.04264	7	18.3	0.618239	7	27.3	0.629473	7	24.6	0.453279	376	43.4	8.72
296531339	1-phosphatidylinositol-4,5-bisphosphate phosphodiesterase beta-3 isoform 2 [Homo sapiens]	0.15	13	13	13	-0.0101344	13	10	0.536053	13	18.6	-0.386468	13	11.5	0.466758	13	25.2	0.0426443	13	8.3	0.1137	13	14.3	0.0480466	1167	131.1	5.88
33598946	1-phosphatidylinositol-4,5-bisphosphate phosphodiesterase gamma-1 isoform b [Homo sapiens]	0.114	13	13	13	-0.0101344	13	13.6	-1.37333	13	22.9	-0.300448	13	5.6	-1.39593	13	22.9	-1.68501	13	16	-1.66658	13	30.1	-1.30538	1290	148.4	6.05
26986603	1-phosphatidylinositol-4,5-bisphosphate phosphodiesterase gamma-2 [Mus musculus]	0.0356	3	3	3	0.22033	3	0.8	0.228973	3	28.2	-0.426625	3	31.5	0.266637	3	58.4	-0.1976	3	63.7	-0.16004	3	102.9	-0.148854	1265	147.5	6.77
94721261	2',3'-cyclic-nucleotide 3'-phosphodiesterase [Homo sapiens]	0.3064	13	13	17	-0.0262051	16	14.1	0.690641	16	14.9	-0.316528	16	16.2	0.760434	16	15.3	0.350497	16	15.9	0.372952	16	18.9	0.254561	421	47.5	9.07
4503301	2,4-dienoyl-CoA reductase, mitochondrial precursor [Homo sapiens]	0.5313	16	17	48	-0.107803	45	19.7	2.07485	45	41.3	-0.347399	45	14.7	2.32596	45	54.4	1.80199	45	49.7	1.86948	45	55.9	1.34715	335	36	9.28
13385680	2,4-dienoyl-CoA reductase, mitochondrial precursor [Mus musculus]	0.1731	4	5	7	0.0356239	4	14.1	1.43776	4	28.8	-0.424688	4	10.7	1.40163	4	14	1.2394	4	18.8	1.06695	4	21.9	0.796825	335	36.2	8.95
189027129	2',5'-phosphodiesterase 12 [Homo sapiens]	0.3153	14	14	19	0.0129262	19	5.6	0.688852	19	12.3	-0.386468	19	9.3	0.740712	19	22.4	0.291604	19	12.9	0.355016	19	20.1	0.216975	609	67.3	6.57
281332108	2'-5'-oligoadenylate synthase 1A [Mus musculus]	0.1226	3	3	3	0.0593553	3	1.1	0.827006	3	6.3	-0.367732	3	9.7	0.829444	3	19.8	0.459432	3	3.4	0.446786	3	8.1	0.320337	367	42.4	8.09
74229019	2'-5'-oligoadenylate synthase 2 isoform 1 [Homo sapiens]	0.3213	23	23	38	-0.488026	30	41.9	3.29514	37	194.3	-0.210897	38	19	3.30932	28	132.1	3.03738	37	198.3	3.1132	28	139.9	2.24104	719	82.4	8.25
45007007	2'-5'-oligoadenylate synthase 3 [Homo sapiens]	0.241	25	25	37	-0.444184	37	31.4	3.38239	37	67.1	-0.343732	37	14.8	3.57071	35	100.5	2.91686	37	89	3.26649	35	119.9	2.26486	1087	121.1	8.4
27754103	26S protease regulatory subunit 10B [Mus musculus]	0.5733	20	20	46	0.0328061	46	7.7	0.107018	46	19.9	-0.332789	46	15	0.0799754	46	22.2	-0.215915	46	16	-0.289827	46	17.4	-0.207128	389	44.1	7.49
24430151	26S protease regulatory subunit 4 [Homo sapiens]	0.5932	24	26	48	-0.00578235	43	11.6	0.077243	43	24.8	-0.407364	43	19.8	0.111031	43	18.7	-0.22095	43	18.1	-0.231075	43	17.2	-0.22671	440	49.2	6.21
21361144	26S protease regulatory subunit 6A [Homo sapiens]	0.656	25	25	43	-0.00868224	43	11.1	0.00288251	43	18.1	-0.362158	43	16.3	-0.018878	43	21.1	-0.405451	43	19.4	-0.341903	43	20	-0.312601	439	49.2	5.24
124248577	26S protease regulatory subunit 6B [Mus musculus]	0.4761	16	17	29	-0.0499049	28	11.1	0.227741	28	17.5	-0.362158	28	12	0.284514	28	8.3	-0.101598	28	13.9	-0.046921	28	6.4	-0.104575	418	47.4	5.21
4506209	26S protease regulatory subunit 7 isoform 1 [Homo sapiens]	0.6721	28	28	44	0.0440443	44	11.5	-0.0291463	44	20.3	-0.270556	44	16.8	-0.0588937	44	17.8	-0.334607	44	16.9	-0.386468	44	16.5	-0.290001	433	48.6	5.95
312596881	26S protease regulatory subunit 8 isoform 2 [Homo sapiens]	0.6533	22	24	37	-0.0424568	32	13.9	0.22033	32	21.7	-0.260152	32	19.4	0.263034	32	15	0.0440443	32	16.3	0.0214797	32	12.4	-0.0498858	398	44.8	8.18
25777600	26S proteasome non-ATPase regulatory subunit 1 isoform 1 [Homo sapiens]	0.3452	30	30	45	-0.0439433	45	9.5	0.27262	45	21.8	-0.351074	45	18.1	0.269033	45	16.2	-0.0262051	45	18	-0.027675	45	24.9	-0.0756065	953	105.8	5.39
4506217	26S proteasome non-ATPase regulatory subunit 10 isoform 1 [Homo sapiens]	0.4602	8	8	12	-0.0439433	12	9.1	-0.253257	12	20.3	-0.258425	12	16.6	-0.481969	12	31.2	-0.58208	12	25.4	-0.595097	12	27.8	-0.510633	226	24.4	6.1
28872725	26S proteasome non-ATPase regulatory subunit 11 [Homo sapiens]	0.5308	20	20	35	0.0257376	35	12.7	-0.312939	35	16.7	-0.258425	35	14.3	-0.352916	35	16.3	-0.599462	35	18.9	-0.586406	35	17.5	-0.497636	422	47.4	6.48
4506221	26S proteasome non-ATPase regulatory subunit 12 isoform 1 [Homo sapiens]	0.3991	14	15	23	-0.0908029	21	15.5	-0.360305	21	28.5	-0.248108	21	14	-0.270556	21	25.4	-0.550043	21	31.1	-0.592919	21	29.5	-0.473953	456	52.9	7.65
157502193	26S proteasome non-ATPase regulatory subunit 13 isoform 1 [Homo sapiens]	0.6622	23	23	40	-0.0499049	39	15.1	-0.274041	39	25.2	-0.26708	39	14.3	-0.254978	39	20.3	-0.579922	39	15.3	-0.514573	39	17.1	-0.460705	376	42.9	5.81
5031981	26S proteasome non-ATPase regulatory subunit 14 [Homo sapiens]	0.2355	5	6	11	0.100305	9	11.1	-0.174621	9	20.7	-0.401635	9	9.5	-0.274041	9	15.5	-0.529073	9	26.9	-0.524915	9	22	-0.461542	310	34.6	6.52
25777602	26S proteasome non-ATPase regulatory subunit 2 [Homo sapiens]	0.3502	28	28	45	0.0243197	45	12	0.144046	45	27.6	-0.345564	45	23.4	0.108357	45	17.5	-0.177882	45	15.7	-0.239566	45	21	-0.184461	908	100.1	5.2
25777612	26S proteasome non-ATPase regulatory subunit 3 [Homo sapiens]	0.5019	25	25	40	-0.00433459	40	13.2	-0.384584	40	21.3	-0.300448	40	14.9	-0.426625	40	13.1	-0.687335	40	14.9	-0.682696	40	17	-0.566448	534	60.9	8.44
5292161	26S proteasome non-ATPase regulatory subunit 4 [Homo sapiens]	0.2865	8	8	13	0.0243197	13	13	0.0143553	13	10.2	-0.477944	13	16.6	-0.0454314	13	7.5	-0.434403	13	13.6	-0.475936	13	22.4	-0.352556	377	40.7	4.79
4826952	26S proteasome non-ATPase regulatory subunit 5 [Homo sapiens]	0.3909	15	15	30	-0.0709665	30	13.8	1.24428	30	19.3	-0.341903	30	13.1	1.31788	30	12.8	0.871844	30	24	0.914565	30	29.6	0.656325	504	56.2	5.48
7661914	26S proteasome non-ATPase regulatory subunit 6 [Homo sapiens]	0.4396	20	20	29	0.041243	29	11.7	-0.358454	29	15.2	-0.2567	29	18.3	-0.334607	29	14.1	-0.68966	29	16.2	-0.706041	29	24.9	-0.526555	389	45.5	5.62
6754724	26S proteasome non-ATPase regulatory subunit 7 [Mus musculus]	0.3302	9	9	17	-0.0144996	17	11	-0.336428	17	12.4	-0.340075	17	13.8	-0.469929	17	19.5	-0.741783	17	35.4	-0.859876	17	31.9	-0.588754	321	36.5	6.77
156631005	26S proteasome non-ATPase regulatory subunit 8 [Homo sapiens]	0.2029	7	7	10	-0.0528949	10	10.1	0.0976108	10	14.6	-0.321928	10	7.6	0.0200577	10	14.7	-0.281036	10	17.1	-0.275786	10	14.5	-0.238024	350	39.6	9.7
18543329	26S proteasome non-ATPase regulatory subunit 9 [Homo sapiens]	0.4126	10	10	12	-0.086201	12	19	0.232661	12	36.8	-0.428566	12	11.1	0.341417	12	27.8	-0.114035	12	28.4	0.00144197	12	20	-0.108831	223	24.7	6.95
84781781	28 kDa heat- and acid-stable phosphoprotein [Mus musculus]	0.4807	9	9	17	0.125651	17	11.9	-0.985645	17	21.6	-0.432455	17	16.1	-1.11092	17	17.8	-1.23786	17	19.5	-1.41889	17	15.4	-1.05842	181	20.6	7.39
16554607	28S ribosomal protein S10, mitochondrial [Homo sapiens]	0.2289	4	4	5	-0.100051	5	26.1	0.207893	5	2.2	-0.0365259	5	35.4	0.296311	5	24.9	0.191563	5	17.7	0.182692	5	19.7	0.04811	201	23	8
16554609	28S ribosomal protein S11, mitochondrial isoform a [Homo sapiens]	0.2216	3	3	4	-0.101598	4	9	0.279768	4	11.3	-0.307573	4	10.4	0.265437	4	2.8	-0.0513992	4	13.7	0.0313952	4	10.3	-0.0701417	194	20.6	10.81
11056056	28S ribosomal protein S12, mitochondrial precursor [Homo sapiens]	0.3043	3	3	5	-0.224317	5	10.4	0.38405	5	14.6	-0.227692	5	11	0.467801	5	10.4	0.0565835	5	20.9	0.105678	5	4	0.0534856	138	15.2	10.29
11559927	28S ribosomal protein S14, mitochondrial [Homo sapiens]	0.1875	2	2	3	0.0524159	3	11.9	0.435095	3	51.1	-0.309359	3	9.3	0.266637	3	23.4	0.125651	3	36.3	-0.0439433	3	13.9	0.0128059	128	15.1	11.41
16554611	28S ribosomal protein S15, mitochondrial precursor [Homo sapiens]	0.2218	7	7	7	-0.0394883	7	14.4	0.172488	7	8.8	-0.364013	7	6.4	0.147958	7	7.6	-0.16004	7	12	-0.237864	7	13.7	-0.167602	257	29.8	10.48
7705626	28S ribosomal protein S16, mitochondrial precursor [Homo sapiens]	0.3942	4	4	5	-0.109359	5	14.2	0.240009	5	7.6	-0.261881	5	9.1	0.396159	5	9.4	-0.0203404	5	7.8	0.0621217	5	6.4	-0.0282132	137	15.3	9.5
7705425	28S ribosomal protein S17, mitochondrial precursor [Homo sapiens]	0.3077	3	3	4	0.0229004	4	11.5	-0.42082	4	78.6	0.0370307	4	23.4	-0.349235	4	66.1	-0.15682	4	42.5	-0.190997	4	43.6	-0.339161	130	14.5	9.85
301069365	28S ribosomal protein S18a, mitochondrial isoform 2 precursor [Homo sapiens]	0.1811	2	2	2	0.0607392	2	34.3	0.35727	2	21.9	-0.465938	2	19.8	0.296311	2	11.7	-0.109359	2	2	-0.169745	2	32.1	-0.097129	127	14	9.51
7662645	28S ribosomal protein S18b, mitochondrial precursor [Homo sapiens]	0.2829	5	5	6	-0.00433459	6	5	0.454176	6	27.6	-0.341903	6	4	0.574344	6	34.1	0.107018	6	38.2	0.227741	6	40.1	0.0817088	258	29.4	9.38
7705805	28S ribosomal protein S2, mitochondrial [Homo sapiens]	0.25	7	7	7	0.015783	7	22.5	0.308011	7	15.5	-0.145605	7	16.4	0.15056	7	14.6	0.00863031	7	5.5	0.00863031	7	10.4	-0.036301	296	33.2	9.26
16950593	28S ribosomal protein S21, mitochondrial [Homo sapiens]	0.2989	2	2	3	0.0214797	3	4.7	0.227741	3	18.4	-0.345564	3	4.2	0.252173	3	5.2	0.0593553	3	12	-0.0424568	3	25.4	-0.0682737	87	10.7	10.21
9910244	28S ribosomal protein S22, mitochondrial [Homo sapiens]	0.35	11	11	13	0.0200577	13	5.1	0.258217	13	12.7	-0.304006	13	12.9	0.189034	13	15.8	-0.0203404	13	27.6	-0.12658	13	12	-0.0859739	360	41.3	7.9
16554604	28S ribosomal protein S23, mitochondrial [Homo sapiens]	0.4579	7	7	8	0.051024	8	6.6	0.342555	8	17.8	-0.365871	8	17.1	0.344828	8	8	0.0579701	8	10.8	-0.0380063	8	20	-0.0218295	190	21.8	8.9
15721937	28S ribosomal protein S24, mitochondrial precursor [Homo sapiens]	0.1617	2	2	4	0.0551957	4	9.9	0.117695	4	2.9	-0.424688	4	6.4	0.276199	4	22.2	-0.239566	4	9.8	-0.147202	4	15.3	-0.18429	167	19	9.38
14028877	28S ribosomal protein S25, mitochondrial [Homo sapiens]	0.5665	7	7	8	-0.0985055	8	5.2	0.128293	8	47.8	-0.24127	8	22.8	0.206643	8	38.3	0.041243	8	17.6	0.154454	8	32	-0.0829727	173	20.1	8.82
14269586	28S ribosomal protein S26, mitochondrial precursor [Homo sapiens]	0.2829	7	7	9	-0.0439433	9	10.8	0.147958	9	9.6	-0.321928	9	3.5	0.248535	9	18	-0.186065	9	13.5	-0.0394883	9	23	-0.144575	205	24.2	10.39
186928850	28S ribosomal protein S27, mitochondrial [Homo sapiens]	0.343	13	13	16	-0.0588937	16	9.7	0.344828	16	20.8	-0.210897	16	13.9	0.27739	16	18.4	-0.0306192	16	15.2	-0.00868224	16	12.7	-0.0215245	414	47.6	6.18
7661730	28S ribosomal protein S28, mitochondrial [Homo sapiens]	0.3422	5	5	5	-0.114035	5	10.9	0.424385	5	5.4	-0.296899	5	3.6	0.538041	5	12.5	0.105678	5	2.1	0.206643	5	9.6	0.0761012	187	20.8	9.1
315434216	28S ribosomal protein S29, mitochondrial isoform 3 [Homo sapiens]	0.2717	9	9	11	-0.0335695	10	10.4	0.0299829	10	17.5	-0.295128	10	16	0.115033	10	30.2	-0.246395	10	14.7	-0.166503	10	16.6	-0.215827	357	41	8.98
58331150	28S ribosomal protein S30, mitochondrial [Homo sapiens]	0.1549	5	5	6	0.0356239	6	7.2	0.0482362	6	12.9	-0.347399	6	21.7	0.0200577	6	8.2	-0.254978	6	24.9	-0.1976	6	17	-0.250221	439	50.3	7.97
186928854	28S ribosomal protein S31, mitochondrial precursor [Homo sapiens]	0.281	8	8	12	-0.0439433	12	10.3	0.200379	12	13.3	-0.2567	12	3.2	0.226509	12	8.3	-0.0203404	12	18.3	0.0243197	12	9.7	-0.0792384	395	45.3	9.29
16950597	28S ribosomal protein S33, mitochondrial [Homo sapiens]	0.1981	2	2	2	-0.0484122	2	13.2	0.329985	2	29.7	-0.289827	2	4	0.377401	2	16	0.0398403	2	25.5	0.0881416	2	12	-0.00235023	106	12.6	10.11
13027604	28S ribosomal protein S34, mitochondrial [Homo sapiens]	0.3303	5	5	5	0.0214797	5	8.6	0.337996	5	8.2	-0.526992	5	1.4	0.233888	5	4.9	-0.131313	5	6.6	-0.152003	5	10.2	-0.138305	218	25.6	9.98
16950603	28S ribosomal protein S35, mitochondrial isoform 1 precursor [Homo sapiens]	0.3529	11	11	12	0.0370307	12	13.7	0.329985	12	20.4	-0.207561	12	14.9	0.358396	12	13.8	0.102994	12	8.1	0.00432161	12	9.6	0.0292535	323	36.8	8.24
15150811	28S ribosomal protein S36, mitochondrial [Homo sapiens]	0.4175	4	4	7	-0.0543923	7	14.1	1.38626	7	32.2	-0.481969	7	10.7	1.43563	7	40.7	0.799916	7	33.3	1.03492	7	38.1	0.668259	103	11.5	9.99
13994259	28S ribosomal protein S5, mitochondrial [Homo sapiens]	0.214	8	8	8	-0.0923402	8	3.7	0.389567	8	29.6	-0.394032	8	9.6	0.257011	8	28.5	-0.0291463	8	32.8	-0.0558912	8	30.7	-0.0608501	430	48	9.92
16554616	28S ribosomal protein S6, mitochondrial [Homo sapiens]	0.328	4	4	5	-0.0203404	5	6	0.189034	5	4.3	-0.263612	5	20.4	0.149259	5	3.2	-0.184425	5	8.3	-0.148801	5	16.9	-0.144136	125	14.2	9.26
186928852	28S ribosomal protein S7, mitochondrial precursor [Homo sapiens]	0.3595	8	8	9	-0.0484122	9	13.4	0.138814	9	9.9	-0.354759	9	11.5	0.144046	9	10.3	-0.194295	9	10	-0.210897	9	12.6	-0.183248	242	28.1	9.99
33188463	28S ribosomal protein S9, mitochondrial precursor [Homo sapiens]	0.5025	16	16	30	-0.0603973	28	8.8	0.24732	28	17	-0.24127	28	7	0.362891	28	19.5	0.0243197	28	16	0.0579701	28	15.1	-0.018385	396	45.8	9.51
225703118	2-aminoethanethiol dioxygenase [Mus musculus]	0.1289	2	2	2	-0.0335695	2	2.7	0.993493	2	56.4	-0.545824	2	12.7	1.02715	2	59.8	0.446786	2	41.5	0.480265	2	44.6	0.363702	256	28.4	5.97
93004078	2-hydroxyacyl-CoA lyase 1 [Homo sapiens]	0.0934	4	4	4	-0.0877334	4	7	0.359521	4	13.5	-0.336428	4	7.3	0.569491	4	18.7	0.0229004	4	3.3	0.195348	4	11.9	0.0371712	578	63.7	7.36
40254471	2-hydroxyacylsphingosine 1-beta-galactosyltransferase precursor [Homo sapiens]	0.0444	2	2	3	-0.0232698	3	0.4	-3.38082	3	44.4	-0.251539	3	11.5	-3.30757	3	37.7	-3.73697	3	58.6	-3.662	3	65.5	-2.78592	541	61.4	9.52
116063536	2-methoxy-6-polyprenyl-1,4-benzoquinol methylase, mitochondrial precursor [Homo sapiens]	0.3272	8	8	9	0.0799754	9	8.5	0.913799	9	16.4	-0.295128	9	16.1	0.883621	9	10.4	0.595504	9	18.7	0.483364	9	15.6	0.407749	327	37.1	6.95
259013553	2-oxoglutarate dehydrogenase, mitochondrial isoform 3 precursor [Homo sapiens]	0.3857	10	35	51	-0.0588937	17	10	0.444667	17	19.2	-0.293359	17	13.5	0.517024	17	16.8	0.129613	17	12.3	0.185232	17	20.7	0.0827861	1019	115.4	7.02
85861164	2-oxoglutarate dehydrogenase, mitochondrial precursor [Mus musculus]	0.3216	5	30	39	0.0468403	5	8.7	1.45943	5	41.6	-0.630394	5	8.8	1.56657	5	13.1	0.869477	5	28.7	0.794104	5	25.6	0.699571	1023	116.4	6.83
11386135	2-oxoisovalerate dehydrogenase subunit alpha, mitochondrial isoform 1 precursor [Homo sapiens]	0.3865	12	12	18	0.0482362	18	13.3	0.981122	18	16.3	-0.340075	18	12.3	0.968644	18	19.7	0.583038	18	17	0.605968	18	22.3	0.431482	445	50.4	8.27
34101272	2-oxoisovalerate dehydrogenase subunit beta, mitochondrial precursor [Homo sapiens]	0.2755	9	9	12	-0.21927	12	12.8	1.13356	12	49.6	-0.184425	12	14.4	1.20914	12	26.8	0.903038	12	14.5	1.02928	12	21.9	0.64863	392	43.1	6.29
116812595	3'(2'),5'-bisphosphate nucleotidase 1 [Homo sapiens]	0.4253	10	10	16	0.0214797	16	7.6	0.280956	16	8.9	-0.407364	16	9.8	0.232661	16	15.6	-0.161653	16	17.5	-0.16004	16	24.4	-0.13055	308	33.4	5.69
143770802	39S ribosomal protein L1, mitochondrial precursor [Homo sapiens]	0.3692	10	10	13	0.0676387	13	8.7	0.288063	13	10	-0.347399	13	6.1	0.325386	13	12.2	-0.07552	13	14.7	-0.0694519	13	12.3	-0.0690673	325	36.9	8.78
22547114	39S ribosomal protein L10, mitochondrial isoform a precursor [Homo sapiens]	0.1264	3	3	3	0.112367	3	22.7	-0.343732	3	1.8	-0.284546	3	23.2	-0.200913	3	22	-0.249822	3	8.8	-0.496142	3	27.4	-0.386453	261	29.3	9.58
25306272	39S ribosomal protein L11, mitochondrial isoform b [Homo sapiens]	0.3795	6	6	8	0.0565835	8	16.3	0.120352	8	30.5	-0.341903	8	6.1	-0.0424568	8	14.2	-0.352916	8	21.3	-0.454032	8	12.4	-0.270931	166	18.2	9.73
27436901	39S ribosomal protein L12, mitochondrial precursor [Homo sapiens]	0.1616	4	4	10	0.0894982	10	8.9	0.0908534	10	14	-0.463947	10	5.2	0.0468403	10	12.8	-0.360305	10	21.3	-0.486004	10	7.9	-0.28834	198	21.3	8.87
14165270	39S ribosomal protein L13, mitochondrial [Homo sapiens]	0.3933	6	6	9	-0.00144342	9	8.5	0.304511	9	26.4	-0.242977	9	8.8	0.235114	9	18.9	0.149259	9	26.6	0.0786098	9	8	-0.00522301	178	20.7	9.16
55769543	39S ribosomal protein L14, mitochondrial precursor [Homo sapiens]	0.2	2	2	2	-0.194295	2	3.3	0.0813396	2	3.8	-0.405451	2	5.3	0.275007	2	7.1	-0.323733	2	1.5	-0.129734	2	1.8	-0.209909	145	15.9	10.24
7661806	39S ribosomal protein L15, mitochondrial precursor [Homo sapiens]	0.4054	10	10	12	0.041243	12	7.4	0.186501	12	9.3	-0.390245	12	9.1	0.191563	12	11.8	-0.168123	12	9.3	-0.164884	12	11.7	-0.161776	296	33.4	10.01
8923448	39S ribosomal protein L16, mitochondrial precursor [Homo sapiens]	0.1873	4	4	4	0.120352	4	10.8	0.249749	4	16.2	-0.394032	4	3.6	0.158337	4	14.7	-0.176251	4	12.3	-0.199255	4	5.2	-0.157249	251	28.4	10.13
11596859	39S ribosomal protein L17, mitochondrial precursor [Homo sapiens]	0.1543	3	3	5	-0.145605	5	1.9	-0.0484122	5	12.5	-0.386468	5	10.1	0.0229004	5	2.9	-0.41889	5	14.2	-0.392137	5	9.2	-0.324417	175	20	10.11
21265080	39S ribosomal protein L18, mitochondrial precursor [Homo sapiens]	0.2611	4	4	5	-0.125006	5	5	0.16092	5	25.9	-0.320126	5	19.9	0.187768	5	34.8	-0.351074	5	1.8	-0.268817	5	3.8	-0.197328	180	20.6	9.54
94557305	39S ribosomal protein L19, mitochondrial precursor [Homo sapiens]	0.339	9	9	10	0.0243197	10	14.7	-0.121863	10	7.4	-0.275786	10	4.5	-0.109359	10	9.6	-0.325539	10	8.9	-0.394032	10	2.8	-0.324837	292	33.5	9.5
21265070	39S ribosomal protein L2, mitochondrial precursor [Homo sapiens]	0.2721	5	5	7	-0.110916	7	7.3	-0.171368	7	49.6	-0.307573	7	13	-0.0247367	7	38	-0.244685	7	24.2	-0.166503	7	17.3	-0.303791	305	33.3	11.3
26638657	39S ribosomal protein L20, mitochondrial precursor [Homo sapiens]	0.2617	3	3	4	0.0398403	4	2.5	0.16221	4	11.6	-0.325539	4	11	0.147958	4	6.7	-0.134477	4	12.6	-0.1976	4	8.9	-0.154162	149	17.4	10.86
62530388	39S ribosomal protein L22, mitochondrial isoform b [Homo sapiens]	0.3254	4	4	4	-0.00433459	4	1.1	-0.118727	4	2.5	-0.227692	4	5.7	-0.107803	4	1.9	-0.321928	4	8.3	-0.316528	4	6	-0.310738	126	14.5	9.54
223468571	39S ribosomal protein L23, mitochondrial [Homo sapiens]	0.2418	2	2	3	-0.0174171	3	1.1	0.0867838	3	10.3	-0.320126	3	4.6	0.115033	3	11	-0.263612	3	2.6	-0.270556	3	1	-0.21218	153	17.8	9.69
22035590	39S ribosomal protein L24, mitochondrial precursor [Homo sapiens]	0.3889	7	7	9	-0.00288828	9	14.2	0.0908534	9	10	-0.316528	9	13.6	0.077243	9	15.8	-0.234465	9	7.6	-0.244685	9	16.4	-0.212424	216	24.9	9.29
7706057	39S ribosomal protein L27, mitochondrial [Homo sapiens]	0.1757	2	2	3	0.0398403	3	4.4	0.153157	3	5	-0.473931	3	0.8	0.16221	3	1.2	-0.320126	3	5.8	-0.320126	3	4.2	-0.236373	148	16.1	10.42
26051229	39S ribosomal protein L28, mitochondrial precursor [Homo sapiens]	0.1719	4	4	4	0.109695	4	11.3	0.197865	4	26	-0.325539	4	2.1	0.133564	4	17.3	-0.046921	4	30.3	-0.134477	4	22.4	-0.126958	256	30.1	8.29
6005862	39S ribosomal protein L3, mitochondrial [Homo sapiens]	0.2471	7	7	8	-0.00288828	8	8.4	0.112367	8	13.7	-0.291592	8	9.2	0.112367	8	12.9	-0.205896	8	11.7	-0.199255	8	8.2	-0.184889	348	38.6	9.48
21735604	39S ribosomal protein L30, mitochondrial precursor [Homo sapiens]	0.118	2	2	2	-0.00868224	2	4.8	0.178874	2	14.5	-0.411195	2	10.6	0.187768	2	9.6	-0.232769	2	25.3	-0.224317	2	20.4	-0.186031	161	18.5	9.99
13994261	39S ribosomal protein L32, mitochondrial precursor [Homo sapiens]	0.1915	2	2	3	-0.07552	3	2.7	0.560715	3	1.6	-0.378944	3	3.4	0.60502	3	2.8	0.197865	3	5	0.298658	3	10.8	0.129464	188	21.4	9.73
22547134	39S ribosomal protein L37, mitochondrial precursor [Homo sapiens]	0.2979	10	10	13	0.051024	13	4.7	0.0813396	13	14.3	-0.33825	13	11.5	0.0648829	13	13.6	-0.274041	13	13.9	-0.291592	13	23.1	-0.233217	423	48.1	8.59
169636418	39S ribosomal protein L38, mitochondrial precursor [Homo sapiens]	0.2737	7	7	7	0.0229004	7	13	0.452068	7	16.6	-0.390245	7	3.3	0.328836	7	30.9	0.0129262	7	20.4	-0.0619024	7	18.2	-0.0158035	380	44.6	7.53
27886582	39S ribosomal protein L39, mitochondrial isoform a [Homo sapiens]	0.3254	11	11	13	0.0243197	13	8	0.124328	13	18.8	-0.204233	13	10.9	0.145351	13	26.4	-0.101598	13	17.3	-0.0724828	13	19.7	-0.125738	338	38.7	7.65
22547140	39S ribosomal protein L4, mitochondrial isoform b [Homo sapiens]	0.2738	4	4	5	-0.0664274	5	7.4	0.0731347	5	27.1	-0.260152	5	22.9	0.128293	5	10.5	-0.309359	5	12.6	-0.242977	5	16.2	-0.208721	263	29.5	10.13
26638659	39S ribosomal protein L40, mitochondrial precursor [Homo sapiens]	0.1942	3	3	4	-0.07552	4	8.3	0.296311	4	17.7	-0.318326	4	29.1	0.284514	4	27	-0.0954196	4	21.6	-0.0679388	4	32.7	-0.0749302	206	24.5	9.63
21265093	39S ribosomal protein L41, mitochondrial [Homo sapiens]	0.1752	3	3	4	0.0827026	4	10	0.0676387	4	17.5	-0.352916	4	15.2	0.0717627	4	24.8	-0.161653	4	13.7	-0.244685	4	3.7	-0.210492	137	15.4	9.57
26667171	39S ribosomal protein L42, mitochondrial precursor [Homo sapiens]	0.162	2	2	2	-0.0877334	2	4.4	0.119024	2	1.1	-0.459973	2	16	0.206643	2	5.4	-0.341903	2	14.9	-0.254978	2	10.5	-0.235752	142	16.7	8.35
28872734	39S ribosomal protein L43, mitochondrial isoform a [Homo sapiens]	0.2516	4	4	4	-0.00288828	4	6.6	0.134878	4	9.4	-0.334607	4	6.4	0.138814	4	2.7	-0.190997	4	6.3	-0.152003	4	6.7	-0.179678	159	17.8	9.88
12597661	39S ribosomal protein L44, mitochondrial precursor [Homo sapiens]	0.3675	10	10	13	-0.0365259	13	7.4	-0.00868224	13	23.8	-0.305788	13	12.9	0.0114956	13	18.8	-0.152003	13	22.3	-0.128156	13	20.8	-0.230445	332	37.5	8.4
333470683	39S ribosomal protein L45, mitochondrial [Homo sapiens]	0.1438	4	4	5	-0.011588	5	2.4	-0.0203404	5	17.6	-0.407364	5	11.5	-0.0101344	5	11.6	-0.479955	5	7.4	-0.469929	5	1.5	-0.346148	306	35.3	9.03
26667177	39S ribosomal protein L46, mitochondrial precursor [Homo sapiens]	0.4982	12	12	17	-0.0619024	17	16.6	0.725087	17	24.8	-0.227692	17	15.8	0.830255	17	11.1	0.451013	17	13.6	0.56267	17	11.2	0.327966	279	31.7	7.05
29826287	39S ribosomal protein L47, mitochondrial isoform a [Homo sapiens]	0.272	8	8	10	-0.0394883	10	15	0.22033	10	11.6	-0.415037	10	29.8	0.187768	10	24.4	-0.411195	10	23.3	-0.261881	10	20.9	-0.221234	250	29.4	10.37
7706333	39S ribosomal protein L48, mitochondrial precursor [Homo sapiens]	0.2642	5	5	6	-0.027675	6	10.9	0.439357	6	8.3	-0.45799	6	21.8	0.392867	6	8.7	-0.0144996	6	12.2	-0.0664274	6	12.6	-0.0267663	212	23.9	8.98
4826649	39S ribosomal protein L49, mitochondrial [Homo sapiens]	0.3012	4	4	5	-0.027675	5	4.7	0.137504	5	13.9	-0.281036	5	3.7	0.171207	5	8.7	-0.00723157	5	25.1	0.0200577	5	20.3	-0.111589	166	19.2	9.45
21265096	39S ribosomal protein L50, mitochondrial [Homo sapiens]	0.481	5	5	9	-0.0335695	9	9.4	0.0894982	9	12.2	-0.22095	9	14.8	0.117695	9	12.2	-0.129734	9	12.9	-0.128156	9	4.2	-0.152573	158	18.3	7.88
16596694	39S ribosomal protein L53, mitochondrial precursor [Homo sapiens]	0.4107	4	4	5	-0.0144996	5	19	0.22404	5	10.3	-0.403542	5	11.9	0.167358	5	5.6	-0.242977	5	21.6	-0.181149	5	16.5	-0.18048	112	12.1	8.76
31563362	39S ribosomal protein L55, mitochondrial isoform a [Homo sapiens]	0.3047	3	3	3	-0.0454314	3	9.6	0.116365	3	5.1	-0.251539	3	0.8	0.0922074	3	2.4	-0.351074	3	14.4	-0.152003	3	11.5	-0.21521	128	15.1	11.15
13899231	39S ribosomal protein L9, mitochondrial precursor [Homo sapiens]	0.2547	5	5	7	-0.0619024	7	7.5	-0.129734	7	22.9	-0.242977	7	18.3	-0.1976	7	33	-0.554273	7	7.2	-0.459973	7	18.1	-0.397846	267	30.2	10.08
38257153	3-hydroxyacyl-CoA dehydratase 2 [Homo sapiens]	0.0472	2	2	2	-0.0908029	2	22.8	1.32941	2	62.8	-0.68966	2	65.3	1.42062	2	36.2	0.639695	2	2	0.730314	2	24.9	0.558316	254	28.4	9.55
117168248	3-hydroxyacyl-CoA dehydratase 3 [Homo sapiens]	0.2486	9	9	14	-0.0247367	14	14.6	1.42761	14	34.6	-0.288065	14	21.4	1.57531	14	25.2	1.3488	14	40.4	1.02857	14	62.2	0.899213	362	43.1	8.94
61888838	3-hydroxyacyl-CoA dehydrogenase type-2 [Mus musculus]	0.341	2	5	21	0.0186342	2	11.1	0.434028	2	30.9	-0.508403	2	8.6	0.414677	2	19.3	-0.07552	2	40.2	-0.093879	2	28.2	-0.0505047	261	27.3	8.76
4758504	3-hydroxyacyl-CoA dehydrogenase type-2 isoform 1 [Homo sapiens]	0.7893	11	14	53	-0.00288828	34	13.3	0.159629	34	21	-0.316528	34	20.8	0.177599	34	16.5	-0.199255	34	16.9	-0.181149	34	17.7	-0.161339	261	26.9	7.78
66933014	3-hydroxybutyrate dehydrogenase type 2 [Homo sapiens]	0.2939	6	6	6	0.0328061	6	9.3	-0.483985	6	29.9	-0.37707	6	8.6	-0.554273	6	21.4	-0.932361	6	25.5	-0.954557	6	26.5	-0.703622	245	26.7	7.65
23308751	3-hydroxyisobutyrate dehydrogenase, mitochondrial precursor [Homo sapiens]	0.3661	10	10	17	-0.0291463	17	9.5	-0.177882	17	22.8	-0.334607	17	17.4	-0.249822	17	20.7	-0.567041	17	17.2	-0.60165	17	20.4	-0.449038	336	35.3	8.13
37594471	3-hydroxyisobutyryl-CoA hydrolase, mitochondrial isoform 1 precursor [Homo sapiens]	0.3756	14	14	19	-0.103147	19	9.9	1.88284	19	23.7	-0.37146	19	18.3	1.90804	19	42.3	1.37907	19	30.2	1.48285	19	39.7	1.08292	386	43.5	8.19
18700004	3-ketoacyl-CoA thiolase A, peroxisomal precursor [Mus musculus]	0.1958	4	6	7	-0.0649175	4	14.8	0.772308	4	6.1	-0.37146	4	14	0.752749	4	8.7	0.458382	4	7.8	0.379621	4	34.5	0.286295	424	43.9	8.44
167614485	3-ketoacyl-CoA thiolase, mitochondrial [Homo sapiens]	0.4484	9	14	27	0.0214797	21	13.2	-2.73697	20	108.8	-0.192645	21	22.5	-2.55639	20	138.9	-3.02327	21	117.9	-3	21	126.5	-2.24402	397	41.9	8.09
29126205	3-ketoacyl-CoA thiolase, mitochondrial [Mus musculus]	0.2997	5	10	12	0.167358	6	4.1	1.18967	6	15.1	-0.469929	6	7.4	1.00791	6	9.1	0.683472	6	17	0.504875	6	10.9	0.486081	397	41.8	8.09
4501853	3-ketoacyl-CoA thiolase, peroxisomal isoform a [Homo sapiens]	0.4269	10	12	17	-0.150401	14	9.8	0.935083	14	15.1	-0.330973	14	9.6	0.957543	14	16.1	0.560715	14	11.4	0.644318	14	8.9	0.413892	424	44.3	8.44
4503817	3-ketodihydrosphingosine reductase precursor [Homo sapiens]	0.1114	3	3	4	-0.086201	4	7.1	0.78576	4	8.8	-0.330973	4	16.5	0.929791	4	14.9	0.580145	4	7.6	0.665393	4	1.5	0.374481	332	36.2	7.12
7705421	3-keto-steroid reductase [Homo sapiens]	0.1202	3	3	3	-0.140826	2	11.9	-0.810966	2	38.7	-0.293359	2	10.7	-0.668868	2	52.3	-1.1047	2	51	-0.962969	2	65.7	-0.836173	341	38.2	8.1
194473681	3-mercaptopyruvate sulfurtransferase isoform 2 [Homo sapiens]	0.5185	11	11	22	0.0370307	22	10.2	0.906121	22	17.7	-0.369595	22	16.8	0.886745	22	17.4	0.543001	22	12.3	0.508936	22	15.8	0.374868	297	33.2	6.6
223972627	3-oxoacyl-[acyl-carrier-protein] synthase, mitochondrial isoform 2 precursor [Homo sapiens]	0.1383	4	4	5	0.0593553	5	5.3	0.500802	5	5.9	-0.424688	5	2.6	0.498761	5	10.1	0.108357	5	0.2	0.172488	5	8	0.0541083	376	40	7.88
124107598	3-phosphoinositide-dependent protein kinase 1 isoform B [Mus musculus]	0.092	3	3	3	-0.0543923	3	8.5	0.395063	3	20.7	-0.234465	3	2.6	0.341417	3	9.5	0.134878	3	18	0.0813396	3	6.8	0.042523	522	59.3	7.02
322303127	40S ribosomal protein S10 [Homo sapiens]	0.5939	10	11	34	0.015783	32	13.9	0.153157	32	23.3	-0.254978	32	11.7	0.253384	32	26.9	-0.114035	32	23.1	-0.129734	32	23.4	-0.107318	165	18.9	10.15
4506681	40S ribosomal protein S11 [Homo sapiens]	0.5253	12	12	23	0.0214797	23	23.4	0.352759	23	32.6	-0.473931	23	20.2	0.326537	23	16	-0.0588937	23	22.5	-0.166503	23	19.4	-0.0800823	158	18.4	10.3
14277700	40S ribosomal protein S12 [Homo sapiens]	0.5379	7	7	29	-0.0320936	29	15.9	0.52306	29	28.2	-0.330973	29	10.6	0.475085	29	26.3	0.0881416	29	21.7	0.0922074	29	26.3	0.0721283	132	14.5	7.21
4506685	40S ribosomal protein S13 [Homo sapiens]	0.4901	10	10	26	0.0426443	26	13.2	0.100305	26	17.8	-0.24127	26	21.3	0.185232	26	19	-0.182786	26	13.5	-0.145605	26	13.1	-0.15133	151	17.2	10.54
68160915	40S ribosomal protein S14 [Homo sapiens]	0.4106	8	8	40	0.0538064	40	15.1	0.387363	40	23.1	-0.479955	40	23.7	0.228973	40	28.7	-0.140826	40	25	-0.24127	40	20.2	-0.117811	151	16.3	10.05
4506687	40S ribosomal protein S15 [Homo sapiens]	0.3034	3	3	12	0.0593553	12	12.6	0.0243197	12	29.3	-0.270556	12	26.6	0.0426443	12	12.5	-0.114035	12	18	-0.21424	12	24.1	-0.196107	145	17	10.39
14165469	40S ribosomal protein S15a [Homo sapiens]	0.7154	9	9	22	-0.0484122	22	14.1	-0.0484122	22	33.2	-0.351074	22	16.2	0.0648829	22	11.1	-0.336428	22	17.6	-0.28279	22	15.8	-0.284458	130	14.8	10.13
4506691	40S ribosomal protein S16 [Homo sapiens]	0.4795	8	8	25	0.00144197	25	11.7	0.116365	25	17.4	-0.28279	25	16.3	0.0524159	25	16.9	-0.226004	25	23.6	-0.158429	25	25.6	-0.201703	146	16.4	10.21
4506693	40S ribosomal protein S17 [Homo sapiens]	0.6296	9	9	29	-0.0218044	29	14.6	0.157044	29	29.4	-0.26708	29	22.2	0.219091	29	19.9	-0.0709665	29	21.1	-0.0619024	29	10.3	-0.107178	135	15.5	9.85
11968182	40S ribosomal protein S18 [Homo sapiens]	0.3882	10	10	22	0.149259	22	15.5	0.445727	22	38.1	-0.479955	22	15.3	0.27023	22	28.3	-0.0409718	22	37.4	-0.153607	22	37.6	-0.0679425	152	17.7	10.99
12963511	40S ribosomal protein S19 [Mus musculus]	0.5517	11	11	37	0.0299829	37	14.6	0.227741	37	32.2	-0.411195	37	13.5	0.196607	37	21.6	-0.217591	37	22.5	-0.200913	37	20.1	-0.16781	145	16.1	10.4
15055539	40S ribosomal protein S2 [Homo sapiens]	0.5427	16	16	54	-0.0365259	49	27.3	0.132248	49	20.1	-0.401635	49	17.6	0.0440443	49	29.9	-0.242977	49	28.9	-0.217591	49	35.2	-0.23378	293	31.3	10.24
4506699	40S ribosomal protein S21 [Homo sapiens]	0.4458	3	4	13	-0.011588	12	9.3	0.0949116	12	13.3	-0.263612	12	23.8	0.158337	12	24.7	-0.147202	12	9.2	-0.16004	12	9.9	-0.156091	83	9.1	8.5
21536222	40S ribosomal protein S21 [Mus musculus]	0.3976	2	3	3	0.180148	2	13.8	0.953079	2	22.7	-0.454032	2	8.6	0.773152	2	8.7	0.498761	2	13.9	0.318461	2	0.1	0.32604	83	9.1	8.51
14916501	40S ribosomal protein S24 isoform a [Homo sapiens]	0.3077	5	5	19	0.077243	19	19.3	0.108357	19	26.9	-0.305788	19	12.2	0.0662614	19	16	-0.21424	19	18.5	-0.293359	19	18	-0.203052	130	15.1	10.89
15011936	40S ribosomal protein S26 [Homo sapiens]	0.3739	4	4	8	0.0731347	8	10.7	0.317304	8	29.6	-0.442222	8	17.2	0.24732	8	17.9	-0.181149	8	6.7	-0.261881	8	15.4	-0.131387	115	13	11
4506711	40S ribosomal protein S27 [Homo sapiens]	0.4048	5	5	16	0.0908534	16	13	0.16221	16	38.1	-0.32916	16	14.5	0.167358	16	22.6	-0.199255	16	15.3	-0.209228	16	21.7	-0.166412	84	9.5	9.45
4506715	40S ribosomal protein S28 [Homo sapiens]	0.4638	3	3	23	-0.0409718	23	11.4	0.16221	23	10.4	-0.384584	23	8	0.146655	23	7.6	-0.227692	23	12.6	-0.209228	23	14.8	-0.192553	69	7.8	10.7
4506717	40S ribosomal protein S29 isoform 1 [Homo sapiens]	0.2857	2	2	3	0.27262	3	1.9	0.675364	3	3.6	-0.694321	3	5.4	0.38405	3	12.3	-0.121863	3	5.6	-0.394032	3	7.6	-0.0558926	56	6.7	10.13
15718687	40S ribosomal protein S3 [Homo sapiens]	0.7737	18	18	68	0.0285692	68	11.8	-0.0709665	68	19.6	-0.302226	68	8.4	-0.123434	68	13.2	-0.384584	68	14.5	-0.37707	68	11.6	-0.337003	243	26.7	9.66
4506723	40S ribosomal protein S3a [Homo sapiens]	0.6856	24	25	70	-0.0588937	69	15	0.144046	69	29.3	-0.390245	69	16.2	0.134878	69	23.6	-0.258425	69	21.1	-0.177882	69	23.6	-0.209136	264	29.9	9.73
4506725	40S ribosomal protein S4, X isoform X isoform [Homo sapiens]	0.5247	14	14	46	0.0172093	46	10.5	0.195348	46	22.7	-0.395929	46	17.5	0.221568	46	22	-0.118727	46	15.2	-0.136062	46	20.1	-0.141135	263	29.6	10.15
13904870	40S ribosomal protein S5 [Homo sapiens]	0.4265	11	11	28	-0.027675	28	12	0.249749	28	13.7	-0.41889	28	15.1	0.261832	28	22.5	-0.153607	28	22.8	-0.16004	28	14.1	-0.131929	204	22.9	9.72
17158044	40S ribosomal protein S6 [Homo sapiens]	0.3695	11	11	36	-0.027675	36	13.9	0.382944	36	30.4	-0.352916	36	8.9	0.361768	36	23.5	0.00432161	36	22.3	-0.0394883	36	21.7	-0.0176705	249	28.7	10.84
4506741	40S ribosomal protein S7 [Homo sapiens]	0.4021	9	9	25	0.0881416	25	15.9	0.214125	25	23.1	-0.475936	25	32.3	0.16092	25	19.9	-0.251539	25	28	-0.33825	25	26.9	-0.204808	194	22.1	10.1
4506743	40S ribosomal protein S8 [Homo sapiens]	0.5865	11	11	34	0.0129262	34	11.2	0.341417	34	26.8	-0.436354	34	12.8	0.232661	34	24.4	-0.128156	34	26.9	-0.261881	34	17.4	-0.114308	208	24.2	10.32
14141193	40S ribosomal protein S9 [Homo sapiens]	0.4897	13	13	27	-0.0499049	27	12	0.0313952	27	13	-0.323733	27	7.5	0.129613	27	16.3	-0.254978	27	11.7	-0.204233	27	9.4	-0.221126	194	22.6	10.65
224994260	40S ribosomal protein SA [Mus musculus]	0.461	11	11	34	0.0398403	34	11.9	0.0648829	34	30.1	-0.242977	34	15.1	0.0731347	34	27.1	-0.153607	34	14.6	-0.109359	34	13.6	-0.181342	295	32.8	4.87
18699732	45 kDa calcium-binding protein isoform 2 precursor [Homo sapiens]	0.2624	8	8	12	-0.00433459	12	22	1.5724	12	20.7	-0.41889	12	8.9	1.4631	12	13.9	1.10434	12	10.6	1.06488	12	20.6	0.813538	362	41.8	4.86
38679946	4-aminobutyrate aminotransferase, mitochondrial precursor [Homo sapiens]	0.326	12	12	15	-0.352916	15	19.6	2.61495	15	129.8	-0.384584	15	6.4	2.96772	15	97.1	2.17153	15	173	2.52431	15	113.2	1.7257	500	56.4	7.96
238637279	4F2 cell-surface antigen heavy chain isoform b [Mus musculus]	0.1768	6	7	9	0.138814	7	4.4	1.26364	7	11.3	-0.471929	7	9.5	0.948601	7	10.4	0.733788	7	16.9	0.536053	7	12.2	0.501824	526	58.3	5.91
61744483	4F2 cell-surface antigen heavy chain isoform f [Homo sapiens]	0.3724	15	16	27	-0.0694519	25	8.5	0.265437	25	15.9	-0.364013	25	14.5	0.304511	25	13	-0.0923402	25	16	0	25	12.7	-0.0883014	529	57.9	5.35
115387104	4-trimethylaminobutyraldehyde dehydrogenase [Homo sapiens]	0.4556	16	24	52	0.0468403	35	12.4	-0.0558912	35	22.6	-0.375197	35	13.8	-0.16004	35	20.4	-0.367732	35	28.4	-0.510457	35	29.3	-0.356415	518	56.3	6.57
115334671	4-trimethylaminobutyraldehyde dehydrogenase [Mus musculus]	0.2645	4	13	23	0.0621217	4	1.8	0.709291	4	8.2	-0.456009	4	11.6	0.646163	4	2.1	0.243669	4	10.7	0.255803	4	13.4	0.169078	518	55.9	7.46
7657031	5'(3')-deoxyribonucleotidase, cytosolic type [Mus musculus]	0.175	3	3	3	0.15056	3	2.5	0.778209	3	25	-0.492079	3	19.1	0.627607	3	9.2	0.521051	3	0.5	0.350497	3	1.9	0.241997	200	23.1	5.49
110624787	5'-3' exoribonuclease 1 isoform b [Homo sapiens]	0.013	2	2	2	-0.0603973	2	1.8	0.163499	2	42.5	-0.483985	2	11.4	0.222805	2	44.5	-0.320126	2	30.1	-0.260152	2	32	-0.221152	1693	192.6	7.25
18860916	5'-3' exoribonuclease 2 [Homo sapiens]	0.2716	22	22	29	0.0370307	29	10	-0.0954196	29	31.3	-0.349235	29	14	-0.155213	29	37.1	-0.575615	29	22.9	-0.603841	29	30.9	-0.410571	950	108.5	7.47
6678924	55 kDa erythrocyte membrane protein [Mus musculus]	0.103	3	3	3	-0.0785637	3	3.1	0.618239	3	19.6	-0.477944	3	21.9	0.696884	3	22.9	0.119024	3	30	0.228973	3	36.5	0.122351	466	52.2	7.2
11321577	59 kDa 2'-5'-oligoadenylate synthase-like protein isoform a [Homo sapiens]	0.1089	4	4	4	-0.018878	4	13.7	1.49518	4	22.2	-0.739372	4	5.9	1.47353	4	22.3	0.77484	4	7.6	0.738119	4	12.2	0.634345	514	59.2	7.87
40316939	5-aminolevulinate synthase, nonspecific, mitochondrial precursor [Homo sapiens]	0.0344	2	2	2	-0.204233	2	0.5	0.666302	2	21.6	-0.606035	2	1	0.870266	2	21.1	0.0607392	2	20.6	0.264236	2	20.1	0.131118	640	70.5	8.46
94557301	5'-AMP-activated protein kinase catalytic subunit alpha-1 isoform 1 [Homo sapiens]	0.0483	2	2	2	0.10165	2	13	-1.2723	2	33.3	-0.380822	2	10	-1.37707	2	47.8	-1.65745	2	22.8	-1.75633	2	36.6	-1.28861	559	64	8.12
332000017	5'-AMP-activated protein kinase subunit gamma-1 isoform 4 [Homo sapiens]	0.107	3	3	3	-0.22095	3	3.8	-0.668868	3	4.8	-0.323733	3	8.4	-0.411195	3	8.6	-0.957356	3	3.6	-0.736966	3	0.2	-0.706988	299	34.1	8.46
5453746	5-formyltetrahydrofolate cyclo-ligase isoform a [Homo sapiens]	0.2167	4	4	4	-0.018878	4	20.3	2.43029	4	41.8	-0.224317	4	25.4	2.24154	4	18.9	2.28836	4	51.6	2.12829	4	30.9	1.56727	203	23.2	7.88
38570156	5'-nucleotidase domain-containing protein 1 [Homo sapiens]	0.2264	7	7	10	0.0398403	10	11.3	0.194087	10	15.3	-0.446148	10	15.3	0.228973	10	21.3	-0.217591	10	12.4	-0.129734	10	19.2	-0.17687	455	51.8	6.35
12597653	5'-nucleotidase domain-containing protein 2 isoform 2 [Homo sapiens]	0.2154	8	8	9	-0.118727	9	4.6	0.0114956	9	20.6	-0.171368	9	17.5	0.168642	9	24.1	-0.207561	9	4.7	-0.137648	9	7.7	-0.166398	520	60.7	6.77
48314820	5-oxoprolinase [Homo sapiens]	0.3579	35	35	68	-0.0800879	68	12.1	1.76384	68	48	-0.380822	68	13.3	1.84358	68	50.4	1.32251	68	44.8	1.45575	68	61.9	1.02058	1288	137.4	6.58
4758940	6.8 kDa mitochondrial proteolipid isoform 1 [Homo sapiens]	0.3276	2	2	4	0.0922074	4	29.3	0.933573	4	5.6	-0.192645	4	15.2	0.838347	4	29.5	0.745022	4	16.1	0.648005	4	47.1	0.464374	58	6.7	10.08
31542947	60 kDa heat shock protein, mitochondrial [Homo sapiens]	0.7051	9	40	199	-0.0816138	62	18.5	0.786596	62	35.2	-0.249822	62	18.6	0.981853	62	32.9	0.685267	62	35.6	0.8024	62	35.9	0.434274	573	61	5.87
183396771	60 kDa heat shock protein, mitochondrial [Mus musculus]	0.5934	2	33	131	0.206643	3	1.6	1.17377	3	9.1	-0.479955	3	3	0.967169	3	7.5	0.694212	3	6.1	0.531069	3	4.5	0.472098	573	60.9	6.18
31377800	60 kDa SS-A/Ro ribonucleoprotein isoform 2 [Homo sapiens]	0.3606	16	16	20	-0.00288828	20	7.7	-0.239566	20	15.1	-0.386468	20	9.9	-0.254978	20	28.6	-0.659723	20	22	-0.614845	20	32.7	-0.501884	538	60.6	8.03
16933546	60S acidic ribosomal protein P0 [Homo sapiens]	0.4385	15	15	45	0.121679	45	16.6	0.349365	45	21.3	-0.343732	44	15.2	0.24245	45	21.2	-0.137648	44	22.9	-0.21424	44	18.1	-0.0890912	317	34.3	5.97
4506671	60S acidic ribosomal protein P2 [Homo sapiens]	0.6348	8	8	25	0.0894982	25	12.4	0.175045	25	14.4	-0.358454	25	10.3	0.0579701	25	19.2	-0.168123	25	25.8	-0.284546	25	13.6	-0.19009	115	11.7	4.54
19923796	60S ribosomal export protein NMD3 [Homo sapiens]	0.173	7	7	8	0.120352	8	9	0.369606	8	31.1	-0.343732	8	15.2	0.459432	8	38.5	-0.0174171	8	25.7	-0.0543923	8	19.9	0.000272043	503	57.6	7.14
15431288	60S ribosomal protein L10a [Homo sapiens]	0.3825	9	9	28	0.0894982	28	13.6	0.283329	28	26.9	-0.336428	28	13.2	0.0593553	28	18.9	-0.114035	28	24	-0.291592	28	16.6	-0.143645	217	24.8	9.94
315221152	60S ribosomal protein L11 isoform 2 [Homo sapiens]	0.4237	8	8	21	0.0496308	20	19.3	0.209141	20	27.2	-0.373327	20	11.8	0.214125	20	22.1	-0.209228	20	24.3	-0.131313	20	11.1	-0.156522	177	20.1	9.6
160333553	60S ribosomal protein L12 [Mus musculus]	0.6364	8	8	32	0.00288251	32	19.5	0.427606	32	35.3	-0.378944	32	13.1	0.369606	32	17.8	0.0214797	32	25.4	0.0370307	32	23.7	-0.00676313	165	17.8	9.42
15431295	60S ribosomal protein L13 [Homo sapiens]	0.3886	2	10	26	-0.011588	8	8.8	0.271426	8	7.9	-0.394032	8	3.8	0.233888	8	5.8	-0.152003	8	8.5	-0.172994	8	4.9	-0.12688	211	24.2	11.65
6912634	60S ribosomal protein L13a [Homo sapiens]	0.2857	6	6	17	0.140124	17	11.3	0.558757	17	33.2	-0.512514	17	9.6	0.347099	17	31.1	0.0579701	17	44.1	-0.152003	17	39.3	-0.00387187	203	23.6	10.93
78000181	60S ribosomal protein L14 [Homo sapiens]	0.2698	5	5	14	-0.027675	14	10.5	0.279768	14	41.8	-0.382702	14	10.1	0.273814	14	23.2	0.0328061	14	19.4	-0.00144342	14	21.8	-0.0657782	215	23.4	10.93
313569768	60S ribosomal protein L17 isoform a [Homo sapiens]	0.5543	9	10	27	0.0440443	25	12.5	0.233888	25	24.6	-0.117161	25	19.2	0.227741	25	25.4	-0.0218044	25	21.2	-0.107803	25	16.9	-0.0360341	184	21.4	10.17
4506607	60S ribosomal protein L18 [Homo sapiens]	0.3511	3	7	23	0.0962619	13	16.5	0.121679	13	21	-0.345564	13	13.5	0.0482362	13	22.6	-0.207561	13	17.7	-0.254978	13	5.1	-0.212503	188	21.6	11.72
83699424	60S ribosomal protein L18 [Mus musculus]	0.3404	3	7	16	0.288063	6	9.8	1.03281	6	8.6	-0.483985	6	5.2	0.8024	6	10.5	0.526069	6	11.6	0.269033	6	4.5	0.352623	188	21.6	11.78
11415026	60S ribosomal protein L18a [Homo sapiens]	0.4091	9	9	22	0.0468403	22	8.5	0.227741	22	14	-0.388355	22	11.5	0.169925	22	12.3	-0.114035	22	11.6	-0.147202	22	16.9	-0.142881	176	20.7	10.71
226958657	60S ribosomal protein L19 isoform 2 [Mus musculus]	0.3144	7	7	15	-0.00288828	15	9.7	0.453122	15	10.4	-0.469929	15	5.2	0.481299	15	14.5	-0.0350469	15	11.2	-0.0558912	15	7.4	-0.0093387	194	23.2	11.47
18104948	60S ribosomal protein L21 [Homo sapiens]	0.425	8	8	21	0.0172093	21	12.2	0.291604	21	20.7	-0.384584	21	14.3	0.257011	21	10.5	-0.0203404	21	26.6	-0.207561	21	13.7	-0.0807775	160	18.6	10.49
4506613	60S ribosomal protein L22 proprotein [Homo sapiens]	0.2109	4	4	13	0.0717627	13	8.8	0.199123	13	21.7	-0.477944	13	18	0.0342157	13	22.6	-0.573467	13	30.7	-0.552156	13	17.2	-0.321218	128	14.8	9.19
153791384	60S ribosomal protein L22-like 1 [Homo sapiens]	0.4508	4	4	9	-0.177882	9	11.2	3.14241	9	85.8	-0.392137	9	12.9	3.05415	8	67.3	2.67627	9	88.9	2.614	8	73.8	2.00347	122	14.6	9.38
4506605	60S ribosomal protein L23 [Homo sapiens]	0.4429	5	6	17	0.102994	16	21.6	0.520045	16	23.6	-0.382702	16	8.8	0.39835	16	15.6	0.0908534	16	25.5	0.0243197	16	19.4	0.0399368	140	14.9	10.51
4506619	60S ribosomal protein L24 [Homo sapiens]	0.4268	10	10	22	0.0468403	22	15.9	0.49774	22	22.3	-0.413115	22	13.4	0.427606	22	22.8	0.0593553	22	17.9	0.0243197	22	14.1	0.0261966	157	17.8	11.25
4506621	60S ribosomal protein L26 [Homo sapiens]	0.4552	2	10	21	-0.046921	4	11.3	0.286881	4	18.3	-0.426625	4	11.7	0.333424	4	10.9	-0.0954196	4	15.6	-0.125006	4	10.4	-0.092135	145	17.2	10.55
7705813	60S ribosomal protein L26-like 1 [Homo sapiens]	0.4552	2	10	20	-0.0144996	3	2.5	0.866315	3	6.2	-0.479955	3	2.1	0.88049	3	3.8	0.366252	3	13.2	0.380729	3	10.7	0.291575	145	17.2	10.55
4506623	60S ribosomal protein L27 [Homo sapiens]	0.5221	9	10	22	0.00432161	21	13.4	0.123004	21	16.7	-0.327348	21	12.9	0.211635	21	13.3	-0.158429	21	25.9	-0.115597	21	11.4	-0.154485	136	15.8	10.56
4506625	60S ribosomal protein L27a [Homo sapiens]	0.3176	7	7	14	0.126973	14	12.7	0.532068	14	43.7	-0.465938	14	44	0.634129	14	40.9	-0.204233	14	36.5	-0.242977	14	28.9	0.00730617	148	16.6	11
6677779	60S ribosomal protein L28 [Mus musculus]	0.4015	2	8	20	0.045443	2	22	1.13093	2	9.9	-0.37707	2	5.2	1.0861	2	32.5	0.753605	2	4.7	0.708408	2	27	0.531693	137	15.7	12.02
13904866	60S ribosomal protein L28 isoform 2 [Homo sapiens]	0.4015	2	8	21	0.331132	3	2	0.608809	3	21.1	-0.413115	3	5.9	0.257011	3	16.4	0.137504	3	1.9	-0.172994	3	4.2	0.030852	137	15.7	12.02
4506629	60S ribosomal protein L29 [Homo sapiens]	0.1447	2	2	4	0.0662614	4	12.8	1.17185	4	77.4	-0.608232	4	3.6	1.01006	4	75	0.445727	4	60.3	0.252173	4	54	0.388151	159	17.7	11.66
255308899	60S ribosomal protein L3 [Mus musculus]	0.4615	3	18	35	0.109695	4	12	0.67717	4	2.4	-0.0603973	4	4.1	0.60027	4	10.5	0.617298	4	6	0.686164	4	4.9	0.341885	403	46.1	10.21
4506649	60S ribosomal protein L3 isoform a [Homo sapiens]	0.4839	5	20	46	-0.093879	15	8.9	-0.106249	15	16.4	0.0745054	15	14.4	-0.077041	15	9.9	-0.027675	15	10.9	0.0524159	15	9.5	-0.150815	403	46.1	10.18
153252132	60S ribosomal protein L31 isoform 3 [Homo sapiens]	0.3471	6	6	15	0.0758749	15	15.6	0.425459	15	17.8	-0.479955	15	31.1	0.359521	15	19.1	-0.176251	15	28.1	-0.237864	15	26.7	-0.0845063	121	14	10.8
16117787	60S ribosomal protein L34 [Homo sapiens]	0.2991	4	4	8	0.219091	8	26.1	0.885184	8	6.5	-0.358454	8	7.3	0.613532	8	24.5	0.532068	8	11	0.308011	8	21.7	0.301382	117	13.3	11.47
6005860	60S ribosomal protein L35 [Homo sapiens]	0.4065	6	6	12	0.0186342	12	12.6	0.331132	12	34.7	-0.522841	12	7.3	0.303342	12	29.2	-0.120294	12	27	-0.145605	12	24	-0.118865	123	14.5	11.05
4506643	60S ribosomal protein L37a [Homo sapiens]	0.5109	5	5	15	0.0129262	15	6.1	0.306846	15	24.1	-0.32916	15	13.2	0.299831	15	25.9	0.0271541	15	18.3	0.0243197	15	11.1	-0.0405323	92	10.3	10.43
12963655	60S ribosomal protein L38 [Mus musculus]	0.5286	7	7	22	0.0731347	22	6.9	0.469886	22	22.5	-0.354759	22	9	0.304511	22	17	0.0840643	22	18.5	-0.0101344	22	15.2	0.00922545	70	8.2	10.1
16579885	60S ribosomal protein L4 [Homo sapiens]	0.3841	4	18	55	0.0717627	14	12.5	0.381837	14	42.2	-0.469929	14	22.3	0.231432	14	30.7	-0.109359	14	38.1	-0.158429	14	32.6	-0.108205	427	47.7	11.06
30794450	60S ribosomal protein L4 [Mus musculus]	0.4057	3	17	45	0.230203	4	4.6	0.986957	4	16.6	-0.307573	4	4.3	0.695994	4	10.2	0.71721	4	13.1	0.42975	4	14.6	0.406447	419	47.1	11
14591909	60S ribosomal protein L5 [Homo sapiens]	0.4613	2	15	68	0.0867838	13	12.3	0.253384	13	10.2	-0.56918	13	16.6	0.189034	13	5.4	-0.207561	13	9.9	-0.281036	13	10.9	-0.200281	297	34.3	9.72
16753227	60S ribosomal protein L6 [Homo sapiens]	0.4549	7	16	36	0.0690147	22	15.6	0.212881	22	37.3	-0.390245	22	8.5	0.157044	22	14.5	-0.0785637	22	16.1	-0.155213	22	7.8	-0.141421	288	32.7	10.58
15431301	60S ribosomal protein L7 [Homo sapiens]	0.5282	5	18	43	-0.14401	14	9.6	-0.0380063	14	17.1	-0.258425	14	31.4	0.155749	14	16.5	-0.182786	14	24.7	0.137504	14	41	-0.197567	248	29.2	10.65
31981515	60S ribosomal protein L7 [Mus musculus]	0.4815	2	17	36	0.0989585	3	1.3	1.87892	3	7	-0.526992	3	7	1.76765	3	8.3	1.41954	3	0	1.30801	3	1.3	1.01808	270	31.4	10.89
4506661	60S ribosomal protein L7a [Homo sapiens]	0.5827	20	20	54	0.00575927	54	12	0.329985	54	26.6	-0.39973	54	13	0.305679	54	18	-0.0679388	54	24.1	-0.0528949	54	14.1	-0.0747014	266	30	10.61
50053872	60S ribosomal protein L7-like 1 [Homo sapiens]	0.2683	6	7	8	-0.204233	6	10.3	-0.0785637	6	9.9	-0.190997	6	6.7	0.077243	6	23.1	-0.397828	6	19.7	-0.229382	6	33.2	-0.264237	246	28.6	10.51
4506663	60S ribosomal protein L8 [Homo sapiens]	0.2724	7	7	17	0.0229004	17	14.1	0.449957	17	11.4	-0.456009	17	10.9	0.379621	17	10.9	0.0593553	17	11.7	0.108357	17	18.6	-0.00846889	257	28	11.03
15431303	60S ribosomal protein L9 [Homo sapiens]	0.5521	9	9	28	0.0908534	28	15.9	0.0468403	28	27.8	-0.260152	28	19.6	-0.00578235	28	13.8	-0.171368	28	12.8	-0.277534	28	11.9	-0.214316	192	21.8	9.95
257153334	60S ribosome subunit biogenesis protein NIP7 homolog isoform 2 [Mus musculus]	0.3008	3	3	4	-0.0484122	4	1	0.125651	4	9.3	-0.0877334	4	10.4	0.24732	4	16.9	0.0384362	4	1.2	0.0989585	4	8.3	-0.0357815	133	15.2	7.91
64762406	6-phosphofructo-2-kinase/fructose-2,6-biphosphatase 2 isoform a [Homo sapiens]	0.3802	14	17	19	-0.0831412	15	12.5	0.187768	15	18.2	-0.289827	15	16.6	0.244887	15	16.8	-0.0954196	15	12.5	-0.0543923	15	19.5	-0.104848	505	58.4	8.38
224282149	6-phosphofructo-2-kinase/fructose-2,6-biphosphatase 3 isoform 2 [Homo sapiens]	0.238	6	9	10	-0.027675	6	6.7	0.182692	6	20.3	-0.388355	6	7.9	0.255803	6	14.1	-0.231075	6	14.2	-0.184425	6	25.2	-0.161934	500	57.3	8.21
11321601	6-phosphofructokinase type C isoform 1 [Homo sapiens]	0.2972	15	19	25	-0.158429	18	12.6	-0.706041	18	30.3	-0.265345	18	10.7	-0.452057	18	36.8	-0.99137	18	23.1	-0.826233	18	24.3	-0.720403	784	85.5	7.55
48762920	6-phosphofructokinase, liver type [Homo sapiens]	0.4064	18	28	49	-0.0335695	32	10.7	0.50284	32	18.3	-0.367732	32	11.2	0.539035	32	8.8	0.207893	32	17.3	0.22404	32	14.6	0.103809	780	85	7.5
31560653	6-phosphofructokinase, liver type [Mus musculus]	0.1962	2	12	19	0.0398403	2	10	0.663572	2	31.7	-0.500218	2	0.8	0.623867	2	21.1	0.16221	2	30.8	0.123004	2	20.3	0.120658	780	85.3	7.17
254553344	6-phosphofructokinase, muscle type [Mus musculus]	0.341	6	21	32	-0.117161	8	10.5	2.09424	8	40.2	-1.32554	8	24.9	2.12201	8	30	0.682573	8	48.7	0.784923	8	56.8	0.77662	780	85.2	8
266453748	6-phosphofructokinase, muscle type isoform 2 [Homo sapiens]	0.3513	9	24	36	-0.0203404	12	9.9	1.51349	12	23.4	-0.309359	12	12.9	1.6893	12	19.8	1.26243	12	24.5	1.23511	12	35.8	0.922266	780	85.1	7.99
40068518	6-phosphogluconate dehydrogenase, decarboxylating [Homo sapiens]	0.5031	8	21	40	-0.027675	14	10.3	-0.68966	14	24.3	-0.336428	14	17	-0.778432	14	18.5	-0.965784	14	22.5	-0.943416	14	20.5	-0.809276	483	53.1	7.23
124486895	6-phosphogluconate dehydrogenase, decarboxylating [Mus musculus]	0.3913	3	16	31	0.271426	5	11.8	1.07451	5	12.9	-0.351074	5	6.8	0.90458	5	7	0.711054	5	1.8	0.621993	5	7.3	0.468066	483	53.2	7.23
6912586	6-phosphogluconolactonase [Homo sapiens]	0.5543	7	11	27	0	15	19	1.3989	15	38.3	-0.345564	15	7.8	1.3202	15	16.2	1.09491	15	38.6	0.970117	15	17.1	0.75041	258	27.5	6.05
13384778	6-phosphogluconolactonase [Mus musculus]	0.3969	4	8	16	0.215368	4	11.1	1.45996	4	23.7	-0.556393	4	3.9	1.14991	4	21.1	0.88049	4	28.9	0.558757	4	17.4	0.616791	257	27.2	5.85
40288276	7,8-dihydro-8-oxoguanine triphosphatase isoform p18 [Homo sapiens]	0.2564	3	3	5	0.0129262	5	12.7	-0.426625	5	9	-0.345564	5	3.1	-0.422752	5	10.9	-0.773491	5	5.9	-0.841663	5	6.8	-0.608808	156	17.9	5.08
6678902	72 kDa type IV collagenase precursor [Mus musculus]	0.0423	2	2	2	0.0976108	2	0.2	1.30451	2	4.6	-0.345564	2	20	1.20664	2	4.4	0.959028	2	15.3	0.860764	2	15.5	0.664455	662	74.1	5.53
16507237	78 kDa glucose-regulated protein precursor [Homo sapiens]	0.6024	2	47	203	-0.340075	9	14.1	-0.694321	9	33.7	0.257011	9	17.3	-0.452057	9	23.7	-0.483985	9	20.6	-0.16004	9	9.9	-0.460038	654	72.3	5.16
254540166	78 kDa glucose-regulated protein precursor [Mus musculus]	0.6015	2	47	199	-0.118727	5	29.3	0.487486	5	30.6	0.169925	5	32.3	0.791606	5	13.9	0.721591	5	6.6	0.77484	5	41	0.425952	655	72.4	5.16
119943112	7-dehydrocholesterol reductase [Homo sapiens]	0.1389	7	7	9	0.0271541	9	11.7	-0.724993	9	24.5	-0.0649175	9	14.2	-0.852042	9	15.3	-0.971431	9	11.9	-0.926865	9	8.3	-0.770046	475	54.5	8.7
47271406	7SK snRNA methylphosphate capping enzyme isoform A [Homo sapiens]	0.0958	5	5	5	-0.0394883	5	4	-0.773491	5	14.9	-0.407364	5	22	-0.75877	5	23.9	-1.0862	5	20.3	-1.04692	5	24.5	-0.873157	689	74.3	9.57
19923191	80 kDa MCM3-associated protein [Homo sapiens]	0.0192	3	3	3	0.145351	3	1.5	-0.00288828	3	69.8	-0.473931	3	8.2	-0.163268	3	33.3	-0.0800879	3	26.3	0.0271541	3	3.2	-0.296744	1980	218.3	6.39
217416386	aarF domain containing kinase 4 isoform b [Homo sapiens]	0.0338	2	2	2	-0.132894	2	3.1	2.19881	2	34.2	-0.395929	2	10.7	2.33113	2	37.6	1.80364	2	22.9	1.93621	2	26.1	1.36771	503	55.8	7.43
8923001	abhydrolase domain-containing protein 10, mitochondrial precursor [Homo sapiens]	0.2582	7	7	12	-0.0439433	12	14.8	2.10702	12	26.5	-0.424688	12	12.6	2.18523	12	38.1	1.69466	12	11.7	1.77315	12	31.7	1.27386	306	33.9	8.57
23200008	abhydrolase domain-containing protein 11 isoform 1 [Homo sapiens]	0.3587	9	9	20	-0.0159576	18	9	-0.828793	18	26.7	-0.360305	18	19	-0.878321	18	19.8	-1.20756	18	22.5	-1.22432	18	19.3	-0.935445	315	34.7	9.48
14249382	abhydrolase domain-containing protein 14B [Homo sapiens]	0.4429	7	7	17	-0.0159576	17	8.4	1.65947	17	30.6	-0.32916	17	15.2	1.74631	17	25.9	1.16607	17	29.1	1.38957	17	28.6	0.943973	210	22.3	6.4
294660765	abhydrolase domain-containing protein 16A isoform b [Homo sapiens]	0.3105	14	14	19	-0.00868224	19	11.2	-0.169745	19	21.4	-0.318326	19	10.9	-0.284546	19	15.8	-0.612637	19	14.2	-0.547932	19	9.2	-0.463013	525	59.3	7.84
296011001	abl interactor 1 isoform k [Homo sapiens]	0.232	9	9	11	0.145351	11	2.9	0.634129	11	23.1	-0.432455	11	7.8	0.481299	11	19.8	0.0607392	11	19.8	-0.0101344	11	14.6	0.069228	388	42.6	6.04
62988361	absent in melanoma 1 protein [Homo sapiens]	0.1724	20	20	21	-0.0800879	21	14.8	1.74244	21	48.2	-0.479955	21	8.5	1.93772	21	34.4	1.32251	21	38.8	1.42761	21	22.9	1.01398	1723	188.5	5.9
31982927	acetoacetyl-CoA synthetase [Homo sapiens]	0.1592	10	10	14	-0.0664274	14	9.6	1.02077	14	15.7	-0.364013	14	12.7	1.12961	14	10.4	0.630405	14	19.9	0.719841	14	17.3	0.487493	672	75.1	6.24
21361361	acetolactate synthase-like protein [Homo sapiens]	0.2911	12	12	19	-0.187707	19	11.8	0.694212	19	34.2	-0.304006	19	15.9	1.02006	19	32.6	0.629473	19	38.7	0.894527	19	40	0.393234	632	67.8	8.15
148539872	acetyl-CoA acetyltransferase, cytosolic [Homo sapiens]	0.2544	9	9	17	0.0949116	17	13.2	0.683472	17	11.9	-0.272297	17	20.7	0.516015	17	15.1	0.336855	17	17.6	0.284514	17	13.4	0.199311	397	41.3	6.92
4557237	acetyl-CoA acetyltransferase, mitochondrial precursor [Homo sapiens]	0.5433	18	23	49	0.0313952	40	9.2	0.0271541	40	17.8	-0.413115	40	12	-0.0454314	40	20.4	-0.415037	40	16.3	-0.456009	40	17.8	-0.328308	427	45.2	8.85
21450129	acetyl-CoA acetyltransferase, mitochondrial precursor [Mus musculus]	0.3491	8	15	19	0.115033	8	12.9	1.00863	8	9.7	-0.547932	8	7.8	0.97306	8	15.5	0.518031	8	19.4	0.391768	8	19.3	0.371248	424	44.8	8.51
38679967	acetyl-CoA carboxylase 1 isoform 2 [Homo sapiens]	0.1415	28	28	31	-0.00578235	31	9	-0.295128	31	23.1	-0.163268	31	11.4	-0.318326	31	24.3	-0.492079	31	14.1	-0.524915	31	14.4	-0.4339	2346	265.4	6.37
28416953	acetyl-coenzyme A synthetase 2-like, mitochondrial precursor [Homo sapiens]	0.2075	12	12	15	-0.312939	14	22.9	3.03931	15	54.7	-0.362158	15	12	3.29528	13	75.9	2.8512	15	67.4	2.86631	13	87.1	2.08921	689	74.8	7.11
8923896	acetyl-coenzyme A synthetase, cytoplasmic isoform 1 [Homo sapiens]	0.1626	9	9	10	0.0229004	10	2.1	-1.48197	10	23.6	-0.307573	10	12.9	-1.45403	10	24.6	-1.81097	10	25.5	-1.82113	10	22.6	-1.38033	701	78.5	6.46
300360496	acetyl-coenzyme A transporter 1 [Homo sapiens]	0.0437	2	2	2	-0.226004	2	11.5	0.671746	2	44.1	-0.176251	2	5.5	0.897628	2	57.8	0.494672	2	50.6	0.720716	2	64.8	0.355249	549	60.9	7.33
189011548	acid ceramidase isoform a preproprotein [Homo sapiens]	0.2127	6	7	8	-0.0394883	7	15.9	0.612588	7	13.8	-0.200913	7	12.5	0.57918	7	8.3	0.378512	7	12.9	0.297485	7	7.2	0.225642	395	44.6	7.62
9790019	acid ceramidase precursor [Mus musculus]	0.1827	6	7	7	0.0384362	6	6.2	1.39177	6	25.8	-0.424688	6	7.6	1.35163	6	19.9	1.06695	6	24.9	1.01721	6	15.6	0.729715	394	44.6	8.46
7262378	acidic fibroblast growth factor intracellular-binding protein isoform b [Homo sapiens]	0.07	2	2	2	-0.184425	2	0.1	0.504875	2	0.5	-0.155213	2	11.4	0.688852	2	0.6	0.348232	2	10.9	0.533065	2	10.8	0.229987	357	41.2	6.76
5453880	acidic leucine-rich nuclear phosphoprotein 32 family member A [Homo sapiens]	0.4056	7	13	34	0.107018	18	9.1	1.09356	18	23.8	-0.526992	18	9.4	1.0115	18	27.4	0.559737	18	18	0.480265	18	21.8	0.41775	249	28.6	4.09
40254600	acidic leucine-rich nuclear phosphoprotein 32 family member A [Mus musculus]	0.2227	2	8	19	0.0440443	4	4.5	1.19346	4	17.2	-0.305788	4	7.6	1.16607	4	14.4	0.894527	4	25.7	0.867106	4	22.8	0.620367	247	28.5	4.07
5454088	acidic leucine-rich nuclear phosphoprotein 32 family member B [Homo sapiens]	0.3227	2	10	25	0.149259	4	18.9	-0.215915	4	22.4	-0.37146	4	8	-0.518701	4	6.3	-0.571322	4	24.2	-0.813499	4	14.4	-0.536049	251	28.8	4.06
18700032	acidic leucine-rich nuclear phosphoprotein 32 family member B [Mus musculus]	0.2096	3	6	11	0.311503	3	12.7	1.30685	3	0.6	-0.275786	3	6.5	0.994942	3	27.5	0.835116	3	3.4	0.49057	3	9.2	0.598579	272	31.1	4.01
254587996	acidic leucine-rich nuclear phosphoprotein 32 family member E [Mus musculus]	0.3038	7	7	14	-0.114035	14	23.2	-3.08314	12	105.8	-0.270556	12	32.7	-2.86775	12	97	-3.38082	13	74.5	-3.29336	13	80.5	-2.51727	260	29.6	3.88
4501867	aconitate hydratase, mitochondrial precursor [Homo sapiens]	0.4897	15	33	80	-0.0831412	41	17.5	1.30217	41	29.6	-0.382702	41	25.3	1.42546	41	30.7	0.918386	41	25.5	1.04194	41	27.8	0.699129	780	85.4	7.61
18079339	aconitate hydratase, mitochondrial precursor [Mus musculus]	0.4038	11	29	51	0.00863031	14	8.7	1.58736	14	24.6	-0.77596	14	11.7	1.64247	14	18.9	0.752749	14	22.8	0.726831	14	15.7	0.684956	780	85.4	7.93
4885049	actin, alpha cardiac muscle 1 proprotein [Homo sapiens]	0.5438	2	20	388	-0.0679388	15	14.4	0.799916	15	17.3	-0.506353	15	13.4	0.841571	15	27.1	0.38405	15	51.3	0.350497	15	31.1	0.263096	377	42	5.39
4501881	actin, alpha skeletal muscle [Homo sapiens]	0.5438	2	20	408	-0.26708	16	34.5	2.81721	17	101.5	-1.74178	23	18.4	3.25005	17	218.3	1.16993	17	117.2	1.68482	17	193.1	1.25715	377	42	5.39
316659409	actin, cytoplasmic 2 [Homo sapiens]	0.5627	10	21	501	-0.0528949	203	16.6	-0.00723157	202	23.4	-0.232769	202	21.7	0.0114956	202	22.4	-0.207561	203	25.6	-0.227692	203	32.1	-0.225716	375	41.8	5.48
51173713	actin-binding LIM protein 1 isoform b [Homo sapiens]	0.2214	10	10	10	0.0214797	10	6.4	0.586885	10	65.6	-0.401635	10	7.7	0.510962	10	66.7	0.233888	10	55.1	0.0635029	10	39	0.115825	718	81.1	8.12
31657094	actin-binding protein anillin [Homo sapiens]	0.1468	12	12	12	0.0468403	12	5.2	-0.771027	12	24.3	-0.314733	12	10.7	-0.798366	12	23.2	-1.03801	12	20	-1.09234	12	19.9	-0.847233	1124	124.1	8.07
4757718	actin-like protein 6A isoform 1 [Homo sapiens]	0.4359	14	14	18	0.015783	18	12.7	0.137504	18	14.4	-0.174621	18	19.9	0.125651	18	22.2	-0.0664274	18	11.1	-0.148801	18	17.4	-0.111174	429	47.4	5.6
8923712	actin-related protein 10 [Homo sapiens]	0.0791	2	2	2	-0.0694519	2	2.2	0.389567	2	29.3	-0.345564	2	20.2	0.458382	2	26.9	0.0440443	2	8.6	0.1137	2	6.4	0.0199072	417	46.3	7.37
5031571	actin-related protein 2 isoform b [Homo sapiens]	0.4391	13	13	33	0.0214797	32	8.9	0.940355	32	22.4	-0.365871	32	6.1	0.953824	32	13.8	0.596458	32	12.9	0.578214	32	17.1	0.414491	394	44.7	6.74
300360515	actin-related protein 2/3 complex subunit 1A isoform 2 [Homo sapiens]	0.4101	13	14	23	-0.0101344	21	14.5	0.318461	21	18.9	-0.239566	21	13.3	0.260628	21	16.4	0.0703893	21	20.7	-0.0846703	21	18.6	-0.0142219	356	39.6	8.22
160837788	actin-related protein 2/3 complex subunit 1B [Mus musculus]	0.414	10	11	24	0	20	16.4	1.9241	20	45.1	-0.459973	20	13.5	1.98368	20	39.3	1.42331	20	58.3	1.62433	20	42.8	1.10108	372	41	8.35
112363072	actin-related protein 2/3 complex subunit 2 [Mus musculus]	0.5367	18	19	37	0.0299829	34	9.6	0.897628	36	33	-0.258425	36	23.8	0.954569	34	23.9	0.704872	36	18.3	0.632268	34	21.6	0.457961	300	34.3	7.36
5031597	actin-related protein 2/3 complex subunit 3 [Homo sapiens]	0.2921	6	6	15	0.0214797	13	9.5	1.10969	13	10.4	-0.529073	13	11.5	1.12433	13	16.9	0.745022	13	22.3	0.718088	13	21.4	0.495793	178	20.5	8.59
5031595	actin-related protein 2/3 complex subunit 4 isoform a [Homo sapiens]	0.381	6	6	13	-0.145605	13	9.2	0.917623	13	16.4	-0.296899	13	8.3	1.06695	13	21.4	0.596458	13	29.9	0.609755	13	13.4	0.454333	168	19.7	8.43
5031593	actin-related protein 2/3 complex subunit 5 [Homo sapiens]	0.4371	5	5	11	0.129613	11	6.8	1.15316	11	23.1	-0.432455	11	5.9	0.996389	11	19.3	0.674461	11	13.9	0.540027	11	17.8	0.481188	151	16.3	5.67
13569956	actin-related protein 2/3 complex subunit 5-like protein [Homo sapiens]	0.3333	4	4	6	-0.0262051	6	3	1.15445	6	6	-0.364013	6	12.7	1.15704	6	5.9	0.694212	6	11.3	0.809826	6	12	0.543724	153	16.9	6.6
5031573	actin-related protein 3 [Homo sapiens]	0.5359	20	20	47	-0.018878	47	11.6	1.03069	47	40.8	-0.32916	47	15.8	1.02998	47	23.2	0.759582	47	27.1	0.74932	47	20.2	0.506074	418	47.3	5.88
151301041	actin-related protein 5 [Homo sapiens]	0.0643	2	3	3	0.0328061	2	12.4	-0.349235	2	31.7	-0.311148	2	29.7	-0.380822	2	18.7	-0.659723	2	1.9	-0.694321	2	10.5	-0.541932	607	68.3	5.27
11968057	actin-related protein 6 [Homo sapiens]	0.0808	2	2	2	-0.137648	2	5.5	-0.244685	2	43.3	-0.249822	2	16.1	-0.107803	2	37.1	-0.494109	2	25.8	-0.356606	2	20.1	-0.390805	396	45.8	5.03
217330646	activated RNA polymerase II transcriptional coactivator p15 [Homo sapiens]	0.4488	8	8	33	0.0648829	29	11.2	-0.349235	29	16.9	-0.32916	29	13	-0.438307	29	23.5	-0.739372	29	18.6	-0.821126	29	12.2	-0.580719	127	14.4	9.6
32189376	activating signal cointegrator 1 [Homo sapiens]	0.0637	3	3	3	0.0648829	3	3.5	0.171207	3	5.1	-0.312939	3	3.9	0.235114	3	4	-0.018878	3	0.7	-0.077041	3	0.1	-0.098074	581	66.1	7.85
56676391	activating signal cointegrator 1 complex subunit 1 isoform b [Homo sapiens]	0.0476	2	2	2	-0.0380063	2	0.9	0.164786	2	10.4	-0.356606	2	2	0.202888	2	11.2	-0.190997	2	12.4	-0.153607	2	13.3	-0.161682	357	41.2	5.53
339275993	activating signal cointegrator 1 complex subunit 2 isoform 2 [Homo sapiens]	0.0352	2	2	4	-0.0573917	4	6.6	0.232661	4	1.3	-0.39973	4	1.4	0.280956	4	2.9	-0.163268	4	3.6	-0.104697	4	6.1	-0.129045	681	77.3	5.17
76880486	activating signal cointegrator 1 complex subunit 3 isoform a [Homo sapiens]	0.0886	16	16	17	-0.0846703	17	10.4	0.130931	17	18	-0.349235	17	12.6	0.0949116	17	13.5	-0.2567	17	17.2	-0.234465	17	14.8	-0.211723	2202	251.3	7.09
6912280	activator of 90 kDa heat shock protein ATPase homolog 1 [Homo sapiens]	0.5	7	15	24	0.0854247	12	13.5	0.0949116	12	30.6	-0.309359	12	15.9	0.0551957	12	28.1	-0.343732	12	16.9	-0.407364	12	29.6	-0.242446	338	38.3	5.53
22122515	activator of 90 kDa heat shock protein ATPase homolog 1 [Mus musculus]	0.3964	2	10	14	0.210389	2	25.1	1.53953	2	65.3	-0.496142	2	143	1.32884	2	101.7	1.04264	2	48.5	0.832688	2	21.5	0.737017	338	38.1	5.53
7019319	activator of basal transcription 1 [Homo sapiens]	0.1066	3	3	3	-0.0409718	3	5.5	-0.244685	3	9	-0.316528	3	6.6	-0.2567	3	20.2	-0.625934	3	14	-0.637109	3	8.5	-0.477662	272	31.1	9.88
31563503	activity-dependent neuroprotector homeobox protein [Homo sapiens]	0.2341	20	20	22	-0.0724828	22	11.1	-0.0203404	22	20.4	-0.354759	22	14.5	0.0468403	22	24.5	-0.300448	22	17.8	-0.260152	22	16.2	-0.273877	1102	123.5	7.34
23510451	acylamino-acid-releasing enzyme [Homo sapiens]	0.3648	20	20	32	-0.046921	32	17.9	1.75788	32	31.6	-0.279284	32	18.5	1.72596	32	26.7	1.52507	32	19	1.45101	32	28.6	1.0657	732	81.2	5.48
48976061	acyl-CoA dehydrogenase family member 10 isoform b [Homo sapiens]	0.0453	4	4	4	-0.281036	4	21.5	1.32077	4	33.4	-0.251539	4	35.8	1.78283	4	8.8	1.16092	4	24.6	1.34993	4	14.8	0.886546	1059	118.8	8.06
21361497	acyl-CoA dehydrogenase family member 9, mitochondrial precursor [Homo sapiens]	0.3253	19	19	27	-0.0291463	27	11.6	1.23389	27	19.1	-0.309359	27	18.5	1.25459	27	16.9	0.95977	27	20.8	0.987685	27	26	0.668023	621	68.7	7.96
156151445	acyl-CoA synthetase family member 2, mitochondrial precursor [Homo sapiens]	0.0715	3	3	3	-0.046921	3	10.4	1.35614	3	47.7	-0.614845	3	3.9	1.30276	3	36	0.741575	3	52.3	0.687956	3	40.3	0.579708	615	68.1	7.55
109689720	acyl-CoA-binding domain-containing protein 5 isoform 2 [Homo sapiens]	0.1408	7	7	9	0.0551957	9	10.7	-0.954557	9	33.1	-0.37146	9	4.1	-0.813499	9	35	-1.33279	9	17.2	-1.27579	9	8.9	-0.984776	490	54.8	5.24
14150169	acyl-CoA-binding domain-containing protein 6 [Homo sapiens]	0.1383	3	3	4	-0.00288828	4	5.7	-1.08927	4	5.2	-0.302226	4	3.4	-1.03209	4	15	-1.39214	4	8.6	-1.33643	4	15.8	-1.07063	282	31.1	5.11
6681137	acyl-CoA-binding protein isoform 2 [Mus musculus]	0.3908	2	2	4	0.24732	4	16.8	1.23266	4	27.3	-0.260152	4	6.2	0.989139	4	14.6	1.11969	4	32.3	0.872632	4	12.4	0.653634	87	10	8.82
120433590	acyl-CoA-binding protein isoform 3 [Homo sapiens]	0.7586	8	8	44	0.0271541	44	17.8	-0.0846703	44	22.9	-0.492079	44	15.9	-0.129734	44	13.4	-0.628162	44	15.6	-0.687335	44	18.1	-0.450361	87	10	6.57
81230485	acyl-coenzyme A thioesterase 1 [Homo sapiens]	0.3444	13	13	25	-0.046921	25	9	0.938098	25	31.4	-0.277534	25	13.5	1.01935	25	30.5	0.634129	25	36.6	0.658097	25	37	0.46181	421	46.2	7.34
231567183	acyl-coenzyme A thioesterase 13 isoform 2 [Homo sapiens]	0.453	4	4	9	0.0881416	9	17.8	0.0717627	9	14	-0.365871	9	7.9	-0.0785637	9	11.4	-0.224317	9	16.6	-0.471929	9	14.3	-0.265947	117	12.4	8.5
34577075	acyl-coenzyme A thioesterase 8 [Homo sapiens]	0.1379	3	3	3	0.0243197	3	5.4	1.37407	3	0.1	-0.533242	3	4.6	1.34937	3	8.1	0.794936	3	22	0.770618	3	30.4	0.629581	319	35.9	7.56
81295404	acyl-coenzyme A thioesterase 9, mitochondrial isoform b precursor [Homo sapiens]	0.1048	4	4	4	-0.077041	4	0.6	0.519039	4	13.7	-0.477944	4	1.8	0.573375	4	13.2	0.0285692	4	13.4	0.0813396	4	12.8	0.0440595	439	49.9	8.6
8922701	acylglycerol kinase, mitochondrial precursor [Homo sapiens]	0.2464	9	9	12	-0.0320936	12	8.1	-0.334607	12	17.6	-0.112475	12	6.5	-0.318326	12	16.6	-0.516636	12	10.7	-0.454032	12	18.5	-0.437211	422	47.1	8.09
4557245	acylphosphatase-1 isoform a [Homo sapiens]	0.2222	2	2	3	0.0426443	3	7.3	0.820485	3	10.2	-0.318326	3	2	0.805705	3	7.9	0.395063	3	7.5	0.382944	3	3.2	0.309032	99	11.3	9.31
20149322	acylphosphatase-2 [Homo sapiens]	0.3232	4	4	4	-0.0740006	4	8.1	-0.181149	4	6	-0.275786	4	13.8	-0.0159576	4	1.4	-0.360305	4	7.3	-0.336428	4	17.8	-0.325	99	11.1	9.5
27229219	acylphosphatase-2 [Mus musculus]	0.5	5	5	5	-0.0619024	5	4.4	2.27113	5	29.2	-0.988504	5	25	2.33228	5	8.9	1.16479	5	32	1.16221	5	9.9	1.07822	106	11.9	9.26
5453722	acyl-protein thioesterase 1 [Homo sapiens]	0.4087	7	7	23	-0.011588	21	21.9	2.11869	21	45.7	-0.411195	21	9.2	2.10064	21	54.8	1.8484	21	56.3	1.65947	21	41.3	1.29743	230	24.7	6.77
9966764	acyl-protein thioesterase 2 [Homo sapiens]	0.2727	5	5	11	0.0129262	11	9.1	0.171207	11	9.1	-0.39973	11	12.3	0.249749	11	8.8	-0.21927	11	19.7	-0.181149	11	18.4	-0.166211	231	24.7	7.23
41327712	adapter molecule crk isoform a [Homo sapiens]	0.4605	11	11	13	-0.00433459	13	6.9	0.0840643	13	20.8	-0.270556	13	10.5	-0.0619024	13	24.4	-0.307573	13	37.3	-0.378944	13	22.1	-0.255692	304	33.8	5.55
31542528	adaptin ear-binding coat-associated protein 1 [Homo sapiens]	0.1018	3	3	3	-0.155213	3	6.9	1.20351	3	1.1	-0.291592	3	2.1	1.3488	3	5.8	0.901494	3	9.8	1.05728	3	16.8	0.673854	275	29.7	6.8
8922416	adaptin ear-binding coat-associated protein 2 isoform 1 [Homo sapiens]	0.0798	2	2	2	-0.0454314	2	0.9	-0.352916	2	27.1	-0.349235	2	6.4	-0.307573	2	28	-0.703689	2	34	-0.657445	2	34.9	-0.545053	263	28.3	8.38
118601013	adenine phosphoribosyltransferase [Mus musculus]	0.2833	2	6	9	-0.011588	2	25.5	1.48027	2	25.5	-0.403542	2	8.7	1.49262	2	0	1.07656	2	16.5	1.08814	2	8.7	0.794776	180	19.7	6.79
4502171	adenine phosphoribosyltransferase isoform a [Homo sapiens]	0.5556	6	10	17	-0.0439433	10	8.9	-0.32916	10	19	-0.296899	10	7.7	-0.37146	10	8.9	-0.558517	10	5.1	-0.608232	10	14.7	-0.505709	180	19.6	6.02
30026034	adenosine 3'-phospho 5'-phosphosulfate transporter 1 [Homo sapiens]	0.1157	5	5	5	-0.0380063	5	15.5	0.166073	5	5.7	-0.258425	5	9.9	0.0690147	5	7.2	-0.0424568	5	15.1	-0.00288828	5	21.9	-0.133149	432	47.5	9.16
47078295	adenosine deaminase [Homo sapiens]	0.2727	4	9	9	0.0243197	4	3.4	-1.55639	4	31.7	-0.463947	4	17.3	-1.42275	4	49.8	-1.87832	4	69	-1.83136	4	79.3	-1.44705	363	40.7	5.95
6680636	adenosine deaminase [Mus musculus]	0.2216	2	8	8	0.391768	2	5	1.2762	2	4.6	-0.345564	2	13.5	0.884403	2	0.4	0.931305	2	18.1	0.539035	2	13	0.569885	352	40	5.72
32484975	adenosine kinase isoform b [Homo sapiens]	0.395	15	15	23	-0.0969617	23	14.7	1.63273	23	25.9	-0.182786	23	22.6	1.71545	23	32	1.38073	23	34.2	1.50182	23	35.3	1.01983	362	40.5	6.7
9951915	adenosylhomocysteinase isoform 1 [Homo sapiens]	0.4977	20	22	56	0.0962619	48	13.9	0.0840643	48	19.9	-0.360305	48	9.8	0.0071955	48	24.8	-0.182786	48	20.7	-0.311148	48	25.5	-0.229658	432	47.7	6.34
7524346	adenylate kinase 2, mitochondrial isoform b [Homo sapiens]	0.6422	13	13	33	-0.086201	33	16.7	1.54151	33	32.4	-0.373327	33	13.7	1.54646	33	20.5	1.17313	33	46.2	1.2756	33	33	0.855244	232	25.6	7.88
4502011	adenylate kinase isoenzyme 1 [Homo sapiens]	0.701	9	13	20	0.0313952	13	13.5	0.580145	13	9.5	-0.356606	13	7	0.491597	13	11.9	0.222805	13	13.5	0.102994	13	12	0.117785	194	21.6	8.63
10946936	adenylate kinase isoenzyme 1 [Mus musculus]	0.6048	9	13	20	-0.0908029	11	11.9	2.21816	12	96.5	-0.913216	13	20.8	1.89259	12	188	1.1551	12	84.9	0.839153	12	118.7	0.971458	210	23.1	5.83
29788764	adenylosuccinate lyase [Mus musculus]	0.1798	2	8	8	-0.0203404	2	1.6	1.11303	2	0.1	-0.232769	2	35.2	1.13356	2	1.7	0.879706	2	35.2	0.899949	2	37	0.606683	484	54.8	7.27
4557269	adenylosuccinate lyase isoform a [Homo sapiens]	0.3347	7	13	17	0.045443	10	11.2	-0.28279	10	21.4	-0.179515	10	18.2	-0.364013	10	16.9	-0.514573	10	20.1	-0.533242	10	7.5	-0.451923	484	54.9	7.11
6671519	adenylosuccinate synthetase isozyme 1 [Mus musculus]	0.2626	8	10	13	-0.189351	10	17.1	2.28155	10	35.4	-0.805913	10	9.5	2.43909	10	49.1	1.57434	10	34.5	1.50589	10	35.6	1.25557	457	50.2	8.43
34577063	adenylosuccinate synthetase isozyme 2 [Homo sapiens]	0.4232	15	17	33	0.0172093	30	9.9	0.859174	30	18.8	-0.263612	30	15.9	0.852798	30	21.8	0.582074	30	15.4	0.532068	30	19.4	0.390909	456	50.1	6.55
157649073	adenylyl cyclase-associated protein 1 [Homo sapiens]	0.4737	9	23	44	0.16092	18	18.3	0.0384362	18	30	-0.300448	18	9.3	-0.236164	18	25.6	-0.512514	18	21.4	-0.639355	18	26	-0.369372	475	51.6	8.02
157951604	adenylyl cyclase-associated protein 1 [Mus musculus]	0.4346	4	18	34	0.196607	8	10.2	1.46989	8	27.4	-0.304006	8	10.1	1.06557	8	31.1	0.951588	8	34	0.738984	8	29.3	0.67906	474	51.5	7.52
5453593	adenylyl cyclase-associated protein 2 [Homo sapiens]	0.2096	8	8	10	-0.37146	10	6.3	2.62644	10	40.8	-0.37146	10	13.1	3.02467	10	18.4	2.33999	10	44.6	2.57046	10	85.6	1.78821	477	52.8	6.37
7657339	adenylyltransferase and sulfurtransferase MOCS3 [Homo sapiens]	0.1826	6	6	6	-0.0588937	6	6.9	0.157044	6	11	-0.364013	6	18.3	0.196607	6	8.2	-0.22095	6	12.2	-0.0954196	6	10.8	-0.174528	460	49.6	6.21
160707889	adipocyte enhancer-binding protein 1 precursor [Mus musculus]	0.2074	18	18	27	-0.121863	27	14.8	2.23113	27	40.8	-0.407364	27	16	2.46963	27	46.4	1.88557	27	29.2	2.06281	27	35	1.42804	1128	128.3	5.08
24308201	adipocyte plasma membrane-associated protein [Homo sapiens]	0.3341	16	16	26	0.00288251	26	10.4	1.14861	26	29.8	-0.304006	26	14.8	1.15769	26	25.7	0.84559	26	32.8	0.883621	26	21.9	0.595271	416	46.5	6.16
5802976	adipose specific 2 [Homo sapiens]	0.3947	6	6	14	-0.490051	12	34.8	3.52982	14	104.3	-0.463947	14	48.4	3.82232	12	179.6	3.25535	14	58.4	3.50348	12	96.1	2.41919	76	7.8	5.31
55749577	ADP/ATP translocase 1 [Homo sapiens]	0.4664	3	16	43	-0.046921	7	8.3	0.285698	7	26.4	-0.597278	7	23.7	0.304511	7	28.1	-0.190997	7	37	-0.237864	7	26.9	-0.166216	298	33	9.76
148747424	ADP/ATP translocase 1 [Mus musculus]	0.5067	6	18	47	0.0257376	9	12.8	2.13685	9	28.8	-0.821126	9	30.4	2.06454	9	20.4	1.35389	9	28.7	1.32711	9	26.7	1.06684	298	32.9	9.72
156071459	ADP/ATP translocase 2 [Homo sapiens]	0.4597	5	17	67	0.00575927	28	10	0.172488	28	29.1	-0.202572	28	27.2	0.0908534	28	30.5	-0.0679388	28	16.5	-0.103147	28	17.8	-0.118492	298	32.8	9.69
31542509	ADP-dependent glucokinase [Homo sapiens]	0.0766	2	2	2	-0.229382	2	9.2	0.459432	2	53.6	-0.224317	2	3.8	0.689746	2	65.1	0.235114	2	58.3	0.464668	2	70.2	0.173294	496	53.9	6.2
37594457	ADP-ribose pyrophosphatase, mitochondrial isoform b [Homo sapiens]	0.2133	6	6	7	0.00288251	7	12.5	0.109695	7	17.3	-0.349235	7	12.7	0.108357	7	12.6	-0.316528	7	25.6	-0.320126	7	9.7	-0.228628	300	33.8	6.76
4502203	ADP-ribosylation factor 3 [Homo sapiens]	0.5967	6	12	51	-0.0306192	23	12.7	0.603122	23	14.8	-0.275786	23	14.1	0.639695	23	17.5	0.37629	23	14.4	0.353888	23	19.5	0.21913	181	20.6	7.43
4502205	ADP-ribosylation factor 4 [Homo sapiens]	0.6556	7	12	38	-0.0144996	17	19.4	1.50182	17	30.1	-0.174621	17	26.7	1.54696	17	21.4	1.44943	17	34.3	1.42116	17	45.9	0.964196	180	20.5	7.14
4502209	ADP-ribosylation factor 5 [Homo sapiens]	0.6167	5	11	39	0.0607392	11	3.3	-0.450084	11	15.9	-0.309359	11	11.2	-0.415037	11	15.5	-0.713119	11	7.8	-0.724993	11	13.3	-0.5886	180	20.5	6.79
4502211	ADP-ribosylation factor 6 [Homo sapiens]	0.2686	4	4	8	0.186501	6	6	1.10098	6	11.2	-0.438307	6	3.4	0.942608	6	22.4	0.708408	6	11.7	0.545968	6	6.1	0.461722	175	20.1	8.95
8922652	ADP-ribosylation factor GTPase-activating protein 1 isoform a [Homo sapiens]	0.2833	8	8	11	0.0538064	11	8.1	-0.0499049	11	14	-0.323733	11	22.6	-0.148801	11	10.4	-0.483985	11	16.4	-0.533242	11	17.6	-0.368306	406	44.6	5.66
338827663	ADP-ribosylation factor GTPase-activating protein 2 isoform 2 [Homo sapiens]	0.3732	17	17	24	0.0100637	23	5	0.629473	23	15.7	-0.360305	23	7.2	0.685267	23	17.2	0.260628	23	6.7	0.250962	23	9.8	0.187066	493	53.4	8.5
214829673	ADP-ribosylation factor GTPase-activating protein 3 isoform 1 [Homo sapiens]	0.1938	9	9	9	-0.0247367	9	9.9	-0.33825	9	5.1	-0.388355	9	16.7	-0.312939	9	15.3	-0.724993	9	21.9	-0.668868	9	16.6	-0.557835	516	56.9	7.36
48527952	ADP-ribosylation factor-binding protein GGA1 isoform 2 [Homo sapiens]	0.1341	8	9	9	0.137504	8	10.8	0.822934	8	33.5	-0.403542	8	13.8	0.650765	8	13.6	0.226509	8	38.5	0.212881	8	20.7	0.207466	552	61.3	5.97
9558751	ADP-ribosylation factor-binding protein GGA2 [Homo sapiens]	0.0685	3	3	3	-0.0350469	3	14.9	0.317304	3	3.5	-0.277534	3	18.9	0.555816	3	10.2	0.0621217	3	2.1	0.0962619	3	17.1	0.047727	613	67.1	6.55
4502227	ADP-ribosylation factor-like protein 1 [Homo sapiens]	0.5138	7	7	9	-0.0800879	9	7.9	0.43189	9	13	-0.07552	9	7.5	0.535058	9	13.4	0.27023	9	6.6	0.415759	9	8.5	0.173714	181	20.4	5.72
148612885	ADP-ribosylation factor-like protein 2 isoform 1 [Homo sapiens]	0.1522	2	2	2	-0.148801	2	32.6	-0.988504	2	46.5	-0.136062	2	19.4	-0.83908	2	12.6	-1.12343	2	25.4	-0.9771	2	6.7	-0.88847	184	20.9	6.34
4757774	ADP-ribosylation factor-like protein 3 [Homo sapiens]	0.6538	8	8	10	-0.00288828	10	13.9	0.957543	10	8.1	-0.1976	10	12.1	1.0115	10	20.8	0.818032	10	20.5	0.762136	10	29.4	0.530668	182	20.4	7.24
24308007	ADP-ribosylation factor-like protein 6-interacting protein 1 [Homo sapiens]	0.0887	2	2	2	-0.129734	2	7.4	0.362891	2	7.6	-0.139236	2	15.2	0.491597	2	0.2	0.222805	2	7.5	0.352759	2	15	0.117814	203	23.3	9.32
50409707	ADP-ribosylation factor-like protein 6-interacting protein 4 isoform 2 [Homo sapiens]	0.173	4	4	5	-0.132894	5	20	0.211635	5	31.6	-0.401635	5	4.7	0.23634	5	16.3	-0.26708	5	27.5	-0.155213	5	7.5	-0.171885	341	36.6	11.18
20270343	ADP-ribosylation factor-like protein 8A [Homo sapiens]	0.3548	3	6	9	0.129613	5	5.7	-0.655172	5	27.7	-0.077041	5	14.3	-0.72738	5	34.4	-1.04097	5	8.4	-1.25154	5	15.4	-0.741841	186	21.4	7.77
8922601	ADP-ribosylation factor-like protein 8B [Homo sapiens]	0.328	3	6	10	-0.0365259	6	4.7	1.34312	6	27.1	-0.452057	6	13.4	1.55238	6	32.1	1.12168	6	12.5	1.09963	6	7.7	0.774581	186	21.5	8.43
197927203	ADP-ribosylation factor-related protein 1 isoform b [Homo sapiens]	0.0983	2	2	2	-0.200913	2	0.8	0.750178	2	53	-0.42082	2	1.6	0.950842	2	53.9	0.328836	2	54.9	0.529071	2	55.9	0.285559	173	19.3	5.39
37594464	ADP-sugar pyrophosphatase [Homo sapiens]	0.3744	8	8	16	-0.0484122	16	13.7	-0.60165	16	21.9	-0.309359	16	16.6	-0.675765	16	24.3	-1.00868	16	16.5	-0.833927	16	34.3	-0.765564	219	24.3	4.94
4758352	adrenodoxin, mitochondrial precursor [Homo sapiens]	0.1685	3	3	3	-0.117161	3	13.5	0.49774	3	17.7	-0.416962	3	4.1	0.88049	3	1.2	0.344828	3	9.4	0.424385	3	33.3	0.209824	184	19.4	5.83
162951877	adseverin isoform 1 [Homo sapiens]	0.2559	13	13	17	-0.345564	16	25.3	2.5612	16	60.7	-0.272297	17	16.5	2.69265	16	99.3	2.39944	16	93.4	2.58785	16	141.2	1.72855	715	80.4	5.71
333108224	afadin isoform 1 [Homo sapiens]	0.1991	26	26	29	-0.0619024	29	8.6	0.301002	29	19.9	-0.388355	29	14	0.392867	29	24.1	-0.0954196	29	26.2	-0.0218044	29	18.8	-0.0641765	1743	197.5	6.54
125347464	afamin precursor [Mus musculus]	0.2796	14	14	18	-0.117161	18	11.4	0.546956	18	21.5	-0.296899	18	17.1	0.678973	18	17.5	0.228973	18	15	0.288063	18	20	0.172801	608	69.3	5.78
300192933	AFG3-like protein 2 [Homo sapiens]	0.2597	22	22	27	0.0426443	27	7.9	0.0745054	27	11.3	-0.33825	27	8.7	-0.00723157	27	12.9	-0.356606	27	14.1	-0.403542	27	11	-0.273596	797	88.5	8.66
41327764	aflatoxin B1 aldehyde reductase member 2 [Homo sapiens]	0.2813	9	10	18	0.0867838	16	6	0.436162	16	25.7	-0.277534	16	12.3	0.327687	16	16.8	0.173767	16	15.3	0.102994	16	14.3	0.0483206	359	39.6	7.17
41152114	aflatoxin B1 aldehyde reductase member 3 [Homo sapiens]	0.5136	13	14	30	-0.595097	25	39.8	3.35868	27	130	-0.263612	28	8.7	3.58039	25	311.5	2.80054	27	159.6	3.39506	25	260.9	2.2523	331	37.2	7.15
50409856	aftiphilin isoform c [Homo sapiens]	0.0881	6	6	6	-0.0724828	6	4.2	-0.0543923	6	11.5	-0.416962	6	3.2	0.045443	6	9.8	-0.354759	6	15.2	-0.307573	6	9.2	-0.311868	908	99.3	4.55
54873613	agrin precursor [Homo sapiens]	0.1677	25	25	30	-0.0291463	30	10.1	0.313826	30	24.2	-0.428566	30	8.1	0.297485	30	20.5	-0.0513992	30	22.8	-0.0709665	30	21.7	-0.0838635	2045	214.7	6.4
201860300	AH receptor-interacting protein [Homo sapiens]	0.4515	11	11	16	-0.0218044	16	10.5	0.27023	16	16.1	-0.341903	16	8.7	0.212881	16	13.6	-0.0709665	16	18.5	-0.132894	16	16	-0.0991397	330	37.6	6.29
61743961	AHNAK nucleoprotein isoform 1 [Mus musculus]	0.4715	70	125	202	0.264236	81	13.8	1.11103	81	22.3	-0.409278	81	10.6	0.812293	81	14.7	0.675364	81	24.7	0.375178	81	16	0.430653	5656	603.9	6.3
339275974	A-kinase anchor protein 1, mitochondrial [Homo sapiens]	0.0266	2	2	2	0.120352	2	7.8	-0.407364	2	27.9	-0.407364	2	20.4	-0.526992	2	19.7	-0.813499	2	7.1	-0.935117	2	0.7	-0.655505	903	97.3	4.94
21493029	A-kinase anchor protein 13 isoform 2 [Homo sapiens]	0.0192	3	4	4	-0.013043	3	0.3	0.465713	3	10.9	-0.454032	3	14.1	0.57918	3	0.7	0.0114956	3	25.3	0.124328	3	14.7	0.0338894	2813	307.4	5.24
41152097	A-kinase anchor protein 17A isoform 1 [Homo sapiens]	0.0245	2	2	2	-0.00433459	2	9.4	-0.761213	2	25	-0.307573	2	11.5	-0.756331	2	15.3	-1.06794	2	13.2	-1.06492	2	3.7	-0.839964	695	80.7	9.73
5031579	A-kinase anchor protein 8 [Homo sapiens]	0.0997	6	6	7	-0.00868224	7	5	0.342555	7	32.1	-0.254978	7	11.9	0.350497	7	39.4	0.133564	7	14.7	0.167358	7	7.3	0.0262094	692	76.1	5.15
49472841	A-kinase anchor protein 8-like [Homo sapiens]	0.1641	3	9	10	0.0565835	4	21.5	0.045443	4	18	-0.321928	4	1.8	0.0976108	4	10.2	-0.155213	4	17.7	-0.171368	4	17.3	-0.200222	646	71.6	5.07
70780373	A-kinase anchor protein 8-like [Mus musculus]	0.1154	2	8	9	0.0962619	3	3.5	-0.248108	3	19.4	-0.298673	3	22.5	-0.179515	3	37.6	-0.263612	3	7	-0.327348	3	13.7	-0.364177	641	71.3	5.06
22538393	A-kinase anchor protein 9 isoform 3 [Homo sapiens]	0.03	7	7	7	-0.027675	7	5.1	0.620117	7	11.2	-0.26708	7	10.4	0.515006	7	10	0.290424	7	8.6	0.319618	7	11	0.172917	3899	451.8	4.98
291045307	aladin isoform 2 [Homo sapiens]	0.154	6	6	7	-0.0424568	7	9.5	-0.0380063	7	31.5	-0.358454	7	4.6	-0.12658	7	30.2	-0.442222	7	31.4	-0.483985	7	24.6	-0.358016	513	55.8	7.33
4885351	alanine aminotransferase 1 [Homo sapiens]	0.2984	10	11	14	-0.00144342	13	15.7	0.782409	13	19.8	-0.351074	13	11.9	0.727703	13	21	0.437228	13	11.5	0.324235	13	22	0.282366	496	54.6	7.18
19263340	alanine aminotransferase 2 isoform 1 [Homo sapiens]	0.3078	9	10	12	-0.0724828	11	12.1	-0.434403	11	27	-0.354759	11	9.1	-0.309359	11	25.2	-0.813499	11	19	-0.713119	11	27.1	-0.594705	523	57.9	7.71
13376886	alanyl-tRNA editing protein Aarsd1 isoform 2 [Homo sapiens]	0.1219	6	6	6	-0.0439433	6	7.4	0.578214	6	13.8	-0.343732	6	6.7	0.647084	6	7.1	0.125651	6	10.1	0.195348	6	10.2	0.135104	525	58.7	5.85
109148542	alanyl-tRNA synthetase, cytoplasmic [Homo sapiens]	0.5331	40	40	81	0.00144197	81	16.1	0.22404	81	27.1	-0.327348	81	16.6	0.212881	81	16.1	-0.0831412	81	22.6	-0.115597	81	19	-0.110092	968	106.7	5.53
38569417	alanyl-tRNA synthetase, mitochondrial precursor [Homo sapiens]	0.1919	14	14	16	-0.0513992	16	8.7	-0.413115	16	18.2	-0.289827	16	19.5	-0.362158	16	16.9	-0.657445	16	24.5	-0.768568	16	12.5	-0.547336	985	107.3	6.27
320202986	alcohol dehydrogenase [NADP+] [Homo sapiens]	0.5138	9	16	27	0.0200577	17	14	1.42492	17	23.1	-0.323733	17	10.4	1.40654	17	9.2	1.08882	17	27.8	1.07451	17	13.5	0.782437	325	36.5	6.79
10946870	alcohol dehydrogenase [NADP+] [Mus musculus]	0.4554	6	14	20	0.158337	9	10.2	0.975997	9	12.1	-0.471929	9	5	0.817214	9	21.5	0.573375	9	25.4	0.40163	9	29.4	0.356964	325	36.6	7.39
71565154	alcohol dehydrogenase class-3 [Homo sapiens]	0.4519	9	16	28	0.0881416	16	10.4	-0.588574	16	10	-0.248108	16	14	-0.739372	16	19.2	-0.915936	16	24.7	-1.09542	16	26.5	-0.739697	374	39.7	7.49
31982511	alcohol dehydrogenase class-3 [Mus musculus]	0.3289	3	10	16	0.267835	3	3.8	-1.37707	3	36.4	-0.222633	3	6.5	-1.68038	3	17.4	-1.78091	3	16.7	-2.07097	3	1.4	-1.38195	374	39.5	7.25
223972651	aldehyde dehydrogenase family 16 member A1 isoform 1 [Homo sapiens]	0.1933	12	12	17	-0.00144342	17	9.4	0.874207	17	17.1	-0.403542	17	9	0.791606	17	17	0.500802	17	23.1	0.393965	17	29.1	0.324068	802	85.1	6.79
25777730	aldehyde dehydrogenase X, mitochondrial precursor [Homo sapiens]	0.2882	10	11	21	-0.0679388	16	8.8	1.98987	16	27.3	-0.242977	16	7.5	1.9594	16	30.2	1.72814	16	31.3	1.76214	16	32.6	1.24191	517	57.2	6.99
25777732	aldehyde dehydrogenase, mitochondrial isoform 1 precursor [Homo sapiens]	0.4913	11	25	60	-0.508403	18	26.2	3.51564	19	112.4	-0.311148	21	19.7	3.81352	19	119.1	2.84358	19	92.7	3.30859	19	104.1	2.3487	517	56.3	7.05
6753036	aldehyde dehydrogenase, mitochondrial precursor [Mus musculus]	0.4123	5	21	48	0.134878	6	21.1	1.14405	6	25.2	-0.345564	6	12.1	0.918386	6	20.7	0.864731	6	28.1	0.529071	6	32	0.5287	519	56.5	7.62
45446745	aldo-keto reductase family 1 member C2 isoform 1 [Homo sapiens]	0.5604	11	15	32	-0.132894	23	10.4	-2.71786	23	75.7	-0.438307	23	19.9	-2.75633	23	84.3	-3.03505	23	43.4	-2.78588	23	48.4	-2.35359	323	36.7	7.49
24497583	aldo-keto reductase family 1 member C3 [Homo sapiens]	0.4087	7	11	19	0.00575927	10	7	-1.9885	10	43.4	-0.320126	10	20.3	-1.90509	10	46.4	-2.32193	10	29	-2.32916	10	36	-1.75061	323	36.8	7.94
20270355	aldose 1-epimerase [Homo sapiens]	0.1901	4	4	4	0.0786098	4	2.9	-0.588574	4	35.4	-0.330973	4	8.3	-0.694321	4	16.9	-0.724993	4	24.8	-0.756331	4	33.1	-0.701415	342	37.7	6.65
4502049	aldose reductase [Homo sapiens]	0.2848	5	8	12	-0.103147	7	13.3	-2.38836	7	29.6	-0.58208	7	25.8	-2.2863	7	55.7	-3.05889	7	74.5	-2.95456	7	91.4	-2.19561	316	35.8	6.98
160707894	aldose reductase [Mus musculus]	0.2722	6	9	14	0.195348	9	9.9	1.45628	9	17.9	-0.590745	9	5.5	1.41359	9	27.4	0.871055	9	13.9	0.730314	9	23.4	0.670846	316	35.7	7.18
6679791	aldose reductase-related protein 2 [Mus musculus]	0.2089	6	6	6	0.0114956	6	6.2	0.744161	6	16.8	-0.461959	6	10.3	0.665393	6	12.9	0.410341	6	7.4	0.360645	6	6.4	0.222784	316	36.1	6.37
4501993	alkyldihydroxyacetonephosphate synthase, peroxisomal precursor [Homo sapiens]	0.4103	19	19	23	-0.164884	22	11.1	1.84077	22	33.1	-0.263612	22	9.2	1.87342	22	47	1.51299	22	49.6	1.57918	22	55.5	1.12419	658	72.9	7.34
9506379	allograft inflammatory factor 1 [Mus musculus]	0.3129	3	4	5	0.27739	3	15.2	1.51652	3	13	-0.277534	3	12.3	1.21847	3	24.4	1.08474	3	10.5	0.705757	3	4.7	0.76885	147	16.9	8.76
13899241	allograft inflammatory factor 1-like isoform 1 [Homo sapiens]	0.4333	6	7	9	0.111031	7	21.6	-0.746616	7	21.2	-0.318326	7	7.5	-0.915936	7	13.8	-1.12973	7	31.4	-1.20091	7	9.6	-0.894353	150	17.1	7.2
203098013	all-trans-retinol 13,14-reductase precursor [Homo sapiens]	0.0984	5	5	5	-0.0923402	5	17.8	1.18903	5	13.3	-0.295128	5	8	1.23818	5	25.7	0.940355	5	10.4	1.04754	5	8.9	0.651409	610	66.8	8.28
56676399	alpha N-terminal protein methyltransferase 1A [Homo sapiens]	0.4036	6	6	7	-0.150401	7	14.3	-0.0484122	7	26.7	-0.148801	7	8.9	0.0129262	7	14.8	-0.325539	7	13.6	0.0229004	7	10.3	-0.244157	223	25.4	5.52
118026935	alpha-1,2-mannosyltransferase ALG9 isoform d [Homo sapiens]	0.1023	3	3	3	-0.0923402	3	2.5	-0.046921	3	36.8	-0.314733	3	2.1	0.045443	3	39.6	-0.575615	3	44.6	-0.483985	3	55.5	-0.339656	440	50.8	8.68
14861836	alpha-1,3/1,6-mannosyltransferase ALG2 [Homo sapiens]	0.0938	2	3	3	-0.202572	2	21.1	0.459432	2	13.8	-0.380822	2	3.3	0.66175	2	35.6	0.0799754	2	10.4	0.282143	2	32	0.0883837	416	47.1	7.05
6679182	alpha-1-acid glycoprotein 1 precursor [Mus musculus]	0.1836	5	5	7	-0.234465	7	20.7	-0.438307	7	28.1	-0.0679388	7	32	-0.467932	7	10.4	-0.632629	7	8.5	-0.434403	7	18.1	-0.518402	207	23.9	5.85
76881807	alpha-1-antitrypsin 1-2 precursor [Mus musculus]	0.3535	3	12	49	0.137504	7	32.8	-0.364013	7	31.3	-0.305788	7	10.7	-0.407364	7	7.2	-0.504305	7	25.4	-0.708396	7	6.2	-0.512068	413	45.9	5.54
6678083	alpha-1-antitrypsin 1-3 [Mus musculus]	0.4068	4	13	54	0.0703893	14	8.3	-0.957356	14	33.1	-0.320126	14	6.5	-1.03801	14	45	-1.18771	14	34.8	-1.30757	14	38.9	-0.992499	413	45.8	5.54
6678085	alpha-1-antitrypsin 1-4 precursor [Mus musculus]	0.3801	2	12	41	0.0243197	3	8.2	0.259423	3	7.3	-0.222633	3	6	0.305679	3	1	0.0370307	3	32.6	0.0922074	3	23.9	-0.0218251	413	46	5.44
6679383	alpha-2-antiplasmin precursor [Mus musculus]	0.224	10	10	13	0.0758749	13	11.5	-0.103147	13	19.8	-0.152003	13	20.1	-0.120294	13	31.7	-0.356606	13	14.1	-0.343732	13	12.9	-0.299712	491	54.9	6.3
7304875	alpha-2-HS-glycoprotein precursor [Mus musculus]	0.371	8	8	26	0.00575927	26	16.7	0.458382	26	20.7	-0.375197	26	14.5	0.403813	26	9.8	0.117695	26	30.4	0.0243197	26	20	0.0344732	345	37.3	6.51
110347469	alpha-2-macroglobulin precursor [Mus musculus]	0.3438	44	45	81	0.0813396	79	12.7	0.0840643	79	18.8	-0.186065	79	12.8	-0.0335695	79	17.8	-0.0785637	79	18	-0.152003	79	17.9	-0.170233	1495	165.7	6.68
4505021	alpha-2-macroglobulin receptor-associated protein precursor [Homo sapiens]	0.2745	9	11	13	0.00432161	10	11.8	0.379621	10	9.2	-0.318326	10	6.9	0.371838	10	20	-0.027675	10	22.7	-0.093879	10	17.9	-0.0153356	357	41.4	8.78
63999380	alpha-2-macroglobulin receptor-associated protein precursor [Mus musculus]	0.225	6	8	9	0.041243	6	12.2	0.889084	6	33.1	-0.448115	6	9.4	0.816395	6	5.6	0.451013	6	26.3	0.374066	6	6.4	0.310394	360	42.2	7.87
61097906	alpha-actinin-1 [Mus musculus]	0.6446	6	55	176	0.015783	14	15.4	1.22404	14	32.3	-0.424688	14	16	0.948601	14	30.4	0.746743	14	15.9	0.650765	14	19.9	0.506974	892	103	5.38
194097350	alpha-actinin-1 isoform a [Homo sapiens]	0.6696	7	57	189	0.0635029	23	9.7	-0.577767	23	29.5	-0.323733	23	22.5	-0.552156	23	23.6	-0.836501	23	28.4	-0.873027	23	33.2	-0.689239	914	105.5	5.41
157951643	alpha-actinin-2 [Mus musculus]	0.528	23	41	75	-0.284546	25	14.8	3.09576	25	68.4	-1.57777	27	16.3	3.33871	26	88.9	1.56706	25	66.7	1.64893	26	60.2	1.48924	894	103.8	5.45
7304855	alpha-actinin-3 [Mus musculus]	0.6056	33	47	80	-0.520769	43	50	3.64777	46	140.1	-1.74662	48	23.6	3.5846	35	153	1.78241	46	85	2.00324	42	177	1.70034	900	103	5.45
12025678	alpha-actinin-4 [Homo sapiens]	0.6696	8	59	200	0.0426443	27	9	-0.192645	27	18.5	-0.397828	27	11	-0.288065	27	16.8	-0.657445	27	17	-0.685014	27	15.4	-0.500696	911	104.8	5.44
11230802	alpha-actinin-4 [Mus musculus]	0.6502	6	57	183	0.0676387	11	8.3	0.901494	11	17.4	-0.424688	11	18.5	0.885184	11	3.5	0.545968	11	15.5	0.455229	11	15.5	0.36029	912	104.9	5.41
29826323	alpha-adducin isoform c [Homo sapiens]	0.1696	8	8	8	-0.018878	8	2.3	0.942608	8	12	-0.388355	8	12.6	0.968644	8	17.6	0.536053	8	24	0.565597	8	28.2	0.398037	631	69.9	6.46
319655561	alpha-aminoadipic semialdehyde dehydrogenase isoform 2 [Homo sapiens]	0.5205	21	25	53	-0.0454314	42	11.6	0.807355	42	22.3	-0.321928	42	15.8	0.842375	42	23.6	0.465713	42	25.6	0.49774	42	24	0.331679	511	55.3	6.86
188035915	alpha-aminoadipic semialdehyde dehydrogenase isoform b [Mus musculus]	0.1781	2	7	14	0.336855	2	18.9	1.40708	2	2.3	-0.541618	2	24.5	1.0697	2	21.3	0.864731	2	22.1	0.528071	2	3.1	0.583274	511	55.6	6.4
5031569	alpha-centractin [Homo sapiens]	0.375	6	12	19	-0.0247367	11	11.6	0.0745054	11	9.6	-0.304006	11	10.9	0.0285692	11	17	-0.0908029	11	20	-0.115597	11	20.9	-0.189634	376	42.6	6.64
4503057	alpha-crystallin B chain [Homo sapiens]	0.2229	4	4	5	0.041243	5	1.8	0.510962	5	39.1	-0.899695	5	14.2	0.468844	5	4	-0.508403	5	17.5	-0.567041	5	14.9	-0.223773	175	20.1	7.33
46389560	alpha-endosulfine isoform 7 [Homo sapiens]	0.6372	5	6	11	-0.0664274	9	15.7	-1.00578	9	88	-0.12658	9	25.8	-1.28983	9	79.8	-1.662	9	55.4	-1.75147	9	37.1	-1.13775	113	12.4	8.97
158853992	alpha-enolase [Mus musculus]	0.7143	11	30	126	0.0908534	26	19.6	1.19849	26	30.6	-0.37146	26	20.7	1.07313	26	21.1	0.834307	26	28	0.667211	26	27.7	0.566919	434	47.1	6.8
4503571	alpha-enolase isoform 1 [Homo sapiens]	0.7051	13	32	173	-0.0664274	75	19	0.00144197	76	32.3	-0.296899	76	32	-0.0262051	75	24.6	-0.304006	76	22.9	-0.26708	75	22	-0.273117	434	47.1	7.39
4504009	alpha-galactosidase A precursor [Homo sapiens]	0.0932	4	4	4	0.077243	4	6.9	-0.347399	4	3.9	-0.369595	4	9.1	-0.358454	4	8.2	-0.657445	4	6.5	-0.734563	4	10.9	-0.549923	429	48.7	5.6
122937263	alpha-ketoglutarate-dependent dioxygenase FTO [Homo sapiens]	0.198	9	9	9	0.0186342	9	3.8	-1.50226	9	48.2	-0.298673	9	14.6	-1.49818	9	54	-1.49818	9	47.9	-1.46993	9	42.6	-1.31602	505	58.2	5.22
51477714	alpha-mannosidase 2 [Homo sapiens]	0.0201	2	2	2	-0.0247367	2	4.9	0.308011	2	29.9	-0.217591	2	4.7	0.332278	2	24.8	0.0908534	2	24.9	0.115033	2	19.8	0.0116879	1144	131.1	7.58
4557781	alpha-N-acetylgalactosaminidase precursor [Homo sapiens]	0.1071	3	4	5	0.0172093	4	6.2	0.133564	4	3.6	-0.345564	4	7.9	0.102994	4	8.5	-0.24127	4	5	-0.258425	4	10	-0.204269	411	46.5	5.19
168693635	alpha-N-acetylgalactosaminidase precursor [Mus musculus]	0.0675	2	3	3	0.0799754	2	8.2	1.3051	2	7.4	-0.351074	2	7.2	1.22527	2	15.7	0.953824	2	0.2	0.874207	2	8.4	0.66658	415	47.2	6.44
66346698	alpha-N-acetylglucosaminidase precursor [Homo sapiens]	0.245	10	12	15	-0.0679388	11	8.1	0.892974	11	32.4	-0.26708	11	4.5	0.932817	11	28.7	0.39835	11	16.3	0.642471	11	31.2	0.372565	743	82.2	6.65
31982526	alpha-parvin [Mus musculus]	0.2285	6	7	11	0.14274	10	5.5	0.57918	10	15.3	-0.318326	10	8.4	0.528071	10	20.9	0.39835	10	7.4	0.304511	10	6.5	0.180119	372	42.3	5.95
47933379	alpha-soluble NSF attachment protein [Homo sapiens]	0.6542	3	15	22	-0.0291463	5	0.2	-0.0454314	5	11.1	-0.0144996	5	4.2	-0.0159576	5	10.4	-0.158429	5	16.2	-0.0908029	5	17.4	-0.175279	295	33.2	5.36
13385392	alpha-soluble NSF attachment protein [Mus musculus]	0.6542	2	14	19	0.0356239	2	11.1	0.718964	2	20.4	-0.194295	2	16.1	0.682573	2	32	0.524064	2	4.2	0.487486	2	15.3	0.316127	295	33.2	5.45
28460688	alpha-taxilin [Homo sapiens]	0.2198	12	13	16	-0.011588	15	5.5	-0.490051	15	15.5	-0.334607	15	14.4	-0.467932	15	7.6	-0.76366	15	16.3	-0.741783	15	13.5	-0.630763	546	61.9	6.52
29570798	amidophosphoribosyltransferase proprotein [Homo sapiens]	0.3327	14	14	18	0.00144197	18	3.8	-0.0603973	18	14	-0.390245	18	10.9	-0.0694519	18	13.3	-0.416962	18	9.1	-0.403542	18	10.4	-0.350964	517	57.4	6.76
38202207	amine oxidase [flavin-containing] B [Homo sapiens]	0.3885	18	18	32	-0.0232698	30	11.9	0.671746	30	23.2	-0.275786	30	18.9	0.678973	30	16.2	0.318461	30	17.9	0.367371	30	14.1	0.231649	520	58.7	7.5
126012517	aminoacyl tRNA synthase complex-interacting multifunctional protein 1 [Mus musculus]	0.3135	2	8	15	0.0243197	2	0.1	0.973795	2	5.8	-0.409278	2	3.5	0.949348	2	5.6	0.564622	2	2.3	0.540027	2	2.1	0.402922	319	35.1	8.57
45006986	aminoacyl tRNA synthase complex-interacting multifunctional protein 1 isoform a precursor [Homo sapiens]	0.6635	12	17	36	0.0100637	24	13.3	0.347099	24	22.4	-0.362158	24	13.4	0.314986	24	27.1	-0.0335695	24	16.2	0.00288251	24	19.1	-0.0501106	312	34.3	8.43
11125770	aminoacyl tRNA synthase complex-interacting multifunctional protein 2 [Homo sapiens]	0.4281	11	11	18	-0.0573917	18	10.4	0.396159	18	15.3	-0.202572	18	9.3	0.427606	18	22.6	0.121679	18	12.6	0.10165	18	15.7	0.0690181	320	35.3	8.22
312032403	aminoacylase-1 isoform a [Homo sapiens]	0.5588	18	18	37	-0.15682	33	24.5	2.32998	33	49	-0.332789	37	17	2.43803	33	52.9	2.0165	33	52.9	2.20945	33	50.8	1.49623	408	45.9	6.18
40316915	aminopeptidase B [Homo sapiens]	0.5108	21	29	49	0.0299829	37	6.7	0.100305	37	23.8	-0.394032	37	15.3	0.144046	37	23.1	-0.205896	37	19.7	-0.184425	37	27.8	-0.205594	650	72.5	5.74
227499103	aminopeptidase B isoform 1 [Mus musculus]	0.1738	3	11	15	0.180148	3	5.7	0.729444	3	38.5	-0.200913	3	27.3	0.648005	3	21.5	0.221568	3	32.3	-0.0144996	3	50.2	0.232826	650	72.4	5.35
225637487	aminopeptidase N [Mus musculus]	0.1553	10	14	15	0.0285692	10	14.2	1.31615	10	32.1	-0.373327	10	5.5	1.36569	10	17.3	1.04963	10	18.9	1.18903	10	18.5	0.722835	966	109.6	5.9
157266300	aminopeptidase N precursor [Homo sapiens]	0.182	12	16	18	-0.0800879	13	5	-2.6529	11	126.9	-0.00868224	12	32.1	-2.55639	11	119.5	-2.94342	12	111.1	-2.9885	12	134.9	-2.15705	967	109.5	5.48
114431240	AMP deaminase 1 [Mus musculus]	0.043	2	2	2	-0.438307	1		2.95587	1		-1.73216	2	28.8	2.55139	2	105.7	0.949348	1		0.819668	2	63.7	1.06441	745	86	6.92
34147621	AMP deaminase 2 isoform 2 [Homo sapiens]	0.1003	7	7	9	-0.0335695	9	5.7	-0.442222	9	6.2	-0.316528	9	7.6	-0.424688	9	14.7	-0.673463	9	22.3	-0.678072	9	13.4	-0.580925	798	92	6.28
324021736	amyloid beta A4 protein isoform i precursor [Homo sapiens]	0.2142	13	13	18	-0.107803	18	12.3	0.473008	18	27.1	-0.354759	18	13.5	0.43082	18	40.1	0.0398403	18	18.6	0.16221	18	19.5	0.0305272	733	82.9	4.78
339276081	AN1-type zinc finger protein 6 isoform d [Homo sapiens]	0.1878	2	2	2	-0.0816138	2	19.4	1.50182	2	36.3	-0.550043	2	10.5	1.58256	2	58.6	0.952334	2	25	1.03351	2	46	0.754967	181	19.8	7.77
89274169	anamorsin [Homo sapiens]	0.2564	8	8	10	0	10	4.4	-0.488026	10	64.1	-0.334607	10	16.5	-0.500218	10	70.6	-0.897006	10	52.7	-0.910502	10	55.9	-0.671664	312	33.6	5.62
12056971	anaphase-promoting complex subunit 1 [Homo sapiens]	0.0159	2	2	2	-0.0543923	2	22.1	-0.244685	2	3.8	-0.2567	2	1.3	-0.189351	2	18.2	-0.500218	2	5.1	-0.446148	2	16.9	-0.414439	1944	216.4	6.3
212549738	anaphase-promoting complex subunit 7 isoform b [Homo sapiens]	0.1397	5	5	5	0.0538064	5	4.3	-0.375197	5	49.9	-0.312939	5	14.6	-0.471929	5	29.5	-0.592919	5	27.2	-0.639355	5	25	-0.554946	537	60	8.41
31712030	ancient ubiquitous protein 1 [Homo sapiens]	0.1293	5	5	7	-0.0785637	7	8.7	0.973795	7	13.7	-0.343732	7	4	1.04893	7	6.2	0.556797	7	18.3	0.690641	7	12.4	0.442248	410	45.8	8.65
55743075	angio-associated migratory cell protein [Homo sapiens]	0.1452	5	5	6	-0.0588937	6	5	0.827006	6	15.2	-0.430509	6	13.3	0.863146	6	12.5	0.614474	6	30	0.621056	6	22.4	0.351829	434	46.7	4.42
21536398	angiopoietin-related protein 4 isoform a precursor [Homo sapiens]	0.1404	4	4	5	-0.163268	5	9.8	-1.90509	5	95	-0.0588937	5	6.7	-1.65745	5	80.8	-1.8997	5	110	-1.6529	5	73.2	-1.49698	406	45.2	8.85
46559389	angiotensin-converting enzyme isoform 1 [Mus musculus]	0.0351	3	3	3	0.0703893	3	6.1	0.883621	3	43	-0.171368	3	8.7	0.813935	3	36.2	0.713696	3	33.4	0.643394	3	26.9	0.443271	1312	150.8	6.55
113461998	angiotensinogen [Mus musculus]	0.056	2	2	2	0.0731347	2	4.4	0.0840643	2	7.3	-0.364013	2	2	0.0100637	2	11.7	-0.281036	2	9.4	-0.354759	2	13.8	-0.25443	482	52.6	5.54
314122224	anion exchange protein 2 isoform 3 [Homo sapiens]	0.0171	2	2	2	-0.248108	2	15.4	-0.54372	2	19.2	-0.21424	2	15	-0.295128	2	3.7	-0.75877	2	4.1	-0.510457	2	11.3	-0.569664	1227	135.5	6.21
224809474	ankycorbin isoform b [Homo sapiens]	0.0252	2	2	2	0.0922074	2	3.3	1.23573	2	25.6	-0.224317	2	0.3	1.14339	2	29.1	1.01221	2	26	0.919912	2	29.5	0.675054	951	106.8	5.97
110815813	ankyrin repeat and FYVE domain-containing protein 1 isoform 1 [Homo sapiens]	0.0667	6	6	6	-0.0831412	6	11.6	0.474047	6	15.4	-0.136062	6	16.8	0.621993	6	4.4	0.0962619	6	21.6	0.303342	6	26.9	0.14736	1170	128.4	6.1
46519147	ankyrin repeat and KH domain-containing protein 1 isoform 1 [Homo sapiens]	0.0559	2	10	13	-0.106249	2	2.4	0.371838	2	14.9	-0.249822	2	4.9	0.478195	2	17.4	0.121679	2	20	0.227741	2	22.5	0.0637723	2542	269.3	5.73
28461129	ankyrin repeat and MYND domain-containing protein 2 [Homo sapiens]	0.0862	3	3	3	-0.128156	3	5	0.487486	3	14.2	-0.232769	3	29.2	0.567545	3	9.2	0.117695	3	0.1	0.339137	3	9.6	0.118289	441	49.3	6.25
140161500	ankyrin repeat and SAM domain-containing protein 1A [Homo sapiens]	0.1129	8	8	9	0.100305	9	12.3	-0.246395	9	9.5	-0.244685	9	11.6	-0.234465	9	18.7	-0.382702	9	22.8	-0.378944	9	16.2	-0.393762	1134	123	6.38
109150425	ankyrin repeat and zinc finger domain-containing protein 1 [Homo sapiens]	0.062	4	4	4	-0.200913	4	5.1	-0.207561	4	18.5	-0.426625	4	17.2	-0.110916	4	17	-0.666576	4	18	-0.492079	4	10.1	-0.46962	726	80.9	8.41
38683807	ankyrin repeat domain-containing protein 17 isoform a [Homo sapiens]	0.1053	11	20	24	-0.0335695	11	8.6	-0.867752	11	14.1	-0.190997	11	17.9	-0.698998	11	21.2	-0.929611	11	14.3	-0.875672	11	27.3	-0.788539	2603	274.1	6.52
121582655	ankyrin repeat domain-containing protein 35 [Homo sapiens]	0.026	2	2	2	-0.128156	2	0.6	-2.35845	2	115.1	-0.237864	2	6.8	-2.23107	2	116.3	-2.59946	2	128.2	-2.47393	2	129.5	-1.97341	1001	109.9	6.02
54607077	ankyrin repeat domain-containing protein 57 [Homo sapiens]	0.2495	8	8	10	-0.0528949	10	13.7	1.1117	10	33.6	-0.552156	10	7.3	1.18396	10	44.2	0.605968	10	21.6	0.695994	10	25	0.470668	525	55.6	7.03
32967599	ankyrin-3 isoform 2 [Homo sapiens]	0.2557	19	21	21	-0.018878	19	12.2	0.54201	19	21.1	-0.268817	19	8.4	0.443607	19	25	0.191563	19	10.9	0.27262	19	26.3	0.110391	1001	111	5.85
4502101	annexin A1 [Homo sapiens]	0.6763	17	21	48	-0.0877334	38	15	1.12234	38	42.9	-0.347399	38	19.2	1.12565	38	34.8	0.706641	38	25	0.794936	38	17.5	0.535109	346	38.7	7.02
124517663	annexin A1 [Mus musculus]	0.5838	13	18	35	0.158337	22	15.4	1.03069	22	24.2	-0.336428	22	16.1	0.942608	22	31.6	0.823749	22	15.2	0.694212	22	25.7	0.498455	346	38.7	7.37
22165431	annexin A11 [Homo sapiens]	0.3762	12	19	26	-0.125006	16	12.3	0.950842	16	39.9	-0.28279	16	13.7	1.0635	16	29	0.679874	16	31.7	0.757023	16	26.6	0.486157	505	54.4	7.65
160707921	annexin A11 [Mus musculus]	0.2445	3	11	15	0.109695	3	1.1	1.16864	3	3.8	-0.50226	3	4.3	1.15381	3	4.7	0.777367	3	15.1	0.656268	3	0.5	0.532689	503	54	7.66
6996913	annexin A2 [Mus musculus]	0.6283	6	26	92	0.244887	11	17.2	1.20477	11	29.1	-0.311148	11	16.2	0.906121	11	13.3	0.908429	11	12.4	0.536053	11	22.7	0.560342	339	38.7	7.69
209862831	annexin A2 isoform 2 [Homo sapiens]	0.7109	10	30	111	0.0143553	30	14.5	0.529071	30	23.9	-0.295128	30	11.4	0.407081	30	9.4	0.0538064	30	11.3	0.132248	30	8.8	0.0570076	339	38.6	7.75
4826643	annexin A3 [Homo sapiens]	0.356	7	12	16	-0.00868224	8	17.5	-1.31473	8	23.3	-0.349235	8	10.9	-1.35476	8	11.1	-1.662	8	23.7	-1.699	8	15.1	-1.28688	323	36.4	5.92
160707925	annexin A3 [Mus musculus]	0.3839	7	12	19	0.177599	11	18.2	0.922198	11	16.9	-0.268817	11	20.8	0.77484	11	32.6	0.695994	11	16.1	0.449957	11	14.3	0.414354	323	36.4	5.76
4502105	annexin A4 [Homo sapiens]	0.6417	14	25	48	-0.00868224	25	8.4	0.885184	25	23.7	-0.473931	25	14.3	0.824564	25	10.9	0.484396	25	19.4	0.485427	25	18.9	0.313353	321	36.1	6.13
161016799	annexin A4 [Mus musculus]	0.6019	8	19	32	0.146655	11	4.9	1.27501	11	12.3	-0.325539	11	24.6	1.15121	11	10.8	1.0697	11	23.8	0.744161	11	32.9	0.675895	319	35.9	5.57
4502107	annexin A5 [Homo sapiens]	0.675	7	25	75	0.0717627	27	18.6	-1.79586	27	41.4	-0.24127	26	20.2	-1.7084	27	28.3	-2.12029	26	22.9	-2.191	26	29	-1.58316	320	35.9	5.05
6753060	annexin A5 [Mus musculus]	0.674	8	25	60	0.227741	16	13	1.13553	16	24.8	-0.279284	16	16.8	0.861558	16	14.4	0.760434	16	17.6	0.532068	16	21.7	0.502861	319	35.7	4.96
71773329	annexin A6 isoform 1 [Homo sapiens]	0.6627	23	43	107	-0.011588	53	13.4	2.04963	53	36.3	-0.314733	53	19.2	2.05797	53	31.4	1.68347	53	31.8	1.66084	53	35.6	1.25239	673	75.8	5.6
158966670	annexin A6 isoform b [Mus musculus]	0.5757	14	35	77	0.129613	21	12.1	0.719841	21	37.3	-0.365871	21	12	0.400538	21	22.1	0.385155	21	32.8	0.14274	21	29.5	0.168215	667	75.2	5.55
160707956	annexin A7 [Mus musculus]	0.3132	2	13	25	0.15056	4	19.3	0.878137	4	5.6	-0.500218	4	11.9	0.731183	4	8.5	0.486457	4	10.2	0.149259	4	17.2	0.28219	463	49.9	6.18
4502111	annexin A7 isoform 1 [Homo sapiens]	0.3884	6	17	33	-0.0159576	12	5.4	0.366252	12	14.1	-0.209228	12	15.6	0.407081	12	16.2	0.164786	12	15.1	0.206643	12	16.1	0.0655228	466	50.3	6.61
325651952	anoctamin-10 isoform 5 [Homo sapiens]	0.1915	8	8	10	0.0243197	10	8.1	-0.888969	10	23.3	-0.0740006	10	10.8	-0.924125	10	21.6	-1.12658	10	12.2	-1.08009	10	18	-0.870119	470	53.8	7.94
5453541	anterior gradient protein 2 homolog precursor [Homo sapiens]	0.6171	9	10	44	-0.347399	23	31.6	3.10367	28	86	-0.0709665	37	26.4	3.16976	22	51.5	2.61847	28	91.2	2.8673	22	56.9	2.08853	175	20	9
28827801	anterior gradient protein 3 homolog precursor [Homo sapiens]	0.5602	9	10	35	-0.710756	23	42.9	3.5145	24	121.7	-0.132894	27	29.9	4.03245	21	197.6	3.4614	24	104.4	3.9297	22	256.3	2.60216	166	19.2	7.99
103472005	antigen KI-67 isoform 1 [Homo sapiens]	0.1152	22	22	22	-0.0232698	22	11.1	-0.0619024	22	12.9	-0.321928	22	15.6	-0.07552	22	17.9	-0.349235	22	17.6	-0.332789	22	22.1	-0.318846	3256	358.5	9.45
9665248	antigen peptide transporter 1 [Homo sapiens]	0.1077	6	6	9	-0.00723157	9	11.7	1.36177	9	37.1	-0.550043	9	12.9	1.60407	9	32.2	0.935837	9	41.3	0.981122	9	37	0.721209	808	87.2	8.02
73747915	antigen peptide transporter 2 isoform 1 [Homo sapiens]	0.1508	8	9	11	-0.200913	10	8.8	1.34653	10	27.6	-0.380822	10	16.4	1.55778	10	21	1.01078	10	14.2	1.26003	10	10.4	0.766867	703	77.6	7.85
4507065	antileukoproteinase precursor [Homo sapiens]	0.2803	4	4	5	-0.452057	5	8.9	-2.73697	5	9.7	-0.279284	5	4.8	-2.27928	5	57	-2.9771	5	17.8	-2.67116	5	15.3	-2.18486	132	14.3	8.75
18252782	antithrombin-III precursor [Mus musculus]	0.4323	20	20	33	0.0172093	33	15.2	0.119024	33	22.8	-0.132894	33	21.7	0.176323	33	19.3	0.0551957	33	20.3	0.0342157	33	23	-0.0622879	465	52	6.46
88853578	AP-1 complex subunit beta-1 [Mus musculus]	0.3446	2	34	49	0.422233	2	16.5	1.18333	2	10.2	-0.354759	2	4.5	0.761285	2	6.3	0.827819	2	14.7	0.404903	2	1.8	0.487718	943	103.9	5.17
260436860	AP-1 complex subunit beta-1 isoform b [Homo sapiens]	0.3706	5	37	55	0.0703893	8	7.9	0.667211	8	27.9	-0.440263	8	10.7	0.651683	8	17.4	0.385155	8	16.3	0.250962	8	5.5	0.199246	939	103.5	5.16
71772942	AP-1 complex subunit gamma-1 isoform b [Homo sapiens]	0.2299	15	15	20	0.0538064	20	11.7	-0.07552	20	29.8	-0.207561	20	11.6	-0.192645	20	18	-0.327348	20	16.6	-0.356606	20	20.4	-0.317469	822	91.3	6.8
4503843	AP-1 complex subunit gamma-like 2 [Homo sapiens]	0.0803	6	6	7	0.00432161	7	21	1.84278	7	25	-0.334607	7	6.5	1.8512	7	7.5	1.42277	7	22.5	1.52507	7	16.8	1.07884	785	87.1	6.55
14210504	AP-1 complex subunit mu-1 isoform 2 [Homo sapiens]	0.2908	7	9	11	0.108357	9	7.2	-0.448115	9	15.4	-0.281036	9	3.3	-0.475936	9	7	-0.682696	9	12.1	-0.76366	9	9.5	-0.588646	423	48.6	7.3
9506797	AP-1 complex subunit mu-2 [Homo sapiens]	0.2411	7	9	11	-0.0724828	9	10.4	0.763836	9	10.6	-0.291592	9	10.4	0.773152	9	12.4	0.474047	9	11.6	0.489543	9	12	0.313161	423	48.1	8.22
4557471	AP-1 complex subunit sigma-1A [Homo sapiens]	0.2722	4	4	5	0.0854247	5	3	-0.142417	5	19.1	-0.347399	5	2.6	-0.407364	5	26.7	-0.648372	5	14.2	-0.76366	5	16.1	-0.503088	158	18.7	5.73
19913416	AP-2 complex subunit alpha-1 isoform 2 [Homo sapiens]	0.3613	19	30	46	-0.0365259	31	11.1	0.824564	31	18	-0.369595	31	10.1	0.84318	31	18.9	0.442545	31	13.6	0.473008	31	21	0.318474	955	105.3	7.66
163644277	AP-2 complex subunit alpha-2 [Mus musculus]	0.2751	2	22	31	0.387363	3	5.3	1.36681	3	3.5	-0.409278	3	2.3	0.97966	3	1.8	0.958286	3	5.8	0.57628	3	0.5	0.60717	938	104	6.93
27477041	AP-2 complex subunit alpha-2 isoform 2 [Homo sapiens]	0.3184	4	24	33	-0.0679388	5	7.9	0.215368	5	20.8	-0.467932	5	10.2	0.451013	5	22.3	0.051024	5	6.2	0.0579701	5	26.6	-0.0543318	939	103.9	6.96
21313640	AP-2 complex subunit beta isoform b [Mus musculus]	0.46	20	43	70	0.107018	32	22.2	0.410341	32	17.8	-0.320126	32	20.6	0.359521	32	16.5	0.168642	32	14.2	0.0328061	32	20.1	0.0378946	937	104.5	5.38
68799814	AP-2 complex subunit mu isoform b [Homo sapiens]	0.4388	16	16	26	-0.0306192	26	7	0.652601	26	29.3	-0.298673	26	6.8	0.675364	26	25.1	0.385155	26	11	0.413594	26	17	0.236912	433	49.4	9.54
11038643	AP-2 complex subunit sigma isoform AP17delta [Homo sapiens]	0.1154	2	2	4	0.0854247	4	0.7	0.676267	4	9.1	-0.222633	4	21	0.68437	4	12.9	0.49774	4	12.6	0.461529	4	7.9	0.292236	104	12.4	5.85
148277037	AP2-associated protein kinase 1 [Homo sapiens]	0.0916	5	5	5	-0.0785637	5	15.4	0.41684	5	10.9	-0.360305	5	4.5	0.355016	5	10	0.117695	5	24.3	0.0299829	5	5.8	0.0156116	961	103.8	6.51
32484979	AP-3 complex subunit beta-1 [Homo sapiens]	0.2303	22	22	24	-0.0588937	24	15.4	0.712816	24	15.8	-0.341903	24	9.7	0.737254	24	12.7	0.391768	24	14.4	0.344828	24	18.2	0.258284	1094	121.2	6.04
117553580	AP-3 complex subunit delta-1 isoform 2 [Homo sapiens]	0.157	14	14	19	-0.0634092	19	11.4	0.680774	19	24.3	-0.251539	19	16.4	0.794104	19	20.7	0.536053	19	33.9	0.571434	19	25.1	0.323148	1153	130.1	8.48
46370095	AP-3 complex subunit mu-1 [Homo sapiens]	0.1077	3	4	5	-0.115597	3	3.9	0.443607	3	4.9	-0.224317	3	18.6	0.559737	3	14.3	0.39835	3	21.3	0.513996	3	25.3	0.177644	418	46.9	6.93
170763481	AP-3 complex subunit mu-2 [Mus musculus]	0.0789	2	3	4	0.0271541	2	2.8	1.56755	2	8	-0.405451	2	2	1.54102	2	5.2	1.16285	2	6	1.13619	2	3.2	0.849792	418	46.9	7.56
4502861	AP-3 complex subunit sigma-1 [Homo sapiens]	0.2487	4	4	5	0.0398403	5	6.5	0.819668	5	17.8	-0.33825	5	11.1	0.955313	5	4	0.405992	5	36.1	0.656268	5	6.8	0.343981	193	21.7	5.39
160333304	apolipoprotein A-I preproprotein [Mus musculus]	0.5114	19	19	73	0.041243	73	10.7	-0.234465	73	22.6	-0.327348	73	19.6	-0.312939	73	18.5	-0.575615	73	16.2	-0.632629	73	16.4	-0.479292	264	30.6	5.73
91984773	apolipoprotein A-I-binding protein precursor [Homo sapiens]	0.4306	11	11	25	0.0328061	25	8.1	-0.751465	25	44.3	-0.2567	25	15.3	-1.02621	25	43.5	-1.0862	25	27.8	-1.2723	25	29.9	-0.896843	288	31.7	7.66
157951676	apolipoprotein A-II precursor [Mus musculus]	0.6569	4	4	7	0.0370307	7	6.7	-0.0785637	7	5.1	-0.260152	7	21.3	-0.189351	7	9.4	-0.426625	7	12.3	-0.58208	7	8.1	-0.355373	102	11.3	7.18
110347473	apolipoprotein A-IV precursor [Mus musculus]	0.6405	23	24	45	0.0635029	43	12.2	0.66175	43	15.1	-0.364013	43	13.9	0.578214	43	12.3	0.340277	43	20.4	0.231432	43	15.5	0.187357	395	45	5.47
6680704	apolipoprotein C-I precursor [Mus musculus]	0.3636	4	4	7	-0.314733	7	9.8	-0.859876	7	30.1	-0.158429	7	8.8	-0.844251	7	35.9	-1.02034	7	19.4	-0.888969	7	34.9	-0.837424	88	9.7	9.09
15421856	apolipoprotein C-III precursor [Mus musculus]	0.2727	2	2	2	0.15056	2	17.1	-0.277534	2	29	-0.0365259	2	39	-0.426625	2	11.6	-0.312939	2	74	-0.463947	2	52.3	-0.380106	99	10.9	4.75
75677437	apolipoprotein D precursor [Mus musculus]	0.127	2	2	2	-0.0291463	2	11.8	0.620117	2	13.4	-0.0649175	2	6.9	0.648926	2	1.6	0.554834	2	6.5	0.584	2	5.2	0.32304	189	21.5	4.91
163644329	apolipoprotein E precursor [Mus musculus]	0.418	17	17	38	-0.0588937	38	16	2.04963	38	47.2	-0.432455	38	19.2	2.18333	38	35.5	1.51501	38	49.9	1.62854	38	43.8	1.21218	311	35.8	5.68
22035653	apolipoprotein L2 [Homo sapiens]	0.0979	3	3	3	-0.172994	3	6.6	2.76171	3	51.3	-0.694321	3	8	2.80157	3	13.8	1.98841	3	61.2	2.10635	3	5.7	1.59764	337	37.1	6.74
9055162	apolipoprotein M [Mus musculus]	0.1947	3	3	3	-0.147202	3	0.7	0.0648829	3	33.9	-0.200913	3	3.2	0.257011	3	29	-0.166503	3	22.5	0.0257376	3	28.1	-0.12808	190	21.3	6.52
13129148	apolipoprotein O precursor [Homo sapiens]	0.1263	2	2	2	-0.204233	2	31	0.88049	2	11.5	-0.086201	2	17.5	1.08474	2	19	0.793272	2	6	0.997834	2	37.4	0.551376	198	22.3	9.13
116812610	apolipoprotein O-like precursor [Homo sapiens]	0.3582	6	6	6	-0.0709665	6	5.3	0.583038	6	35.2	-0.409278	6	5.4	0.531069	6	36.3	0.226509	6	16.5	0.226509	6	33.4	0.116134	268	29.1	9.52
5729730	apoptosis inhibitor 5 isoform b [Homo sapiens]	0.3234	15	15	21	0.0799754	21	13.1	-0.358454	21	24.9	-0.22095	21	19.1	-0.401635	21	20	-0.584241	21	25.8	-0.671164	21	16.3	-0.50802	504	56.7	5.92
242117893	apoptosis regulator BAX isoform sigma [Homo sapiens]	0.3855	5	5	9	0.0398403	9	6.4	-0.199255	9	10.1	-0.465938	9	10.3	-0.260152	9	18.2	-0.648372	9	11.6	-0.643856	9	26.5	-0.510129	179	19.7	5.4
165377185	apoptosis-associated speck-like protein containing a CARD [Mus musculus]	0.1399	2	2	2	0.195348	2	4.2	1.48697	2	0.8	-0.340075	2	11.1	1.29219	2	3.4	1.14796	2	11.9	0.953079	2	7.7	0.780062	193	21.4	5.43
22035620	apoptosis-associated speck-like protein containing a CARD isoform b [Homo sapiens]	0.4205	8	8	12	-0.0877334	12	8.4	2.17281	12	31.3	-0.251539	12	9	2.15607	12	56.5	2.07998	12	28.5	2.08474	12	45.5	1.42263	176	20	5.95
22202629	apoptosis-inducing factor 1, mitochondrial isoform 2 precursor [Homo sapiens]	0.3974	10	20	33	0.0440443	15	23.5	0.794104	15	36.6	-0.375197	15	10	0.824564	15	32.4	0.489543	15	32.5	0.543991	15	32.5	0.316553	609	66.3	8.94
6755004	apoptosis-inducing factor 1, mitochondrial precursor [Mus musculus]	0.2614	2	12	20	0.0551957	2	0.4	0.872632	2	27.7	-0.567041	2	12.2	0.816395	2	27.3	0.305679	2	40.9	0.249749	2	40.5	0.240216	612	66.7	9.17
259906020	apoptotic chromatin condensation inducer in the nucleus isoform 3 [Homo sapiens]	0.1914	22	22	29	-0.0380063	29	16.7	0.240009	29	22.9	-0.284546	29	11.3	0.282143	29	21.4	-0.018878	29	15.4	-0.0603973	29	20.6	-0.0620179	1301	147.3	6.73
305410837	aprataxin isoform i [Homo sapiens]	0.0845	2	2	2	-0.0159576	2	3.2	-0.265345	2	4	-0.432455	2	29.9	-0.249822	2	0.8	-0.696658	2	34.1	-0.680382	2	30.7	-0.52777	284	32.9	9.44
41393573	ARF GTPase-activating protein GIT1 isoform 2 [Homo sapiens]	0.0723	3	5	5	-0.0846703	3	8.7	-0.913216	3	14.7	-0.39973	3	12.9	-0.744197	3	4.1	-1.22769	3	20.8	-1.23107	3	14.5	-0.937909	761	84.3	6.8
206725422	ARF GTPase-activating protein GIT2 isoform 5 [Homo sapiens]	0.0631	2	4	4	-0.013043	2	7.8	0.119024	2	33.1	-0.562772	2	5.4	0.132248	2	24.9	-0.444184	2	27.4	-0.430509	2	19.3	-0.305621	729	81.3	7.02
71040094	arfaptin-1 isoform 1 [Homo sapiens]	0.6113	17	17	28	0.0648829	28	12.5	1.17441	28	29.7	-0.440263	28	15.1	1.08678	28	20.6	0.789103	28	20	0.643394	28	23.6	0.535807	373	41.7	6.7
338827748	arfaptin-2 isoform 3 [Homo sapiens]	0.3729	10	10	14	-0.0439433	14	13.5	2.05624	14	52.7	-0.397828	14	3.5	2.12532	14	38	1.79036	14	52	1.81065	14	48.5	1.27682	303	33.8	7.18
206597509	arf-GAP domain and FG repeats-containing protein 1 isoform 4 [Homo sapiens]	0.1973	8	8	11	0.112367	11	6.3	0.324235	11	11.5	-0.352916	11	20.6	0.283329	11	11.3	0.0257376	11	15	-0.106249	11	20.6	-0.0466036	522	54.1	8.92
187608516	arf-GAP with coiled-coil, ANK repeat and PH domain-containing protein 2 [Homo sapiens]	0.2352	14	14	15	-0.0558912	15	12.9	1.04963	15	12.2	-0.367732	15	8.7	1.04124	15	20.1	0.614474	15	17.6	0.590722	15	22.1	0.467704	778	88	6.8
206597515	arf-GAP with Rho-GAP domain, ANK repeat and PH domain-containing protein 1 isoform d [Homo sapiens]	0.0353	3	3	3	0.109695	3	7.8	0.546956	3	2.7	-0.239566	3	5	0.525067	3	11.7	0.308011	3	2.4	0.22033	3	19.8	0.168417	1133	127.6	6.14
46094081	arf-GAP with SH3 domain, ANK repeat and PH domain-containing protein 1 [Homo sapiens]	0.0275	2	2	2	-0.0619024	2	2.4	0.697774	2	27.4	-0.14401	2	0	0.759582	2	24.9	0.552869	2	27.3	0.614474	2	24.9	0.349854	1129	125.4	7.31
7106255	arginase-1 [Mus musculus]	0.3189	8	8	10	-0.106249	10	9	1.19598	10	17	-0.529073	10	10.7	1.29278	10	24	0.699552	10	18.6	0.832688	10	17	0.54811	323	34.8	7.01
134152669	arginine and glutamate-rich protein 1 [Mus musculus]	0.1439	5	5	5	-0.0785637	5	15.3	-0.746616	5	1.1	-0.360305	5	11.2	-0.526992	5	6.5	-1.02034	5	3.3	-0.940645	5	19.1	-0.780263	271	32.9	10.36
53988372	arginine/serine-rich coiled-coil protein 2 isoform 2 [Mus musculus]	0.109	4	4	4	0.121679	4	2.1	0.513996	4	5.7	-0.467932	4	7.8	0.444667	4	5.4	0.0468403	4	2.1	-0.0740006	4	3.4	0.0176927	376	43.8	11.46
154146193	arginine/serine-rich protein PNISR [Homo sapiens]	0.0261	2	2	2	0.051024	2	6.5	0.202888	2	19	-0.369595	2	4.6	0.151859	2	25.7	-0.166503	2	14.3	-0.217591	2	20.9	-0.162038	805	92.5	10.02
68303547	argininosuccinate lyase isoform 2 [Homo sapiens]	0.232	9	9	10	0.0703893	10	7.3	0.400538	10	9	-0.362158	10	4.5	0.356144	10	9.1	0.0257376	10	14.8	-0.0247367	10	16.8	-0.0116347	444	49.5	6.35
16950633	argininosuccinate synthase [Homo sapiens]	0.5534	10	19	60	-0.0365259	28	11.8	1.82049	28	33.1	-0.0954196	29	28.5	1.72247	28	43.6	1.38405	28	42.9	1.46884	28	49.3	1.0912	412	46.5	8.02
6996911	argininosuccinate synthase [Mus musculus]	0.3447	4	13	32	0.109695	4	1.7	0.851999	4	25.7	-0.365871	4	18	0.699552	4	24.8	0.485427	4	10.8	0.333424	4	9.1	0.301076	412	46.6	8.22
15149476	arginyl-tRNA synthetase, cytoplasmic [Homo sapiens]	0.5758	21	34	54	0.0100637	32	13.5	0.471968	32	18.3	-0.37146	32	18	0.400538	32	20.1	0.0313952	32	22.3	0.0703893	32	23.3	0.0164103	660	75.3	6.68
262118273	arginyl-tRNA synthetase, cytoplasmic [Mus musculus]	0.2455	2	15	24	-0.0785637	2	2.6	0.612588	2	49.2	-0.205896	2	30.5	0.690641	2	52.3	0.407081	2	16.8	0.484396	2	19.5	0.259403	660	75.6	7.55
4502247	armadillo repeat protein deleted in velo-cardio-facial syndrome [Homo sapiens]	0.053	3	3	3	-0.14401	3	6	1.13881	3	9.9	-0.434403	3	14.8	1.24428	3	2.5	0.704872	3	4.8	0.847997	3	10.9	0.54669	962	104.6	6.81
21312676	armadillo repeat-containing protein 1 [Mus musculus]	0.227	5	5	6	0.205393	6	12	0.790772	6	25.2	-0.33825	6	21.5	0.794936	6	20.7	0.589763	6	14	0.533065	6	6.2	0.342605	282	31.2	5.57
238776799	armadillo repeat-containing protein 10 isoform d [Homo sapiens]	0.249	5	5	5	-0.0709665	5	3.5	-0.0969617	5	18.9	-0.436354	5	2.9	-0.0409718	5	8.9	-0.367732	5	8.3	-0.330973	5	10.1	-0.352205	249	27.4	7.46
15529984	armadillo repeat-containing protein 6 isoform 2 [Homo sapiens]	0.0504	2	2	2	0.0370307	2	12.1	-0.562772	2	26.3	0.0398403	2	0.6	-0.599462	2	13.9	-0.522841	2	27	-0.558517	2	14.5	-0.528009	476	51.5	6.05
32526896	armadillo repeat-containing protein 8 isoform 2 [Homo sapiens]	0.0607	3	3	3	0.219091	3	16.6	0.890641	3	20.4	-0.286304	3	8	0.510962	3	0.2	0.52707	3	30.1	0.22404	3	7.8	0.293892	659	73.9	6.73
29540564	armadillo repeat-containing X-linked protein 3 [Homo sapiens]	0.3377	9	9	15	0.0440443	15	11.2	-0.612637	15	17.8	-0.300448	15	12.5	-0.617056	15	23.7	-0.717857	15	35.8	-0.831358	15	25.2	-0.6787	379	42.5	8.37
109389364	arsenite methyltransferase [Homo sapiens]	0.0907	3	3	3	0.0551957	3	9.7	-0.483985	3	3.5	-0.323733	3	8	-0.263612	3	23.3	-0.698998	3	11.2	-0.586406	3	15.1	-0.559282	375	41.7	6.2
309747071	aryl hydrocarbon receptor nuclear translocator isoform 4 [Homo sapiens]	0.0336	2	2	2	-0.0831412	2	1.1	-0.734563	2	28	-0.488026	2	1.8	-0.650635	2	29.2	-1.22095	2	29.9	-1.13924	2	31.1	-0.890244	773	84.8	6.73
237649009	arylamine N-acetyltransferase 1 isoform a [Homo sapiens]	0.2379	5	5	6	-0.254978	6	7	2.15963	6	40.6	-0.246395	6	4.8	2.50513	6	44.3	1.75018	6	57	2.16253	6	61.6	1.42544	290	33.9	6.54
313569791	arylsulfatase A isoform a precursor [Homo sapiens]	0.1945	8	8	9	-0.0543923	9	11.1	-0.309359	9	6.5	-0.248108	9	11.4	-0.332789	9	12.7	-0.648372	9	6.3	-0.612637	9	15.8	-0.501357	509	53.8	6.07
13129094	ashwin [Homo sapiens]	0.0733	2	2	2	-0.15682	2	0.8	0.151859	2	25	-0.428566	2	5.2	0.308011	2	25.8	-0.277534	2	30.5	-0.120294	2	31.4	-0.178257	232	25.8	9.74
296010848	asparagine synthetase [glutamine-hydrolyzing] isoform b [Homo sapiens]	0.4222	17	17	22	-0.0350469	22	7.9	1.28511	22	16.6	-0.347399	22	10.6	1.32366	22	34.5	0.941106	22	24.6	0.920674	22	27.4	0.683918	540	62.1	7.06
4758762	asparaginyl-tRNA synthetase, cytoplasmic [Homo sapiens]	0.3905	11	21	33	0.0676387	17	7.4	0.861558	17	18.1	-0.316528	17	18.4	0.799087	17	18.1	0.516015	17	19	0.519039	17	18.3	0.348333	548	62.9	6.25
219275596	asparaginyl-tRNA synthetase, cytoplasmic isoform 2 [Mus musculus]	0.2491	4	14	20	0.0370307	4	4.1	0.943359	4	21.4	-0.479955	4	18.8	0.92524	4	21	0.604071	4	37.2	0.585924	4	39.4	0.381479	558	64.2	5.86
4504067	aspartate aminotransferase, cytoplasmic [Homo sapiens]	0.5496	10	19	35	-0.24127	16	14.7	2.63784	16	49.4	-0.442222	16	16	2.87125	16	62.6	2.36513	16	51.9	2.50055	16	73	1.7413	413	46.2	7.01
160298209	aspartate aminotransferase, cytoplasmic [Mus musculus]	0.2881	2	11	22	0.0229004	2	3	1.86711	2	0.9	-0.940645	2	23.6	1.84439	2	2.1	0.927517	2	22.7	0.905351	2	25.8	0.807891	413	46.2	7.14
6754036	aspartate aminotransferase, mitochondrial [Mus musculus]	0.4209	7	21	33	0.0867838	8	12.1	1.57531	8	17.3	-0.682696	8	9.5	1.62714	8	26.7	1.00288	8	21	0.943359	8	40.4	0.76396	430	47.4	9
73486658	aspartate aminotransferase, mitochondrial precursor [Homo sapiens]	0.4209	6	20	35	-0.199255	10	12.4	0.583038	10	27.3	-0.367732	10	9.3	0.599318	10	9.3	0.297485	10	23.5	0.27023	10	6.3	0.161327	430	47.5	9.01
156416028	aspartyl aminopeptidase [Homo sapiens]	0.2907	10	12	15	-0.0679388	13	7.9	1.8883	13	22.9	-0.343732	13	13	1.90728	13	31.2	1.46728	13	41.6	1.45575	13	34.9	1.11308	485	53.4	7.58
161016820	aspartyl aminopeptidase isoform b [Mus musculus]	0.148	4	6	6	0.108357	4	7.3	0.71721	4	17.1	-0.274041	4	10.8	0.593593	4	15.6	0.513996	4	15.7	0.425459	4	13.6	0.27099	473	52.2	7.25
295390525	aspartyl/asparaginyl beta-hydroxylase isoform 3 [Mus musculus]	0.3338	6	23	33	0.0565835	7	4.9	1.13619	7	52.5	-0.358454	7	4.1	0.857583	7	23.1	0.67084	7	28.8	0.500802	7	17.8	0.45984	725	81.4	5.11
258613943	aspartyl/asparaginyl beta-hydroxylase isoform f [Homo sapiens]	0.4019	13	30	52	-0.0247367	25	10.4	2.15801	25	45.5	-0.394032	26	20.7	2.08746	26	35	1.79743	25	45.1	1.5864	26	63	1.29552	729	83.2	4.92
45439306	aspartyl-tRNA synthetase, cytoplasmic [Homo sapiens]	0.6826	8	30	59	0.0813396	16	8.8	0.191563	16	29.4	-0.318326	16	6.9	0.147958	16	19.6	-0.0724828	16	21.9	-0.166503	16	18	-0.129522	501	57.1	6.55
211065507	aspartyl-tRNA synthetase, cytoplasmic isoform 1 [Mus musculus]	0.5649	3	24	46	0.100305	4	9.9	1.11503	4	18.9	-0.343732	4	5.6	1.01436	4	8.9	0.745883	4	27.4	0.597412	4	17.4	0.516185	501	57.1	6.49
40789249	aspartyl-tRNA synthetase, mitochondrial precursor [Homo sapiens]	0.3287	18	18	25	-0.0306192	25	15.1	-0.452057	25	31.7	-0.270556	25	16.4	-0.483985	25	29.7	-0.720232	25	20.7	-0.575615	25	36.7	-0.598407	645	73.5	8.02
27754118	asporin preproprotein [Mus musculus]	0.3753	12	12	19	0.145351	18	19.2	2.64662	18	29.1	-0.289827	19	12.9	2.30743	19	26.1	2.4049	18	22.4	2.01721	19	34.1	1.65058	373	42.5	8.57
4505705	astrocytic phosphoprotein PEA-15 [Homo sapiens]	0.4385	5	5	9	-0.0101344	9	13.2	-0.114035	9	37.3	0.0229004	9	42.6	-0.131313	9	17.8	-0.013043	9	10.3	0.0496308	9	18.1	-0.175573	130	15	5.02
7106299	ataxin-10 isoform 1 [Homo sapiens]	0.3832	17	17	21	-0.0439433	21	10.8	-0.181149	21	24.4	-0.289827	21	15	-0.212568	21	15	-0.382702	21	23	-0.448115	21	26.3	-0.383261	475	53.5	5.25
171543895	ataxin-2 [Homo sapiens]	0.0845	7	8	9	-0.0144996	7	20.1	0.702214	7	13.3	-0.60165	7	14.2	0.803227	7	24	0.271426	7	11.1	0.379621	7	21.4	0.177104	1313	140.2	9.57
27262651	ataxin-2-like protein isoform D [Homo sapiens]	0.1839	15	16	19	0.0745054	17	14.2	-0.349235	17	26.7	-0.397828	17	12.8	-0.456009	17	22.1	-0.650635	17	18.6	-0.761213	17	23.4	-0.580127	1044	110.3	8.85
258613999	ataxin-3 isoform e [Homo sapiens]	0.1355	3	3	3	0.0200577	3	3.2	-0.0619024	3	43.9	-0.365871	3	2.6	-0.112475	3	24.2	-0.426625	3	40.9	-0.477944	3	21.5	-0.358419	310	35.1	4.59
39930517	atherin [Homo sapiens]	0.0725	3	3	3	-0.0159576	3	10	-0.0923402	3	8	-0.341903	3	7.5	-0.0144996	3	6.4	-0.360305	3	26.7	-0.345564	3	11.9	-0.318962	538	56	7.58
71274144	AT-hook DNA-binding motif-containing protein 1 [Homo sapiens]	0.0162	2	2	2	0.0243197	2	4	-0.382702	2	41.3	-0.510457	2	7.2	-0.407364	2	36.8	-0.891643	2	33.4	-0.915936	2	29.1	-0.664741	1603	168.2	9.04
119372300	atlastin-2 isoform 1 [Mus musculus]	0.2539	11	12	18	-0.0218044	16	5.9	-1.44222	16	39.7	-0.403542	16	10.1	-1.486	16	33.5	-1.85204	16	28.6	-1.79586	16	35.8	-1.41265	583	66.2	5.43
45827806	atlastin-3 [Homo sapiens]	0.4122	9	19	38	-0.07552	19	8.7	1.35896	19	44.6	-0.320126	19	18.8	1.32998	19	38	1.09963	19	20.2	1.23879	19	22.2	0.750412	541	60.5	5.66
254826716	atlastin-3 isoform 1 [Mus musculus]	0.2873	2	12	21	-0.194295	2	21.9	0.49057	2	28.8	-0.145605	2	23.4	0.686164	2	6.5	0.344828	2	54.8	0.540027	2	30.2	0.227289	536	60.2	5.81
110349782	ATP synthase mitochondrial F1 complex assembly factor 1 isoform 2 precursor [Homo sapiens]	0.2269	5	5	6	-0.182786	6	3	0.862352	6	14.3	-0.199255	6	16.5	1.04474	6	8.6	0.762136	6	21.8	1.00288	6	18.8	0.500794	260	28.6	8.85
50345984	ATP synthase subunit alpha, mitochondrial precursor [Homo sapiens]	0.5497	4	27	113	-0.106249	9	5.9	1.02361	9	10	-0.21424	9	9.9	1.16607	9	7.6	0.711054	9	20.1	0.87578	9	30.3	0.554924	553	59.7	9.13
6680748	ATP synthase subunit alpha, mitochondrial precursor [Mus musculus]	0.5425	2	25	106	-0.0232698	2	27.1	1.56657	2	32.4	-0.562772	2	25.1	1.5888	2	5	1.0036	2	61.2	1.02574	2	30.5	0.782352	553	59.7	9.19
21361565	ATP synthase subunit b, mitochondrial precursor [Homo sapiens]	0.3984	11	12	27	-0.0454314	26	9.9	1.17057	26	29.9	-0.345564	26	23.3	1.18587	26	20.9	0.669027	26	34.1	0.815575	26	29.3	0.553274	256	28.9	9.36
78214312	ATP synthase subunit b, mitochondrial precursor [Mus musculus]	0.1289	3	4	4	0.255803	3	2.7	1.79286	3	9.5	-0.703689	3	32.1	1.65718	3	22.1	1.08882	3	22.1	0.953079	3	9.5	0.842092	256	28.9	9.06
32189394	ATP synthase subunit beta, mitochondrial precursor [Homo sapiens]	0.5728	2	22	137	0.00144197	9	3.2	1.00072	9	26.3	-0.364013	9	6.9	0.926759	9	21.6	0.458382	9	25.8	0.650765	9	22.7	0.388762	529	56.5	5.4
31980648	ATP synthase subunit beta, mitochondrial precursor [Mus musculus]	0.5728	2	22	132	0.0607392	4	10.9	1.1776	4	8.1	-0.816037	4	17.4	1.19219	4	6.8	0.528071	4	15.2	0.366252	4	10.5	0.403757	529	56.3	5.34
21313679	ATP synthase subunit d, mitochondrial [Mus musculus]	0.6211	5	6	9	0.0524159	6	4.3	1.70576	6	35.4	-0.713119	6	18	1.56657	6	17.3	1.11237	6	20.1	0.870266	6	13.4	0.801194	161	18.7	5.69
5453559	ATP synthase subunit d, mitochondrial isoform a [Homo sapiens]	0.8075	10	11	26	0.0229004	23	18.3	1.23143	23	37	-0.37146	23	16.7	1.22712	23	22.9	0.878921	23	28.8	0.847195	23	24.3	0.624805	161	18.5	5.3
50345991	ATP synthase subunit delta, mitochondrial precursor [Homo sapiens]	0.1369	2	2	5	0.104337	5	8.3	1.11969	5	11.6	-0.416962	5	4	1.00863	5	8.5	0.734655	5	12.1	0.631337	5	15.4	0.494803	168	17.5	5.49
6005717	ATP synthase subunit e, mitochondrial [Homo sapiens]	0.6232	4	4	6	-0.136062	6	17.9	0.932817	6	12.1	-0.330973	6	9.3	0.982583	6	11.9	0.56267	6	8.1	0.762987	6	13.5	0.420074	69	7.9	9.35
5901896	ATP synthase subunit epsilon, mitochondrial [Homo sapiens]	0.2941	2	2	3	-0.100051	3	10	1.49876	3	25.2	-0.275786	3	2.4	1.59884	3	4.9	0.978196	3	13.4	1.17505	3	17.9	0.833303	51	5.8	9.92
10181184	ATP synthase subunit f, mitochondrial [Mus musculus]	0.2614	2	2	2	0.205393	2	5.1	1.31208	2	35.3	-0.522841	2	0.4	1.10635	2	29.8	0.789103	2	35.8	0.583038	2	30.2	0.554474	88	10.3	9.95
51479156	ATP synthase subunit g, mitochondrial [Homo sapiens]	0.4757	5	5	12	0.15056	12	10.8	1.1884	12	18	-0.434403	12	8.7	1.12102	12	18.8	0.739848	12	27.1	0.667211	12	20.7	0.537015	103	11.4	9.64
163838648	ATP synthase subunit gamma, mitochondrial isoform b [Mus musculus]	0.3212	4	8	18	0.129613	5	1.7	1.50335	5	18.4	-0.717857	5	5.8	1.37351	5	19.7	0.642471	5	14.8	0.618239	5	3.9	0.583668	274	30.2	8.84
4885079	ATP synthase subunit gamma, mitochondrial isoform H (heart) precursor [Homo sapiens]	0.3434	7	10	29	0.0243197	21	7.7	1.08542	21	17.3	-0.312939	21	9	1.09221	21	14.9	0.768078	21	15.1	0.744161	21	8.1	0.541493	297	32.9	9.31
4502303	ATP synthase subunit O, mitochondrial precursor [Homo sapiens]	0.6995	10	12	30	-0.0144996	24	13.6	1.04264	24	33.4	-0.434403	24	16.5	1.09828	24	28.7	0.641546	24	31.8	0.679874	24	29.5	0.470318	213	23.3	9.96
20070412	ATP synthase subunit O, mitochondrial precursor [Mus musculus]	0.554	6	8	13	0.0962619	7	11	1.13159	7	60.6	-0.612637	7	10.9	1.03562	7	49.9	0.520045	7	43.7	0.424385	7	22.8	0.401955	213	23.3	9.99
18644883	ATP synthase-coupling factor 6, mitochondrial isoform a precursor [Homo sapiens]	0.5185	6	6	17	0.0172093	17	10.9	0.789103	17	28.2	-0.411195	17	21	0.816395	17	21.5	0.49774	17	28.1	0.543991	17	17.7	0.306311	108	12.6	9.52
7949005	ATP synthase-coupling factor 6, mitochondrial precursor [Mus musculus]	0.463	4	4	5	0.0384362	5	5.7	1.41576	5	16.7	-0.573467	5	15.5	1.21599	5	15.3	0.769772	5	9.2	0.641546	5	15.5	0.590313	108	12.5	9.36
311893396	ATP5J2-PTCD1 fusion protein [Homo sapiens]	0.0561	4	4	8	-0.186065	8	6.6	0.633199	8	24.6	-0.14401	8	6.6	0.74932	8	24.6	0.459432	8	27.3	0.569491	8	36.1	0.307785	749	84.1	8.72
12025542	ATPase Asna1 [Mus musculus]	0.3333	8	8	15	-0.0218044	15	8.3	0.611645	15	10.7	-0.307573	15	11	0.648926	15	9.8	0.329985	15	9.4	0.290424	15	9.9	0.204045	348	38.8	4.91
31377644	ATPase family AAA domain-containing protein 1 [Homo sapiens]	0.2105	5	5	5	-0.204233	5	8.4	0.789938	5	29.8	-0.434403	5	5	0.962734	5	10.3	0.395063	5	14.3	0.543991	5	5.8	0.311633	361	40.7	6.9
24497618	ATPase family AAA domain-containing protein 2 [Homo sapiens]	0.0971	10	10	11	-0.0558912	11	5.8	0.211635	11	14.5	-0.295128	11	7.1	0.305679	11	13.8	-0.110916	11	12.7	-0.0558912	11	19.4	-0.0888825	1390	158.5	6.32
283436222	ATPase family AAA domain-containing protein 3A isoform 2 [Homo sapiens]	0.5137	11	26	48	-0.00578235	26	16.4	0.884403	26	21.3	-0.407364	26	13.9	0.864731	26	16.5	0.507921	26	11.4	0.468844	26	16.9	0.345723	586	66.2	9.25
75677353	ATPase family AAA domain-containing protein 3B [Homo sapiens]	0.3735	5	20	31	-0.242977	8	27.9	1.89064	9	57.7	-0.28279	9	27.3	1.78785	8	78.2	1.44573	9	81.8	1.41143	8	65.9	1.09366	648	72.5	9.2
7705927	ATPase inhibitor, mitochondrial isoform 1 precursor [Homo sapiens]	0.2547	5	5	9	-0.128156	9	19.9	1.21847	9	13	-0.516636	9	16.2	1.3584	9	17.9	0.702214	9	30.3	0.762136	9	21.4	0.573912	106	12.2	9.35
18426904	ATPase WRNIP1 isoform 2 [Homo sapiens]	0.1266	7	7	8	0.00432161	8	3.4	-0.492079	8	20.2	-0.428566	8	11.5	-0.496142	8	17	-0.915936	8	4.5	-0.8863	8	4.2	-0.699881	640	69.4	6.27
171184400	ATP-binding cassette sub-family B member 10, mitochondrial precursor [Homo sapiens]	0.0569	3	4	4	-0.0424568	3	1.3	-0.471929	3	9.8	-0.318326	3	0.5	-0.556393	3	23.1	-0.793357	3	10.2	-0.878321	3	23.6	-0.651701	738	79.1	9.85
9955963	ATP-binding cassette sub-family B member 6, mitochondrial [Homo sapiens]	0.0689	4	5	5	-0.0499049	4	11.5	0.185232	4	32.5	-0.302226	4	6.4	0.298658	4	26.8	-0.0335695	4	22	0.0551957	4	19	-0.0796763	842	93.8	8.48
42490749	ATP-binding cassette sub-family B member 7, mitochondrial [Homo sapiens]	0.1222	7	7	8	-0.0740006	8	11.1	0.190299	8	26	-0.190997	8	18.3	0.284514	8	12.1	-0.0513992	8	19	0.0285692	8	19.9	-0.0585959	753	82.7	9.33
156105685	ATP-binding cassette sub-family B member 8, mitochondrial [Homo sapiens]	0.0599	2	3	3	0.0271541	2	1.8	-0.395929	2	53	-0.428566	2	13.4	-0.422752	2	55.2	-0.823677	2	37.6	-0.852042	2	39.6	-0.634431	718	78	8.91
7262393	ATP-binding cassette sub-family D member 1 [Homo sapiens]	0.2215	12	12	14	-0.0159576	14	8.9	-0.533242	14	17.1	-0.320126	14	13.6	-0.456009	14	9	-0.798366	14	19.3	-0.810966	14	15.9	-0.643636	745	82.9	8.95
4506341	ATP-binding cassette sub-family D member 3 isoform a [Homo sapiens]	0.308	20	21	37	-0.305788	36	22.2	2.2552	36	55.8	-0.277534	36	11.5	2.62129	36	58.1	2.05589	36	40.5	2.32912	36	41.2	1.54701	659	75.4	9.36
108773782	ATP-binding cassette sub-family E member 1 [Homo sapiens]	0.4157	23	23	47	-0.0543923	47	17.7	-1.27579	46	39.9	-0.304006	46	15.9	-1.15843	46	38	-1.54372	46	34.4	-1.4344	46	39.2	-1.18719	599	67.3	8.34
10947135	ATP-binding cassette sub-family F member 1 isoform b [Homo sapiens]	0.3494	25	25	38	0.0731347	38	10.2	-0.749038	38	30.2	-0.364013	38	15.2	-0.790859	38	31.3	-1.04394	38	27.2	-1.1016	38	26.8	-0.853663	807	91.6	7.68
27881506	ATP-binding cassette sub-family F member 2 isoform a [Homo sapiens]	0.2552	16	16	22	0.00432161	21	6.8	-0.937878	21	25.9	-0.277534	21	13.2	-0.997117	21	28.1	-1.3474	21	18.2	-1.30401	21	30.9	-1.00668	623	71.2	7.37
148612853	ATP-binding cassette sub-family F member 3 [Homo sapiens]	0.2299	12	12	14	0.00288251	14	7	0.443607	14	13.5	-0.352916	14	5.3	0.418999	14	12.6	0.0703893	14	16	0.0229004	14	10	0.0283199	709	79.7	6.34
46592971	ATP-binding cassette sub-family G member 1 isoform 6 [Homo sapiens]	0.0373	2	2	2	-0.365871	2	16.6	2.53007	2	268	-0.26708	2	6.3	2.8953	2	354.5	2.26213	2	297.5	2.62761	2	395.8	1.73841	644	71.9	7.09
38569421	ATP-citrate synthase isoform 1 [Homo sapiens]	0.4623	45	46	82	-0.00288828	80	10.8	-0.14401	81	20.9	-0.260152	81	18.7	-0.117161	80	21.4	-0.390245	81	17.4	-0.416962	80	19.3	-0.344592	1101	120.8	7.33
7242140	ATP-dependent Clp protease ATP-binding subunit clpX-like, mitochondrial precursor [Homo sapiens]	0.3112	17	17	19	0.0143553	19	13.2	0.232661	19	16.6	-0.318326	19	17.2	0.246104	19	13.6	-0.110916	19	19.7	-0.0846703	19	16	-0.104319	633	69.2	7.58
14591904	ATP-dependent DNA helicase Q1 [Homo sapiens]	0.2342	13	13	16	-0.132894	15	15.3	0.927517	15	15.3	-0.187707	15	15.7	1.18713	15	15.5	0.709291	15	14.1	0.955313	15	21.6	0.542359	649	73.4	7.88
100913206	ATP-dependent RNA helicase A [Homo sapiens]	0.4346	25	48	120	-0.0335695	61	10.9	-0.147202	61	33.3	-0.263612	61	16.8	-0.0846703	61	25.6	-0.41889	61	18.7	-0.39973	61	23.8	-0.345293	1270	140.9	6.84
150456419	ATP-dependent RNA helicase A [Mus musculus]	0.2184	3	26	62	0.146655	4	6.9	0.748461	4	10.9	-0.362158	4	2.9	0.585924	4	13.4	0.437228	4	7.3	0.24123	4	3.4	0.235664	1383	149.5	6.83
4826686	ATP-dependent RNA helicase DDX1 [Homo sapiens]	0.4959	28	28	49	0.0200577	48	11.9	-0.0908029	48	17.3	-0.277534	48	13.7	-0.161653	48	20.5	-0.298673	48	18.5	-0.380822	48	19	-0.323866	740	82.4	7.23
38327634	ATP-dependent RNA helicase DDX18 [Homo sapiens]	0.2701	14	15	20	-0.0499049	19	11	-0.0365259	19	19.3	-0.293359	19	15.1	0.0129262	19	25.4	-0.296899	19	14.1	-0.323733	19	24.2	-0.270164	670	75.4	9.5
8922886	ATP-dependent RNA helicase DDX19A [Homo sapiens]	0.3054	13	13	20	0.0100637	20	10.1	-0.473931	20	17.4	-0.318326	20	14.7	-0.573467	20	11.2	-0.793357	20	17.7	-0.816037	20	18.4	-0.65647	478	53.9	6.58
9966805	ATP-dependent RNA helicase DDX24 [Homo sapiens]	0.1898	15	15	16	-0.0247367	16	8.9	-0.131313	16	14.2	-0.345564	16	8.9	-0.140826	16	19.2	-0.50226	16	14.9	-0.465938	16	20.7	-0.396691	859	96.3	9.06
21040371	ATP-dependent RNA helicase DDX39A [Homo sapiens]	0.4895	9	20	46	-0.0528949	15	8.8	0.588805	15	17.9	-0.00723157	15	29	0.679874	15	28.6	0.620117	15	25.3	0.597412	15	29.1	0.353691	427	49.1	5.68
6753620	ATP-dependent RNA helicase DDX3X [Mus musculus]	0.5151	2	30	62	0.0285692	2	14.4	-0.0800879	2	11.1	-0.172994	2	7	-0.107803	2	3.3	-0.253257	2	18.2	-0.281036	2	3.7	-0.270236	662	73.1	7.18
301171467	ATP-dependent RNA helicase DDX3X isoform 2 [Homo sapiens]	0.5401	5	32	70	0.125651	12	13.3	-0.152003	12	7.9	-0.369595	12	11.5	-0.209228	12	26.9	-0.424688	12	22.6	-0.588574	12	29.1	-0.405578	661	73.1	7.18
45446743	ATP-dependent RNA helicase DDX42 [Homo sapiens]	0.2548	19	19	23	0.0482362	23	7.3	0.077243	23	16	-0.397828	23	11.6	-0.0247367	23	11.5	-0.336428	23	10.1	-0.37707	23	13.9	-0.287137	938	102.9	7.02
13129006	ATP-dependent RNA helicase DDX50 [Homo sapiens]	0.1791	7	9	13	-0.0603973	8	2.8	0.125651	8	15.1	-0.296899	8	9.2	0.16092	8	14.9	-0.139236	8	20	-0.104697	8	12.1	-0.154091	737	82.5	9.17
154759257	ATP-dependent RNA helicase DDX51 [Homo sapiens]	0.0946	4	4	4	-0.027675	4	6.7	0.543991	4	20.9	-0.231075	4	2.8	0.474047	4	4	0.332278	4	14.2	0.261832	4	4.6	0.16311	666	72.4	8.16
51094101	ATP-dependent RNA helicase DDX54 isoform 2 [Homo sapiens]	0.1192	8	9	11	-0.0499049	9	3.9	0.380729	9	28.2	-0.321928	9	14.7	0.400538	9	29.1	0.0384362	9	20.2	0.0579701	9	15.4	0.00774387	881	98.5	10.02
41327779	ATP-dependent RNA helicase DDX55 [Homo sapiens]	0.045	2	2	2	0.0440443	2	2.7	0.525067	2	30.2	-0.761213	2	22.9	0.481299	2	27.3	-0.234465	2	6.9	-0.279284	2	4.2	-0.114028	600	68.5	9.25
67782362	ATP-dependent RNA helicase DHX29 [Homo sapiens]	0.1169	11	13	13	-0.112475	11	13.8	0.39835	11	22.2	-0.415037	11	14.1	0.54498	11	22.6	0.211635	11	25.4	0.375178	11	35.2	0.068282	1369	155.1	8.09
31543667	ATP-dependent RNA helicase SUPV3L1, mitochondrial precursor [Homo sapiens]	0.1641	10	10	13	-0.0664274	13	10.5	-0.277534	13	18.2	-0.279284	13	20	-0.302226	13	14.3	-0.72738	13	9.7	-0.637109	13	8	-0.513306	786	87.9	7.99
7657689	ATP-dependent zinc metalloprotease YME1L1 isoform 3 [Homo sapiens]	0.1439	8	8	9	0.00575927	9	12.2	0.167358	9	5.5	-0.311148	9	10.1	0.176323	9	7.3	-0.0159576	9	12.6	-0.192645	9	14.4	-0.112556	716	79.8	8.56
21264565	AT-rich interactive domain-containing protein 1A isoform a [Homo sapiens]	0.0656	11	12	15	-0.0573917	13	6.4	-0.147202	13	32.7	-0.336428	13	11.2	-0.152003	13	11.9	-0.275786	13	14.5	-0.300448	13	14.7	-0.344555	2285	241.9	6.7
22035679	AT-rich interactive domain-containing protein 4B isoform 2 [Homo sapiens]	0.0334	4	4	4	-0.0203404	4	8.5	0.0384362	4	23.6	-0.349235	4	13	0.0662614	4	18.9	-0.490051	4	1.4	-0.351074	4	17.1	-0.300347	1226	137.5	5.52
333440461	attractin isoform 4 [Homo sapiens]	0.0147	2	2	2	-0.171368	2	10	-1.74662	2	34.3	-0.22095	2	0.1	-1.57347	2	45.4	-1.96578	2	34.2	-1.79586	2	45.3	-1.4934	1156	129.7	6.92
187829452	autism susceptibility gene 2 protein isoform 2 [Homo sapiens]	0.0291	2	2	2	-0.0724828	2	16.1	0.444667	2	5.9	-0.397828	2	0.5	0.518031	2	22.2	0.0468403	2	6.4	0.120352	2	22.6	0.0362277	1235	136.3	9.35
16716341	autophagy protein 5 [Mus musculus]	0.1055	3	4	4	0.0538064	3	3.1	0.482332	3	20.5	-0.33825	3	4.7	0.399445	3	4.3	0.296311	3	0.9	0.24245	3	18.6	0.0932592	275	32.4	5.91
298229007	autophagy-related protein 16-1 isoform 5 [Homo sapiens]	0.1242	5	5	5	-0.0740006	5	13.2	0.834307	5	34.9	-0.330973	5	12.4	0.77989	5	32	0.57918	5	4.5	0.652601	5	10.5	0.348901	491	54.5	6.07
32189430	axin interactor, dorsalization-associated protein [Mus musculus]	0.1508	3	3	3	0.0071955	3	2.9	-0.187707	3	6.6	-0.293359	3	7.9	-0.166503	3	3.6	-0.481969	3	24.5	-0.516636	3	2.1	-0.399084	305	34.9	6.74
154354992	B box and SPRY domain-containing protein [Homo sapiens]	0.1766	5	5	5	0.0229004	5	3.7	1.301	5	12.5	-0.403542	5	7.3	1.26604	5	13.8	1.01436	5	31.6	0.991318	5	33	0.677763	402	44.4	6.42
153792694	baculoviral IAP repeat-containing protein 6 [Homo sapiens]	0.0432	16	17	18	0.0071955	17	8.6	-0.0247367	17	18.5	-0.300448	17	8.8	0.0229004	17	15.4	-0.268817	17	13.8	-0.275786	17	15.5	-0.259475	4857	529.9	6.05
288915527	BAG family molecular chaperone regulator 1 isoform BAG-1S [Homo sapiens]	0.3043	5	5	6	-0.0484122	6	12.6	0.308011	6	14.6	-0.452057	6	5.2	0.414677	6	17.6	-0.148801	6	18.7	-0.00578235	6	22.9	-0.0862423	230	26	5.24
4757834	BAG family molecular chaperone regulator 2 [Homo sapiens]	0.1374	3	3	3	-0.018878	3	0.3	-2.5649	3	72.8	-0.0262051	3	22.4	-2.54793	3	92.7	-2.80591	3	21	-2.78588	3	35.4	-2.10294	211	23.8	6.7
14043024	BAG family molecular chaperone regulator 3 [Homo sapiens]	0.1913	10	10	12	-0.163268	11	20.3	1.48182	11	20.6	-0.202572	11	20.1	1.52757	11	16.1	1.20226	11	27.9	1.16672	11	28.4	0.885569	575	61.6	6.95
325910869	BAG family molecular chaperone regulator 4 isoform 2 [Homo sapiens]	0.1188	3	4	6	0.183963	3	12.3	1.18396	3	8.4	-0.37707	3	11.3	1.00072	3	3.9	0.734655	3	6	0.623867	3	19.9	0.518867	421	45.4	5.05
62548854	BAG family molecular chaperone regulator 5 isoform b [Homo sapiens]	0.1611	5	5	6	-0.0218044	6	4.8	-0.504305	6	18.1	-0.258425	6	16.8	-0.349235	6	15.3	-0.617056	6	5.6	-0.577767	6	1.5	-0.548955	447	51.2	6.05
6755560	band 3 anion transport protein [Mus musculus]	0.0474	4	4	4	-0.011588	4	3.7	-0.54372	4	15.1	-0.334607	4	10.1	-0.475936	4	9.3	-0.831358	4	8.5	-0.778432	4	4.3	-0.663105	929	103.1	5.45
30061491	band 4.1-like protein 1 isoform b [Homo sapiens]	0.1682	8	9	10	0.0496308	9	10.1	-0.249822	9	14.7	-0.39973	9	20.3	-0.289827	9	25.3	-0.668868	9	12.7	-0.698998	9	30	-0.518762	779	87.6	5.92
157041260	band 4.1-like protein 2 [Mus musculus]	0.1893	14	15	16	0.0676387	15	10.2	0.917623	15	37.9	-0.380822	15	14.5	0.890641	15	34.2	0.582074	15	21.4	0.54893	15	21	0.385679	988	109.9	5.43
296531463	band 4.1-like protein 5 isoform 3 [Homo sapiens]	0.1366	6	6	7	-0.234465	7	6.4	1.14666	7	32.5	-0.332789	7	6.9	1.23573	7	13.5	0.999278	7	32.4	1.21785	7	14.1	0.645518	505	57.8	9.1
221316573	barrier-to-autointegration factor [Homo sapiens]	0.5393	3	3	10	0.0867838	10	14.4	-0.0174171	10	31.8	-0.164884	10	19.9	-0.104697	10	24.7	-0.253257	10	16.6	-0.325539	10	14	-0.251764	89	10.1	6.09
61742797	basal cell adhesion molecule isoform 2 precursor [Homo sapiens]	0.1803	8	8	10	-0.0291463	10	2	1.09356	10	21.6	-0.386468	10	7.8	1.13356	10	17.3	0.644318	10	19.1	0.704872	10	17.5	0.504543	588	63.7	6.1
183979966	basement membrane-specific heparan sulfate proteoglycan core protein [Mus musculus]	0.2384	56	74	109	-0.00868224	82	10.8	0.890641	82	33.1	-0.475936	82	12.7	0.889084	82	30.5	0.437228	82	34.6	0.412511	82	29.5	0.318554	4383	469.5	6.47
126012571	basement membrane-specific heparan sulfate proteoglycan core protein precursor [Homo sapiens]	0.0966	10	29	38	-0.0320936	10	10	-0.15682	10	16.8	-0.481969	10	7.7	-0.0892673	10	12.2	-0.558517	10	20.1	-0.614845	10	19.7	-0.438343	4391	468.5	6.51
333470717	basic leucine zipper and W2 domain-containing protein 1 isoform 1 [Homo sapiens]	0.253	11	14	22	0.0717627	18	15.6	0.87578	18	28	-0.327348	18	17.3	0.764686	18	18.6	0.533065	18	8.6	0.464668	18	17.6	0.344846	419	48	5.92
229577398	basic leucine zipper and W2 domain-containing protein 2 [Homo sapiens]	0.358	14	18	26	0.0551957	21	9.1	0.14274	21	12.3	-0.24127	21	6.6	0.100305	21	13.9	-0.0923402	21	9.6	-0.16004	21	13	-0.139341	419	48.1	6.68
116014342	basigin isoform 2 [Mus musculus]	0.1685	4	4	4	-0.027675	4	2.3	0.738119	4	5.4	-0.562772	4	11.9	0.690641	4	12	0.0962619	4	6.1	0.0894982	4	7.9	0.123862	273	29.7	5.54
38372923	basigin isoform 4 [Homo sapiens]	0.2829	4	4	6	0.0356239	6	4.3	0.469886	6	26.7	-0.347399	6	7.8	0.435095	6	18.3	0.177599	6	29.5	0.14274	6	24.6	0.0670953	205	22.8	5.47
208431769	basophilic leukemia expressed protein BLES03 isoform 2 [Homo sapiens]	0.1678	4	4	5	-0.0306192	5	10.4	-0.426625	5	31.4	-0.272297	5	13	-0.222633	5	6.8	-0.617056	5	7.6	-0.682696	5	10.6	-0.501353	292	31.4	6.32
20336477	B-cell CLL/lymphoma 7 protein family member C [Homo sapiens]	0.1014	2	2	2	0.0579701	2	7.8	0.444667	2	14	-0.426625	2	8.3	0.387363	2	21.9	0.0172093	2	5.6	-0.0409718	2	13.4	-0.0110466	217	23.5	5.2
72256200	B-cell CLL/lymphoma 9 protein [Homo sapiens]	0.0224	2	2	2	0.0285692	2	4.2	-0.813499	2	27.7	-0.471929	2	5.1	-0.841663	2	32.2	-1.2863	2	33.2	-1.31473	2	37.8	-0.970049	1426	149.2	8.91
32698936	B-cell CLL/lymphoma 9-like protein [Homo sapiens]	0.04	5	5	5	0.0243197	5	7.8	-0.0908029	5	9.8	-0.330973	5	3.7	-0.0785637	5	3.7	-0.386468	5	6.1	-0.430509	5	4.7	-0.338402	1499	157	8.63
213511012	B-cell receptor-associated protein 31 isoform b [Homo sapiens]	0.435	17	17	41	0.0496308	39	14.7	-0.158429	39	17.8	-0.436354	39	22.4	-0.0831412	39	12.8	-0.508403	39	19.7	-0.541618	39	22	-0.413282	246	28	8.44
92087058	bcl10-interacting CARD protein [Homo sapiens]	0.1421	3	3	3	-0.0380063	3	2.5	-0.454032	3	9.5	-0.415037	3	4.5	-0.416962	3	7.1	-0.913216	3	14	-0.873027	3	11.5	-0.666512	183	20.6	8.1
10835069	bcl2 antagonist of cell death [Homo sapiens]	0.2798	3	3	3	0.0758749	3	8.1	0.75446	3	8.9	-0.614845	3	6.4	0.599318	3	0.8	0.0758749	3	2.4	-0.0247367	3	5.6	0.0870019	168	18.4	7.15
111955302	bcl-2 homologous antagonist/killer [Mus musculus]	0.1627	2	2	3	-0.0394883	3	2.7	0.393965	3	12.1	-0.369595	3	0.9	0.550901	3	26.1	0.14274	3	5.1	0.205393	3	2.5	0.0628029	209	23.3	6.18
117938251	bcl-2-associated transcription factor 1 isoform 2 [Homo sapiens]	0.2566	24	24	32	0.0717627	32	10.9	0.436162	32	23.4	-0.428566	32	13	0.280956	32	15	0	32	21.8	-0.155213	32	14.4	-0.0445619	869	100.2	9.95
315434255	BCL2L2-PABPN1 protein [Homo sapiens]	0.2703	9	9	16	0.0313952	14	13.3	0.341417	14	34.5	-0.277534	14	9	0.259423	14	19.4	0.0524159	14	24.7	-0.0218044	14	20.9	-0.0227696	333	37.2	8.4
4502381	bcl-2-like protein 1 isoform 2 [Homo sapiens]	0.1647	3	3	4	-0.0101344	4	7.8	0.596458	4	11.3	-0.33825	4	5.1	0.613532	4	7	0.266637	4	3.6	0.276199	4	4.2	0.167894	170	18.9	5.07
45243501	bcl-2-like protein 13 [Homo sapiens]	0.1526	6	6	7	0.0342157	7	6.5	1.29983	7	33.1	-0.140826	7	3.6	1.10299	7	18.7	1.02857	7	28.8	0.992768	7	22.3	0.705942	485	52.7	4.44
122937295	BEN domain-containing protein 3 [Homo sapiens]	0.0326	2	2	2	-0.155213	2	6.1	-1.49411	2	16.7	-0.15682	2	2.4	-1.34008	2	22.9	-1.6529	2	14.2	-1.49818	2	20.5	-1.27768	828	94.4	5.43
32261322	BET1-like protein isoform 2 [Homo sapiens]	0.2745	2	2	3	-0.0664274	3	0.1	0.69332	3	4.3	-0.314733	3	15.1	0.760434	3	9.7	0.471968	3	10.6	0.464668	3	7.8	0.286047	102	11.1	7.27
13929462	beta-1,4-galactosyltransferase 1 [Homo sapiens]	0.1005	2	2	2	-0.293359	2	23.6	0.134878	2	7.7	-0.0908029	2	7.7	0.427606	2	15.7	0.0440443	2	15.4	0.337996	2	7.9	0.0122314	398	43.9	8.65
11321640	beta-1-syntrophin [Homo sapiens]	0.2546	10	10	12	-0.077041	12	13.3	1.25822	12	33.8	-0.405451	12	11.1	1.36737	12	43.7	0.803227	12	23.5	0.900722	12	43.5	0.639141	538	58	8.63
160358825	beta-2-glycoprotein 1 precursor [Mus musculus]	0.5159	17	17	36	-0.21927	36	11.2	-0.103147	36	20.7	-0.274041	36	16	0.134878	36	28.2	-0.316528	36	17.7	-0.103147	36	18	-0.256409	345	38.6	8.22
4757826	beta-2-microglobulin precursor [Homo sapiens]	0.1933	3	3	6	-0.134477	6	6.5	2.68908	6	13.2	-0.459973	6	12.5	2.70664	6	25.6	1.85718	6	53.1	2.05207	6	67	1.58153	119	13.7	6.52
31981890	beta-2-microglobulin precursor [Mus musculus]	0.2773	2	2	3	-0.375197	3	16.5	0.295135	3	19	0.159629	3	36.2	0.646163	3	1.7	0.455229	3	0.3	0.830255	3	33.5	0.272339	119	13.8	8.44
33859769	beta-adrenergic receptor kinase 1 [Mus musculus]	0.0417	3	3	4	0.0565835	4	5.8	0.00863031	4	13.7	-0.327348	4	4	0.0172093	4	12	-0.263612	4	17	-0.309359	4	9.6	-0.25798	647	75.1	7.17
10880134	beta-arrestin-1 isoform B [Homo sapiens]	0.3561	12	12	15	0.0935602	14	11.8	-0.946194	14	23.4	-0.298673	14	28.9	-1.02915	14	29.1	-1.16812	14	29.7	-1.15521	14	33.3	-0.977234	410	46.3	6.34
18644734	beta-catenin-like protein 1 [Homo sapiens]	0.2398	11	11	13	-0.0588937	13	19.5	-0.599462	13	24.4	-0.210897	13	13.8	-0.541618	13	24.3	-0.913216	13	11.9	-0.841663	13	33.2	-0.682998	563	65.1	5.05
22122615	beta-centractin [Mus musculus]	0.2527	2	8	10	-0.104697	2	7.3	0.706641	2	13.9	-0.169745	2	0.4	0.812293	2	21.4	0.538041	2	14.4	0.643394	2	21.9	0.355108	376	42.3	6.4
6679651	beta-enolase isoform 1 [Mus musculus]	0.4862	18	24	55	-0.552156	29	24.3	3.86849	31	62.9	-1.67116	32	18.6	4.14999	27	87	2.16414	31	57	2.75531	29	87.4	2.01116	434	47	7.18
119372312	beta-galactosidase isoform b [Homo sapiens]	0.153	8	8	8	-0.0144996	7	4.9	0.423309	7	15.7	-0.330973	7	5.2	0.399445	7	6.7	0.201634	7	8.8	0.177599	7	13.2	0.0566536	647	72.7	6.25
268834192	beta-glucuronidase precursor [Homo sapiens]	0.0599	3	4	4	-0.0634092	3	2.9	0.0976108	3	2.3	-0.15682	3	4	0.210389	3	7.4	-0.0439433	3	1.7	0.0524159	3	3.4	-0.0898909	651	74.7	7.02
6754098	beta-glucuronidase precursor [Mus musculus]	0.196	9	10	11	-0.011588	10	20.4	0.861558	10	31.6	-0.32916	10	16.7	0.871055	10	25.3	0.681674	10	21.6	0.738984	10	23.1	0.404582	648	74.1	6.7
67514549	beta-hexosaminidase subunit alpha precursor [Mus musculus]	0.2064	6	10	11	0.0621217	6	11.5	0.988412	6	19.9	-0.325539	6	4	0.863146	6	21.3	0.632268	6	9.5	0.569491	6	9.9	0.422872	528	60.6	6.54
189181666	beta-hexosaminidase subunit alpha preproprotein [Homo sapiens]	0.1569	4	8	10	0.0384362	4	9.4	-1.74662	4	39.9	-0.26708	4	8	-1.89432	4	50.6	-2.09542	4	43.1	-2.23786	4	31	-1.61756	529	60.7	5.16
6754186	beta-hexosaminidase subunit beta precursor [Mus musculus]	0.2705	10	15	22	0.0186342	14	9.4	1.82416	14	27.7	-0.535332	14	14	1.809	14	21.6	1.2762	14	25.4	1.23818	14	29	0.976807	536	61.1	8.12
4504373	beta-hexosaminidase subunit beta preproprotein [Homo sapiens]	0.2734	11	15	23	-0.0439433	18	16.6	0.601221	18	30.1	-0.286304	18	19.3	0.638769	18	20.4	0.279768	18	13.8	0.410341	18	12	0.191664	556	63.1	6.76
7705793	beta-lactamase-like protein 2 [Homo sapiens]	0.4896	10	10	18	-0.14401	17	8.7	2.15023	17	43.8	-0.438307	18	17.2	2.50741	18	38.9	1.76426	17	22.7	2.06764	18	38.6	1.3792	288	32.8	6.8
20127528	beta-parvin isoform b [Homo sapiens]	0.0769	2	3	3	0.0257376	2	4.8	-0.0634092	2	12	-0.132894	2	15.6	-0.0892673	2	16.9	-0.195946	2	28	-0.222633	2	33.2	-0.237079	364	41.7	6.73
4557361	BH3-interacting domain death agonist isoform 2 [Homo sapiens]	0.1436	2	2	3	-0.0634092	3	1	-0.713119	3	1.3	-0.28279	3	21.3	-0.664288	3	0.7	-0.880976	3	21.4	-0.808437	3	18.3	-0.751993	195	22	5.44
46094058	bifunctional 3'-phosphoadenosine 5'-phosphosulfate synthase 1 [Homo sapiens]	0.5128	24	24	43	0.077243	43	16.7	-1.30757	42	33.8	-0.356606	42	13.6	-1.33643	42	39.6	-1.69432	42	28.5	-1.76611	42	32.7	-1.29043	624	70.8	6.86
62241042	bifunctional aminoacyl-tRNA synthetase [Homo sapiens]	0.5337	41	73	167	0.0370307	96	13.9	0.22404	96	23.8	-0.407364	96	14.1	0.202888	96	19.2	-0.134477	96	27.7	-0.192645	96	27.9	-0.145428	1512	170.5	7.33
82617575	bifunctional aminoacyl-tRNA synthetase [Mus musculus]	0.297	9	41	80	0.111031	10	13.5	0.889863	10	57.4	-0.45799	10	16.4	0.715454	10	66.2	0.227741	10	33.7	0.0799754	10	33.4	0.227067	1512	170	7.66
125988389	bifunctional arginine demethylase and lysyl-hydroxylase JMJD6 isoform 2 [Homo sapiens]	0.1017	3	3	3	-0.0528949	3	21.3	-0.50226	3	47.2	-0.369595	3	8.7	-0.518701	3	7.2	-0.954557	3	44.3	-0.902389	3	1.5	-0.702978	403	46.4	8.69
20149621	bifunctional ATP-dependent dihydroxyacetone kinase/FAD-AMP lyase (cyclizing) [Homo sapiens]	0.1635	9	9	11	0.0565835	11	11.2	1.79119	11	18.3	-0.382702	11	7	1.71633	11	12.6	1.57434	11	30.3	1.42223	11	21.4	1.05809	575	58.9	7.49
110227601	bifunctional coenzyme A synthase isoform a [Homo sapiens]	0.1791	7	7	8	0.0071955	8	5.9	1.36513	8	27.6	-0.307573	8	7.4	1.33685	8	34.5	1.0321	8	13.2	0.972325	8	24.4	0.739929	564	62.3	6.99
94721354	bifunctional methylenetetrahydrofolate dehydrogenase/cyclohydrolase, mitochondrial precursor [Homo sapiens]	0.2257	5	5	5	-0.217591	5	11.5	1.3978	5	10.5	-0.300448	5	20.7	1.6248	5	9.8	1.09761	5	25.1	1.31499	5	11.2	0.838242	350	37.9	8.73
31543419	bifunctional polynucleotide phosphatase/kinase [Homo sapiens]	0.1689	8	9	10	-0.0831412	9	18.6	0.104337	9	29.3	-0.320126	9	8.1	0.166073	9	15.7	-0.192645	9	14	-0.234465	9	18.1	-0.17729	521	57	8.46
11024698	bifunctional protein NCOAT isoform a [Homo sapiens]	0.1965	13	13	15	0.00288251	15	9.8	1.23756	15	20.3	-0.254978	15	16.8	1.23573	15	24.4	0.919912	15	21.6	0.921436	15	31.3	0.667856	916	102.8	4.91
20127454	bifunctional purine biosynthesis protein PURH [Homo sapiens]	0.723	24	33	73	-0.103147	48	18.6	2.10802	48	40.8	-0.281036	48	20.1	2.12598	48	40.9	1.87931	48	39.8	1.81844	48	45.4	1.34137	592	64.6	6.71
227908823	bifunctional purine biosynthesis protein PURH [Mus musculus]	0.3818	6	17	39	0.0648829	10	15.2	1.21971	10	53.9	-0.531156	10	6.1	0.959028	10	62.1	0.642471	10	52.4	0.381837	10	51	0.455813	592	64.2	6.76
4885285	bifunctional UDP-N-acetylglucosamine 2-epimerase/N-acetylmannosamine kinase isoform 2 [Homo sapiens]	0.1011	6	6	6	-0.0634092	6	2.8	-0.816037	6	25.8	-0.248108	6	1.1	-0.77596	6	22.7	-1.15843	6	17	-1.09542	6	16.2	-0.866334	722	79.2	6.8
20137008	biglycan precursor [Mus musculus]	0.4444	13	14	50	0.0551957	45	19	1.95159	45	43	-0.446148	46	12.3	1.96273	45	38.7	1.55827	45	43.4	1.52005	45	32.4	1.13991	369	41.6	7.27
33589854	biliverdin reductase A precursor [Homo sapiens]	0.3851	9	12	23	0.0299829	17	11	0.766383	17	19.6	-0.483985	17	7	0.648926	17	14.5	0.190299	17	18.5	0.0962619	17	12.5	0.163706	296	33.4	6.44
124487331	biliverdin reductase A precursor [Mus musculus]	0.3627	7	10	13	0.111031	7	9.1	0.815575	7	16.7	-0.612637	7	6.3	0.8024	7	10.6	0.344828	7	25.3	0.255803	7	14.2	0.220842	295	33.5	7.02
31980697	biogenesis of lysosome-related organelles complex 1 subunit 1 [Mus musculus]	0.168	2	2	2	-0.0365259	2	6.3	0.471968	2	13.1	-0.41889	2	2.9	0.508936	2	6.7	0.0524159	2	16	0.0894982	2	9.6	0.0369074	125	14.3	8.15
87299628	biorientation of chromosomes in cell division protein 1-like [Homo sapiens]	0.019	3	4	6	-0.011588	4	7.6	0.521051	4	40.8	-0.516636	4	6.4	0.381837	4	20.1	0.0114956	4	49.1	-0.0709665	4	33.9	-0.017263	3051	330.3	5.08
338753400	biotin--protein ligase [Homo sapiens]	0.0937	5	5	5	0.0690147	5	7.4	0.399445	5	5.1	-0.448115	5	11.7	0.335712	5	9.2	-0.0816138	5	8.6	-0.112475	5	9.7	-0.065343	726	80.7	5.62
22219465	bis(5'-nucleosyl)-tetraphosphatase [asymmetrical] [Homo sapiens]	0.2245	3	3	3	-0.0831412	3	26.3	0.653519	3	30.8	-0.405451	3	21.8	0.988412	3	4.3	0.541019	3	15.5	0.624803	3	43.1	0.327675	147	16.8	5.35
6680806	bisphosphoglycerate mutase [Mus musculus]	0.2317	6	6	6	-0.077041	6	5.4	0.0593553	6	14.9	-0.459973	6	5.5	0.0935602	6	12.5	-0.347399	6	18.6	-0.281036	6	13.4	-0.280314	259	30	7.06
4557367	bleomycin hydrolase [Homo sapiens]	0.1099	2	5	5	0.0342157	2	4.3	-2.699	2	19.9	-0.0499049	2	13.7	-2.72738	2	15.5	-2.74662	2	6.1	-2.77596	2	1.8	-2.17242	455	52.5	6.27
30519997	bleomycin hydrolase [Mus musculus]	0.1253	2	5	5	-0.246395	2	13.3	0.718088	2	14.1	-0.41889	2	3	0.964953	2	0.8	0.299831	2	17.1	0.546956	2	3.8	0.274295	455	52.5	6.48
7705638	bolA-like protein 1 [Homo sapiens]	0.2993	3	3	3	0.130931	3	2.7	-1.79086	3	16.2	-0.347399	3	8	-1.92139	3	27.6	-2.22432	3	9.1	-2.26534	3	1.9	-1.68769	137	14.3	7.96
73622130	BolA-like protein 2 [Homo sapiens]	0.3355	3	4	5	-0.0394883	4	8.5	-0.625934	4	5.4	-0.401635	4	4	-0.612637	4	11	-1.03505	4	7	-0.997117	4	15.5	-0.785513	152	16.9	8.19
29171318	bolA-like protein 2 [Mus musculus]	0.3837	2	3	3	0.0100637	2	11.5	0.80653	2	23.9	-0.541618	2	2.1	0.796598	2	36.1	0.265437	2	21.7	0.255803	2	33.8	0.215037	86	10.2	6.16
78486586	bolA-like protein 3 isoform 1 [Homo sapiens]	0.2056	2	2	2	-0.00868224	2	3.4	1.06419	2	10.4	-0.288065	2	1.3	1.07245	2	13.8	0.776525	2	9	0.784923	2	12.5	0.539576	107	12.1	9.64
4757876	bone marrow stromal antigen 2 precursor [Homo sapiens]	0.1833	3	3	6	-0.62371	6	33.3	3.39739	6	230.6	-0.448115	6	5.1	2.68392	5	149.3	2.98677	6	194.8	3.61129	6	368.5	2.03829	180	19.8	5.6
42734447	bone morphogenetic protein 1 precursor [Mus musculus]	0.0646	5	5	5	-0.112475	5	6.3	0.46048	5	16.4	-0.567041	5	9	0.511974	5	25.7	-0.0335695	5	23.5	-0.0573917	5	41.6	-0.0237389	991	111.6	6.95
45598372	brain acid soluble protein 1 [Mus musculus]	0.4779	8	8	13	0.149259	13	15.6	1.71105	13	34.9	-0.500218	13	20.9	1.70354	13	18.4	1.20977	13	31.3	1.15769	13	14.5	0.914336	226	22.1	4.51
219521872	brain protein 44 [Homo sapiens]	0.1732	2	2	2	-0.00868224	2	16.5	0.491597	2	23.6	-0.226004	2	4.2	0.499782	2	6.9	0.265437	2	28.1	0.273814	2	11.2	0.141003	127	14.3	10.43
5453565	brain-specific angiogenesis inhibitor 1-associated protein 2 isoform 3 [Homo sapiens]	0.2885	12	12	13	-0.101598	13	19.3	-0.253257	13	9.3	-0.300448	13	12.5	-0.150401	13	25.4	-0.630394	13	22.3	-0.554273	13	38.8	-0.450325	520	57.4	8.79
32171238	brain-specific angiogenesis inhibitor 1-associated protein 2-like protein 1 [Homo sapiens]	0.1096	5	5	5	-0.110916	5	4.4	-0.382702	5	9.4	-0.488026	5	19.5	-0.237864	5	8.4	-0.962969	5	17.5	-0.808437	5	42	-0.63459	511	56.8	8.68
296010906	branched-chain-amino-acid aminotransferase, cytosolic isoform 5 [Homo sapiens]	0.1792	5	5	5	-0.72738	5	55.3	4.42573	5	58.2	-0.302226	5	6.1	4.83587	4	143.2	4.18222	5	50.9	4.43962	4	174.6	3.1687	385	42.8	5.22
50658084	branched-chain-amino-acid aminotransferase, mitochondrial isoform a precursor [Homo sapiens]	0.199	5	5	7	-0.140826	7	11.5	1.16928	7	23.9	-0.318326	7	18.5	1.30451	7	30.7	0.914565	7	30.8	1.04404	7	34	0.650808	392	44.3	8.65
33859514	branched-chain-amino-acid aminotransferase, mitochondrial precursor [Mus musculus]	0.117	3	3	3	-0.0923402	3	28.2	1.3505	3	53	-0.461959	3	12	1.14991	3	51	0.888305	3	39.2	0.687956	3	34.8	0.614988	393	44.1	8.29
40353757	BRCA1-A complex subunit BRE isoform 2 [Homo sapiens]	0.201	6	6	6	0.0524159	6	5.2	0.692427	6	17.5	-0.496142	6	12.6	0.687061	6	20.8	0.140124	6	28	0.187768	6	39.4	0.139167	383	43.5	5.81
304555614	BRCA1-associated ATM activator 1 [Homo sapiens]	0.1754	11	11	13	-0.0232698	13	5	-0.0513992	13	18	-0.134477	12	18.2	0.0129262	13	12.9	-0.242977	12	23.8	-0.189351	12	25.5	-0.220682	821	88.1	5.27
17402871	BRCA2 and CDKN1A-interacting protein isoform BCCIPbeta [Homo sapiens]	0.4363	12	12	12	-0.0174171	12	7.6	0.00863031	12	17.5	-0.181149	12	13.7	0.0143553	12	16	-0.286304	12	8.2	-0.199255	12	27.7	-0.227817	314	36	4.61
82546845	breakpoint cluster region protein isoform 2 [Homo sapiens]	0.0293	3	3	3	-0.0969617	3	0.3	-0.0218044	3	19.8	-0.330973	3	23.6	0.077243	3	15.8	-0.274041	3	3.2	-0.254978	3	7.5	-0.254094	1227	137.6	7.21
282398125	breast cancer anti-estrogen resistance protein 1 isoform 8 [Homo sapiens]	0.0512	3	3	3	0.0690147	3	14	0.00288251	3	28.6	-0.450084	3	6.3	-0.128156	3	7.5	-0.386468	3	35.3	-0.577767	3	1.2	-0.357157	722	77.7	5.4
191251777	breast carcinoma-amplified sequence 1 [Homo sapiens]	0.1182	5	5	5	-0.279284	5	37.1	2.36961	5	214.2	-0.352916	5	10.2	2.47405	5	127.1	1.91762	5	168.4	2.02219	5	108	1.48539	584	61.7	5.1
51479145	brefeldin A-inhibited guanine nucleotide-exchange protein 1 [Homo sapiens]	0.2277	26	35	43	-0.217591	31	8.4	2.34682	31	45.4	-0.248108	31	17.9	2.47171	31	50.1	1.85758	31	60.2	2.04998	31	77.2	1.4903	1849	208.6	5.85
150417986	brefeldin A-inhibited guanine nucleotide-exchange protein 2 [Homo sapiens]	0.1529	14	24	29	-0.0159576	16	12.4	0.051024	16	31.5	-0.394032	16	15.1	0.196607	16	25.2	-0.0664274	16	19.6	-0.0846703	16	26.4	-0.169907	1785	201.9	6.33
154350241	brefeldin A-inhibited guanine nucleotide-exchange protein 3 [Homo sapiens]	0.039	5	5	5	0.00288251	5	6.2	1.28392	5	27.9	-0.242977	5	19.5	1.35502	5	7.6	0.862352	5	18.4	0.92372	5	11.8	0.697878	2177	240.5	5.82
8923904	bridging integrator 3 [Homo sapiens]	0.1107	2	2	2	-0.077041	2	9.5	0.648005	2	4.4	-0.362158	2	1.6	0.724214	2	14	0.284514	2	6.1	0.361768	2	15.7	0.206944	253	29.6	7.47
75709192	BRISC and BRCA1-A complex member 1 [Homo sapiens]	0.2128	5	5	7	0.0143553	7	14.9	0.0579701	7	17.6	-0.547932	7	11.3	-0.0649175	7	11.5	-0.473931	7	12.9	-0.459973	7	19.9	-0.373903	329	36.5	4.64
148529023	BRISC complex subunit Abro1 [Homo sapiens]	0.2843	10	10	11	0.00144197	11	9	0.747602	11	10.4	-0.413115	11	10.6	0.827819	11	20.1	0.434028	11	13.2	0.458382	11	11.4	0.282383	415	46.9	6.21
124244088	BRO1 domain-containing protein BROX [Homo sapiens]	0.2141	7	7	9	-0.0603973	9	26.4	0.27023	9	59.9	-0.311148	9	33.2	-0.0816138	9	29.6	-0.0232698	9	47.8	-0.163268	9	33.3	-0.15315	411	46.4	7.65
32967605	bromodomain adjacent to zinc finger domain protein 1A isoform b [Homo sapiens]	0.0387	5	5	5	0.0328061	5	6.4	-0.72738	5	59.6	-0.550043	5	9	-0.671164	5	48.8	-1.03801	5	24.9	-1.13924	5	19.9	-0.863348	1524	175.3	6.81
91176325	bromodomain adjacent to zinc finger domain protein 2A [Homo sapiens]	0.0236	4	4	4	-0.139236	3	9.5	1.20727	3	21	-0.384584	3	1.7	1.30685	3	5.3	0.823749	3	19.3	0.93885	3	7	0.62162	1905	211.1	6.64
313747419	bromodomain-containing protein 2 isoform 3 [Homo sapiens]	0.1088	4	7	8	-0.0969617	4	0.8	0.351628	4	10.3	-0.311148	4	8.1	0.525067	4	8.8	0.0621217	4	6.2	0.22033	4	11.5	0.0402171	754	83.1	9.07
11067749	bromodomain-containing protein 3 [Homo sapiens]	0.1625	7	12	13	-0.190997	7	8.8	0.603122	7	27.1	-0.386468	7	14.9	0.676267	7	15.2	0.232661	7	13.1	0.263034	7	26.4	0.164695	726	79.5	9.36
19718731	bromodomain-containing protein 4 isoform long [Homo sapiens]	0.1006	7	13	18	-0.118727	10	7	0.0813396	10	14.4	-0.345564	10	11.5	0.130931	10	12.5	-0.281036	10	6.5	-0.152003	10	18.8	-0.220282	1362	152.1	9.19
256223315	bromodomain-containing protein 8 isoform 4 [Homo sapiens]	0.0277	2	2	2	0.128293	2	0.4	0.237564	2	1.8	-0.434403	2	17.5	0.109695	2	2.3	-0.195946	2	15.6	-0.323733	2	15.2	-0.187473	866	94.2	4.7
221316578	BSD domain-containing protein 1 isoform b [Homo sapiens]	0.0721	3	3	3	-0.274041	3	3.3	0.316146	3	0.3	-0.237864	3	0.8	0.587845	3	23.7	0.0786098	3	35.5	0.123004	3	10.8	0.0694842	430	47.1	4.49
40217617	BTB/POZ domain-containing protein KCTD1 isoform a [Homo sapiens]	0.1751	3	3	3	-0.120294	3	9	0.244887	3	3.8	-0.190997	3	8.1	0.432959	3	9.2	0.0524159	3	4.4	0.104337	3	1.9	0.0181163	257	29.4	7.08
19923973	BTB/POZ domain-containing protein KCTD12 [Homo sapiens]	0.1538	4	4	4	0.221568	4	13.1	1.123	4	6.3	-0.442222	4	5.5	0.919149	4	9.4	0.733788	4	9.2	0.601221	4	13.5	0.46673	325	35.7	5.64
46255026	BTB/POZ domain-containing protein KCTD3 [Homo sapiens]	0.0626	4	4	4	0.0313952	4	7.3	0.639695	4	11.1	-0.438307	4	3.1	0.583038	4	16.8	0.231432	4	14.5	0.175045	4	14.5	0.137264	815	88.9	7.03
14249338	BUD13 homolog isoform 1 [Homo sapiens]	0.0549	2	3	3	0.0813396	2	6.6	-0.373327	2	0.4	-0.440263	2	7.2	-0.454032	2	6.1	-0.813499	2	7.6	-0.894322	2	1	-0.63698	619	70.5	9.86
51173724	bystin [Homo sapiens]	0.1876	7	7	8	0.0786098	8	8.5	-0.617056	8	19.6	-0.164884	8	4.9	-0.744197	8	23.2	-0.873027	8	21.9	-1.01159	8	16	-0.716491	437	49.6	8.12
222136639	C-1-tetrahydrofolate synthase, cytoplasmic [Homo sapiens]	0.4802	21	37	70	0.041243	39	14.7	0.87342	40	27.8	-0.369595	40	11.2	0.799087	39	16.1	0.477159	40	23.2	0.41684	39	19.5	0.328318	935	101.5	7.3
261878543	C-1-tetrahydrofolate synthase, cytoplasmic [Mus musculus]	0.2299	2	18	32	-0.077041	2	10.3	0.359521	2	7	-0.432455	2	4.3	0.437228	2	3.3	-0.0724828	2	11.3	0.00432161	2	1	-0.0437471	935	101.1	7.14
5803157	C-4 methylsterol oxidase isoform 1 [Homo sapiens]	0.0887	2	2	3	0.180148	3	0.2	-0.891643	3	22.4	-0.450084	3	0.2	-0.773491	3	8.5	-1.32916	3	1.3	-1.22432	3	8.7	-0.977795	293	35.2	7.23
115430101	C4b-binding protein precursor [Mus musculus]	0.1151	4	4	4	-0.0573917	4	6.7	0.0143553	4	2.7	-0.227692	4	6.9	0.0662614	4	7.6	-0.21927	4	9.1	-0.161653	4	14.4	-0.208286	469	51.5	7.15
18379366	CAAX prenyl protease 1 homolog [Homo sapiens]	0.2779	11	11	14	0.0440443	14	16.1	-1.1976	14	16.3	-0.28279	14	10.8	-1.30045	14	18.4	-1.49005	14	19.3	-1.56918	14	12.4	-1.18442	475	54.8	7.49
73858575	CAAX prenyl protease 2 isoform 2 [Homo sapiens]	0.12	2	2	2	-0.172994	2	8.7	0.765535	2	1.4	-0.207561	2	8	0.93885	2	10.1	0.558757	2	6.6	0.731183	2	2.1	0.397195	225	24.7	7.58
18105007	CAD protein [Homo sapiens]	0.2607	46	46	62	-0.0816138	62	16.9	-0.0985055	62	22.7	-0.288065	62	12.6	-0.118727	62	25.9	-0.392137	62	29.1	-0.380822	62	30.6	-0.341059	2225	242.8	6.46
4757960	cadherin-1 preproprotein [Homo sapiens]	0.1791	10	10	14	-0.0694519	14	16	0.211635	14	24.1	-0.407364	14	14.8	0.225275	14	19.9	-0.14401	14	18.6	-0.172994	14	15.8	-0.145316	882	97.4	4.73
110625609	cadherin-13 precursor [Mus musculus]	0.084	4	4	4	0.199123	4	4.4	0.877352	4	17.2	-0.386468	4	8	0.766383	4	13.4	0.424385	4	15.5	0.341417	4	16.3	0.303713	714	78.1	5.12
4506025	calcineurin subunit B type 1 [Homo sapiens]	0.3294	4	4	4	0.0731347	4	6.7	-0.150401	4	8.7	-0.53952	4	7.9	-0.231075	4	8.9	-0.650635	4	2.5	-0.75877	4	2.1	-0.509607	170	19.3	4.81
153251270	calcineurin-like phosphoesterase domain-containing protein 1 isoform a [Homo sapiens]	0.3662	9	9	11	-0.0320936	11	9.3	2.37323	11	32.9	-0.347399	11	9	2.43055	11	35.7	2.12763	11	51.7	2.16479	11	55.1	1.5293	314	35.5	6.2
163644313	calcium and integrin-binding protein 1 [Homo sapiens]	0.1309	3	3	3	-0.222633	3	2.8	2.38847	3	13.8	-0.490051	3	4.4	2.58328	3	11	1.89763	3	18.4	2.09221	3	15.5	1.47813	191	21.7	4.78
119226260	calcium homeostasis endoplasmic reticulum protein [Homo sapiens]	0.1365	12	12	14	0.0229004	14	8.7	0.246104	14	30.3	-0.409278	14	11.8	0.210389	14	25	-0.123434	14	21.7	-0.139236	14	16	-0.135755	916	103.6	9.04
306922382	calcium uptake protein 1, mitochondrial isoform 2 [Homo sapiens]	0.0672	4	4	4	-0.142417	4	6.4	0.645241	4	12.9	-0.323733	4	5.8	0.865523	4	10.2	0.395063	4	10.8	0.485427	4	9.3	0.278823	476	54.3	8.41
9966875	calcium/calmodulin-dependent protein kinase type 1D isoform 1 [Homo sapiens]	0.084	3	3	3	-0.132894	3	2.7	-0.39973	3	2.3	-0.121863	3	7.9	-0.244685	3	13.6	-0.713119	3	19.9	-0.579922	3	36.6	-0.486549	357	40.2	6.55
26667186	calcium/calmodulin-dependent protein kinase type II subunit delta isoform 1 [Homo sapiens]	0.3933	14	17	31	0.0827026	21	16.1	-1.76121	19	48.6	-0.341903	18	13.7	-1.80088	19	45.5	-2.15843	20	49.8	-2.25154	20	45.8	-1.63231	478	54.1	7.25
26667191	calcium/calmodulin-dependent protein kinase type II subunit gamma isoform 4 [Homo sapiens]	0.1879	5	8	12	-0.0619024	5	12.5	0.547943	5	8.9	-0.378944	5	21.4	0.585924	5	18.2	0.16092	5	13.2	0.137504	5	7.1	0.112261	495	55.9	7.18
5729769	calcium-activated chloride channel regulator 2 precursor [Homo sapiens]	0.0785	5	5	6	-0.103147	6	8.6	-2.32916	6	56.8	-0.365871	6	33.1	-2.16488	6	47	-2.82623	6	19	-2.76611	6	11.2	-2.03824	943	103.9	7.02
21361103	calcium-binding mitochondrial carrier protein Aralar1 [Homo sapiens]	0.2006	2	12	16	-0.128156	2	4.8	0.326537	2	9.4	-0.168123	2	5.7	0.455229	2	4.6	0.158337	2	3.8	0.286881	2	1.1	0.076295	678	74.7	8.38
27369581	calcium-binding mitochondrial carrier protein Aralar1 [Mus musculus]	0.2053	2	12	16	0.0908534	2	2.9	1.8024	2	20.4	-0.766112	2	16.4	1.71105	2	23.3	1.03633	2	3.9	0.944858	2	6.7	0.829217	677	74.5	8.25
7657581	calcium-binding mitochondrial carrier protein Aralar2 isoform 2 [Homo sapiens]	0.3289	11	17	24	-0.0649175	16	9.5	-0.867752	16	18.8	-0.307573	16	14.6	-0.744197	16	27.7	-0.968605	16	25.2	-0.902389	16	26.6	-0.838732	675	74.1	8.62
148491091	calcium-binding mitochondrial carrier protein SCaMC-1 isoform 1 [Homo sapiens]	0.4193	22	22	27	-0.0306192	27	10.4	0.189034	27	15.6	-0.323733	27	22.4	0.227741	27	9.4	-0.132894	27	13.5	-0.0831412	27	17.2	-0.126663	477	53.3	6.33
161086893	calcium-binding protein 39 [Mus musculus]	0.1994	5	7	9	0.0949116	7	17.8	0.657183	7	6.2	-0.320126	7	8.1	0.530071	7	13.2	0.276199	7	8.2	0.169925	7	4.2	0.169132	341	39.8	6.89
118766335	calcium-binding protein 39-like [Homo sapiens]	0.1513	3	5	5	-0.104697	3	36.6	2.76617	3	41.7	-0.293359	3	10.5	2.4898	3	0.8	2.57434	3	30.7	2.29778	3	48.1	1.76754	337	39.1	8.4
6005731	calcium-binding protein p22 [Homo sapiens]	0.5333	8	8	12	-0.0573917	12	11.2	0.702214	12	20.1	-0.375197	12	15.7	0.768925	12	21.3	0.452068	12	10.6	0.49774	12	19.5	0.270303	195	22.4	5.1
109715854	calcium-regulated heat stable protein 1 [Homo sapiens]	0.2381	3	3	4	0.077243	4	14.7	-0.0985055	4	11	-0.172994	4	3.7	-0.140826	4	12.8	-0.289827	4	13.6	-0.356606	4	15.1	-0.292238	147	15.9	8.21
312836775	calcium-transporting ATPase type 2C member 1 isoform 1c [Homo sapiens]	0.0743	6	6	6	-0.176251	6	6	0.846393	6	3.1	-0.386468	6	11	1.01578	6	3.2	0.485427	6	3.6	0.609755	6	5	0.373584	888	96.9	6.32
7656952	calcyclin-binding protein isoform 1 [Homo sapiens]	0.5746	14	15	35	0.141433	31	13.1	-0.272297	31	17.5	-0.304006	31	17.3	-0.413115	31	15.7	-0.652901	31	18.2	-0.810966	31	10.3	-0.52728	228	26.2	8.25
4757908	calcyphosin isoform a [Homo sapiens]	0.5291	10	10	15	0.104337	15	5.7	0.69332	15	15.4	-0.416962	15	5.3	0.634129	15	12.6	0.248535	15	11.1	0.22404	15	13.1	0.173055	189	21	4.89
21704156	caldesmon 1 [Mus musculus]	0.4717	19	29	44	0.180148	32	13.5	1.07451	32	24	-0.588574	32	20.8	0.953824	32	13.6	0.620117	32	15.4	0.405992	32	13.1	0.398268	530	60.4	7.37
15149465	caldesmon isoform 5 [Homo sapiens]	0.3797	11	22	28	0.10165	15	12.3	-2.53952	14	149.5	-0.107803	15	25	-2.662	14	160	-3.05889	15	173.3	-3.07097	15	214.2	-2.20876	532	61.2	6.71
19923599	calmin [Homo sapiens]	0.1238	10	10	12	-0.0306192	12	4	0.614474	12	14.8	-0.274041	12	7.3	0.584963	12	12.5	0.301002	12	17.2	0.296311	12	12.6	0.1899	1002	111.6	4.94
4502549	calmodulin [Homo sapiens]	0.5503	10	11	84	0.0731347	66	16.7	-0.288065	66	23.4	-0.152003	66	36.2	-0.28279	66	22.9	-0.436354	66	23.9	-0.492079	66	15.5	-0.406503	149	16.8	4.22
4885111	calmodulin-like protein 3 [Homo sapiens]	0.7651	9	11	19	-0.0365259	15	6	-3.1078	12	138.9	-0.199255	13	31	-3.03505	12	164.5	-3.62593	14	217	-3.60823	14	254.1	-2.60871	149	16.9	4.42
223278387	calmodulin-like protein 5 [Homo sapiens]	0.8151	10	10	106	0.0172093	106	8.5	-2.36587	87	75.7	-0.1976	84	27.8	-2.31473	87	75.9	-2.59946	90	84.2	-2.59946	90	83.7	-1.98612	146	15.9	4.44
13376109	calmodulin-lysine N-methyltransferase [Homo sapiens]	0.1022	2	2	3	-0.112475	3	0.2	-0.650635	3	9.5	-0.524915	3	13.4	-0.902389	3	38.8	-1.21424	3	3.9	-1.30401	3	25.1	-0.939745	323	36.1	6.83
124486889	calmodulin-regulated spectrin-associated protein 2 [Mus musculus]	0.0169	2	2	2	-0.132894	2	11	-0.129734	2	5.4	-0.248108	2	14	0.00432161	2	5.6	-0.37707	2	19.5	-0.242977	2	8.4	-0.304347	1478	166	6.84
130502140	calmodulin-regulated spectrin-associated protein 3 isoform 2 [Homo sapiens]	0.0809	8	8	9	-0.0306192	9	13.1	-0.483985	9	19.6	-0.330973	9	10.4	-0.592919	9	24.1	-0.997117	9	19.7	-1.07704	9	19.2	-0.717949	1249	134.7	8.35
10716563	calnexin precursor [Homo sapiens]	0.3936	15	25	56	0.0813396	39	10.4	0.513996	39	33.7	-0.217591	39	22.5	0.518031	39	31.1	0.38405	39	28.8	0.305679	39	19.1	0.182921	592	67.5	4.6
6671664	calnexin precursor [Mus musculus]	0.3266	9	20	29	0.123004	11	9.1	0.852798	11	44.2	-0.284546	11	15.2	0.735522	11	15.9	0.584963	11	30.1	0.543001	11	28.1	0.355484	591	67.2	4.64
51599151	calpain small subunit 1 [Homo sapiens]	0.3545	7	7	18	0.121679	16	6.4	0.57918	16	11.5	-0.320126	16	7.5	0.404903	16	6.4	0.27739	16	9.4	0.0731347	16	6.1	0.118637	268	28.3	5.2
311893363	calpain-1 catalytic subunit [Homo sapiens]	0.3768	17	24	32	-0.0101344	22	11.8	0.23634	22	15	-0.204233	22	14.7	0.246104	22	15.1	0.0100637	22	14.7	0.0676387	22	14	-0.0446315	714	81.8	5.67
6671668	calpain-1 catalytic subunit [Mus musculus]	0.1879	4	11	14	0.045443	4	0.8	0.967169	4	24.7	-0.599462	4	0.1	0.922198	4	21.3	0.603122	4	8.6	0.52707	4	9.3	0.356557	713	82.1	5.87
157951598	calpain-2 catalytic subunit [Mus musculus]	0.2286	4	13	19	-0.077041	4	16	1.1884	4	31.8	-0.384584	4	6.7	1.09694	4	20	0.791606	4	5.1	1.00216	4	36.1	0.55639	700	79.8	4.96
157389005	calpain-2 catalytic subunit isoform 1 [Homo sapiens]	0.3557	10	19	27	-0.152003	12	9.4	0.52707	12	30	-0.195946	12	30.5	0.551885	12	42.6	0.509949	12	18	0.709291	12	21.9	0.23154	700	80	4.98
33563246	calpastatin [Mus musculus]	0.0716	4	4	6	0.117695	6	15.6	1.16993	6	15.1	-0.369595	6	7.8	0.953079	6	1.9	0.831067	6	15.7	0.760434	6	24	0.529419	754	81.4	5.36
109637759	calpastatin isoform f [Homo sapiens]	0.3493	23	24	29	-0.0573917	28	10.4	1.5064	28	58.9	-0.407364	28	16.1	1.56023	28	60.1	1.07724	28	44.9	1.05172	28	40.1	0.817426	750	80.2	5.15
226423897	calponin-1 [Mus musculus]	0.2828	7	7	8	-0.011588	8	14.9	1.49211	8	27.4	-0.514573	8	6.9	1.34483	8	26.4	1.09626	8	39	1.05033	8	31.9	0.737957	297	33.3	8.97
6680952	calponin-2 [Mus musculus]	0.4	2	10	21	0.0676387	5	10	0.831067	5	13.2	-0.309359	5	25.5	0.735522	5	17.1	0.662661	5	3.3	0.530071	5	14.2	0.363273	305	33.1	7.62
4758018	calponin-2 isoform a [Homo sapiens]	0.3948	2	10	19	0.297485	3	35.7	-0.556393	3	51.6	-0.0831412	3	5.2	-0.852042	3	14.1	-0.691989	3	65	-0.99137	3	14.1	-0.662591	309	33.7	7.33
21312564	calponin-3 [Mus musculus]	0.5121	13	14	25	0.0621217	22	10.5	1.66084	22	26.2	-0.452057	22	13.5	1.56071	22	24.2	1.18206	22	24.8	1.03773	22	29.1	0.871188	330	36.4	5.72
4757900	calreticulin precursor [Homo sapiens]	0.446	6	20	59	0.0229004	18	14.6	0.0100637	18	13.5	-0.375197	18	15	-0.013043	18	7.7	-0.448115	18	12.2	-0.401635	18	15	-0.323273	417	48.1	4.44
6680836	calreticulin precursor [Mus musculus]	0.5048	6	21	59	0.31034	16	11.9	1.24975	16	25.4	-0.54372	16	11.5	0.891419	16	16.3	0.673556	16	18.1	0.447844	16	20.7	0.451051	416	48	4.49
153946409	calretinin isoform 1 [Homo sapiens]	0.5018	12	12	15	0.0827026	15	8	-3.22432	12	99.3	-0.0619024	14	30.7	-3.04692	12	67.8	-3.52284	15	102.3	-3.36587	15	66.1	-2.5807	271	31.5	5.15
227430322	calsequestrin-1 [Mus musculus]	0.2346	8	8	12	-0.440263	9	24.8	3.5918	10	63	-0.997117	12	29.3	3.98614	9	86.7	2.81558	10	78.1	3.17041	9	82.2	2.2324	405	46.3	4.12
6680840	calumenin isoform 1 [Mus musculus]	0.473	3	14	30	0.265437	4	6.9	1.15898	4	8.9	-0.639355	4	21.3	0.846393	4	7	0.491597	4	18.3	0.206643	4	16.2	0.347705	315	37	4.67
4502551	calumenin isoform a precursor [Homo sapiens]	0.581	3	17	34	0.077243	3	7.9	-2.35107	3	8.7	-0.343732	3	0.8	-2.67116	3	0.5	-2.68966	3	26.5	-2.68966	3	23.4	-2.13061	315	37.1	4.64
194578885	calumenin isoform b precursor [Homo sapiens]	0.5143	2	15	32	-0.0664274	2	24.1	-1.30401	2	40.3	0.0384362	2	4.9	-1.23786	2	15.2	-1.26534	2	45.9	-1.20091	2	20.2	-1.05889	315	37.1	4.59
46909584	cAMP-dependent protein kinase catalytic subunit alpha isoform 2 [Homo sapiens]	0.4431	4	13	18	0.158337	4	7	0.359521	4	21.9	-0.291592	4	9.7	0.132248	4	42.1	0.0676387	4	12	-0.158429	4	31.5	-0.0497461	343	39.8	8.66
338827755	cAMP-dependent protein kinase catalytic subunit beta isoform 5 [Homo sapiens]	0.4012	2	12	16	0.0143553	2	9.4	-1.23107	2	64.5	-0.321928	2	22.8	-1.24469	2	77.2	-1.55216	2	37.7	-1.56918	2	48.4	-1.20416	339	39.5	8.79
47132581	cAMP-dependent protein kinase type I-alpha regulatory subunit [Homo sapiens]	0.4409	14	16	24	0.0200577	20	10.2	-0.251539	20	21.4	-0.446148	20	17.1	-0.288065	20	13.9	-0.634867	20	20.5	-0.643856	20	10.1	-0.521855	381	43	5.35
254675178	cAMP-dependent protein kinase type I-beta regulatory subunit [Mus musculus]	0.1207	2	4	6	0.051024	2	8.1	-0.147202	2	25.6	-0.0484122	2	10.9	-0.1976	2	17.2	-0.195946	2	14.3	-0.246395	2	6.2	-0.26399	381	43.2	5.96
4758958	cAMP-dependent protein kinase type II-alpha regulatory subunit [Homo sapiens]	0.5693	15	18	26	-0.0174171	22	9.5	0.38405	22	21	-0.334607	22	15.5	0.358396	22	20	0.0565835	22	26.7	0.0538064	22	31.5	-0.000594408	404	45.5	5.07
47132585	cAMP-dependent protein kinase type II-beta regulatory subunit [Homo sapiens]	0.2727	5	8	9	-0.0499049	5	9.3	0.941106	5	14.4	-0.224317	5	12.6	0.888305	5	5.6	0.644318	5	5.1	0.663572	5	3.2	0.445653	418	46.3	4.92
10946986	cAMP-regulated phosphoprotein 19 isoform 1 [Mus musculus]	0.3482	2	3	4	0.0786098	2	6.5	0.351628	2	18.1	-0.334607	2	5.7	0.27262	2	11.5	0.0172093	2	23.9	-0.0619024	2	17.2	-0.0399873	112	12.3	9.09
14150100	cancer-related nucleoside-triphosphatase [Homo sapiens]	0.3474	5	5	9	-0.0232698	9	7.5	-0.115597	9	19.1	-0.289827	9	14.4	-0.128156	9	11.3	-0.432455	9	18.2	-0.442222	9	13.9	-0.358209	190	20.7	9.54
38044112	CAP-Gly domain-containing linker protein 1 isoform b [Homo sapiens]	0.1207	12	13	14	-0.0218044	13	11.5	0.321928	13	20.5	-0.456009	13	8.5	0.386259	13	21.6	-0.168123	13	15.9	-0.117161	13	15.4	-0.0956862	1392	156.7	5.36
42734503	caprin-1 isoform 2 [Homo sapiens]	0.2205	14	14	23	0.202888	23	12	0.345964	23	24	-0.390245	23	16.7	0.186501	23	17.1	-0.0232698	23	17.6	-0.258425	23	13.7	-0.0869626	694	76.8	5.12
24307983	cap-specific mRNA (nucleoside-2'-O-)-methyltransferase 1 [Homo sapiens]	0.0335	3	3	3	-0.0664274	3	5.6	0.204141	3	3.2	-0.295128	3	2.2	0.271426	3	0	-0.0908029	3	8.9	-0.0247367	3	2.2	-0.0942911	835	95.3	7.05
217035154	capZ-interacting protein [Homo sapiens]	0.1322	5	5	9	0.0867838	9	10.5	-3.49005	9	110.3	-0.360305	9	29.4	-3.60823	9	116.3	-3.23786	9	120.7	-3.50635	9	126.7	-2.79081	416	44.5	5.4
116063531	carbonic anhydrase 1 [Mus musculus]	0.3946	8	8	11	0.0384362	11	10.9	-0.244685	11	20.7	-0.272297	11	6.3	-0.263612	11	21.1	-0.567041	11	22.6	-0.522841	11	16	-0.453609	261	28.3	6.96
45935383	carbonic anhydrase 12 isoform 2 precursor [Homo sapiens]	0.1341	4	4	6	-0.013043	6	6.8	3.07741	6	132.8	-0.291592	6	13.6	3.07622	6	85.7	2.7137	6	119.1	2.7126	6	72.5	2.02723	343	38.4	7.23
4557395	carbonic anhydrase 2 [Homo sapiens]	0.45	7	8	11	-0.0892673	9	8.9	1.39999	9	26.8	-0.352916	9	6.9	1.53257	9	17.5	1.08134	9	19	1.25338	9	19.6	0.798545	260	29.2	7.4
157951596	carbonic anhydrase 2 [Mus musculus]	0.3	5	6	10	0.0129262	8	4.4	-0.467932	8	5.9	-0.33825	8	2.1	-0.438307	8	7.3	-0.706041	8	10.4	-0.741783	8	14.6	-0.604333	260	29	7.01
31982861	carbonic anhydrase 3 [Mus musculus]	0.7154	18	18	62	-0.109359	55	23.2	3.6332	56	124.9	-0.9771	62	26.3	3.76192	56	120.5	2.37184	56	148.4	2.60336	57	138.6	2.08077	260	29.3	7.37
22027500	carbonic anhydrase-related protein [Homo sapiens]	0.2862	5	5	8	-0.554273	8	43	3.8481	8	75.3	-0.340075	8	13.8	3.9644	7	28.8	3.49493	8	68.5	3.4225	7	51.7	2.62514	290	33	4.86
4502599	carbonyl reductase [NADPH] 1 [Homo sapiens]	0.6679	8	17	35	-0.0218044	18	13.7	1.51904	18	20.2	-0.358454	18	7.2	1.56413	18	16.6	1.15963	18	17.9	1.20539	18	18.3	0.854387	277	30.4	8.32
113680352	carbonyl reductase [NADPH] 1 [Mus musculus]	0.3791	2	10	13	0.121679	2	10.7	0.995665	2	35.1	-0.413115	2	14.6	0.874207	2	47.2	0.582074	2	19.8	0.46048	2	31	0.393008	277	30.6	8.31
6671688	carbonyl reductase [NADPH] 2 [Mus musculus]	0.291	7	7	8	0.787432	8	9.1	1.30743	8	7.8	-0.375197	8	5.3	0.507921	8	10.7	0.928276	8	10.7	0.149259	8	16.5	0.475407	244	25.9	9.01
4502601	carbonyl reductase [NADPH] 3 [Homo sapiens]	0.6679	14	18	27	0.00575927	18	6.8	0.595504	18	14.3	-0.430509	18	14.6	0.532068	18	23.1	0.0143553	18	13.6	0.109695	18	21.2	0.0611544	277	30.8	6.18
40254992	carbonyl reductase family member 4 [Homo sapiens]	0.4852	8	8	12	-0.103147	12	11.8	1.75916	12	21.5	-0.397828	12	10.2	1.8168	12	25.4	1.46676	12	20.2	1.49518	12	21.7	1.04452	237	25.3	9.33
37718991	carboxyesterase 2B [Mus musculus]	0.0486	2	2	2	0.445727	2	29.8	0.624803	2	57.7	-0.394032	2	0.2	0.178874	2	24.8	0.230203	2	57.4	-0.215915	2	24.5	0.043262	556	61.9	6.09
124487013	carboxylesterase 1B [Mus musculus]	0.127	2	6	15	0.0551957	6	8.6	0.509949	6	15.4	0.0962619	6	8.6	0.380729	6	7.6	0.50284	6	39.9	0.470927	6	39.1	0.255745	567	62.2	5.22
20270371	carboxymethylenebutenolidase homolog [Homo sapiens]	0.4939	12	12	23	0.0524159	23	9.4	1.03422	23	12.5	-0.395929	23	15.9	0.982583	23	11.5	0.734655	23	22.4	0.583038	23	18.7	0.472181	245	28	7.18
31982712	carboxypeptidase B2 precursor [Mus musculus]	0.1588	5	5	6	-0.169745	6	5.7	-0.0499049	6	40.5	-0.288065	6	9.5	0.0813396	6	20.9	-0.279284	6	17.4	-0.153607	6	14	-0.250678	422	48.8	7.97
22202611	carboxypeptidase D isoform 1 precursor [Homo sapiens]	0.1174	14	14	14	0.0214797	14	8.3	-1.27579	14	37.3	-0.268817	14	13	-1.27928	14	38.4	-1.57777	14	35.7	-1.59074	14	37.1	-1.21711	1380	152.8	6.05
13507644	carboxypeptidase N catalytic chain precursor [Mus musculus]	0.0547	2	2	2	-0.100051	2	13.3	0.237564	2	19.9	-0.33825	2	12.9	0.336855	2	6.4	-0.101598	2	6.9	-0.00144342	2	6.4	-0.0830575	457	51.8	8.28
147904569	carboxypeptidase N subunit 2 [Mus musculus]	0.1627	7	7	9	-0.0350469	9	3	-0.103147	9	11.7	-0.332789	9	6.6	0.00432161	9	14	-0.334607	9	19.3	-0.321928	9	8.8	-0.308255	547	60.4	5.88
21618331	carnitine O-acetyltransferase precursor [Homo sapiens]	0.2077	13	13	20	-0.163268	20	14	3.36877	20	42.5	-0.358454	20	9.9	3.62702	20	70.6	3.01614	20	55.6	3.26828	20	89	2.29667	626	70.8	8.44
73623030	carnitine O-palmitoyltransferase 1, liver isoform isoform 1 [Homo sapiens]	0.2613	17	17	22	-0.246395	22	10.7	2.37323	22	27.6	-0.254978	22	11.8	2.60621	22	42.8	2.22219	22	25.9	2.39561	22	39.6	1.61996	773	88.3	8.65
4503023	carnitine O-palmitoyltransferase 2, mitochondrial precursor [Homo sapiens]	0.3951	22	22	29	-0.0394883	29	7.6	1.2345	29	19.7	-0.340075	29	14.5	1.23818	29	22	0.895303	29	18	0.928276	29	21.4	0.640276	658	73.7	8.18
27734196	cartilage intermediate layer protein 1 [Mus musculus]	0.1648	16	16	17	-0.103147	17	6.6	1.25822	17	46.9	-0.428566	17	8.9	1.31034	17	54.5	0.913799	17	33.1	1.02148	17	34.6	0.646748	1250	139.6	8.15
225543173	cartilage-associated protein precursor [Mus musculus]	0.07	3	3	3	0.0758749	3	4.3	-0.320126	3	91.6	-0.343732	3	39.8	-0.249822	3	125.6	-0.168123	3	63.1	-0.0969617	3	44.9	-0.387151	400	46.1	5.71
68303572	casein kinase I isoform alpha isoform 2 [Homo sapiens]	0.4243	11	11	12	0.0398403	12	10.4	0.413594	12	12.9	-0.296899	12	23.8	0.351628	12	7.3	0.250962	12	20.8	0.0538064	12	15.7	0.0631212	337	38.9	9.57
20544145	casein kinase I isoform delta isoform 2 [Homo sapiens]	0.132	4	5	7	-0.093879	6	9.6	0.538041	6	23.8	-0.302226	6	12.8	0.722466	6	12.3	0.316146	6	13.5	0.331132	6	22.4	0.201907	409	46.8	9.64
4503097	casein kinase II subunit alpha' [Homo sapiens]	0.4343	10	11	17	0.00863031	14	8.4	-0.813499	14	16.3	-0.314733	14	14.3	-0.875672	14	14.9	-1.12973	14	19.2	-1.1976	14	15.2	-0.900109	350	41.2	8.56
29570791	casein kinase II subunit alpha isoform a [Homo sapiens]	0.5243	14	15	28	-0.104697	25	8.3	0.217851	25	14.1	-0.26708	25	10.3	0.372952	25	19.4	-0.00578235	25	16	0.0745054	25	21.3	-0.0372147	391	45.1	7.74
23503295	casein kinase II subunit beta [Homo sapiens]	0.4512	7	7	10	0.0143553	10	5.9	0.077243	10	20.4	-0.248108	10	20.3	0.0524159	10	20.4	-0.195946	10	17.5	-0.103147	10	13.7	-0.195299	215	24.9	5.55
13540606	caseinolytic peptidase B protein homolog [Homo sapiens]	0.2334	12	12	13	-0.0694519	13	13	0.390668	13	17.6	-0.265345	13	15.9	0.630405	13	15.1	0.246104	13	19.1	0.377401	13	19.5	0.133758	707	78.7	9.01
15431330	caspase-1 isoform gamma precursor [Homo sapiens]	0.0836	2	2	2	-0.125006	2	5.3	0.426533	2	45.1	-0.454032	2	6.7	0.552869	2	39.1	-0.0262051	2	52.9	0.0989585	2	46.7	0.00809133	311	35	6.71
6912286	caspase-14 precursor [Homo sapiens]	0.4711	11	11	13	-0.401635	13	7.9	2.55949	13	37.7	-0.260152	13	28.1	2.92391	13	73.1	2.12895	13	40.6	2.54325	13	63.3	1.72135	242	27.7	5.58
14790119	caspase-3 preproprotein [Homo sapiens]	0.296	5	6	9	0.0976108	6	2.1	-0.231075	6	17.5	-0.426625	6	8.1	-0.174621	6	35.3	-0.592919	6	28.8	-0.678072	6	25.5	-0.47301	277	31.6	6.54
14916483	caspase-6 isoform alpha preproprotein [Homo sapiens]	0.5188	11	12	19	0.015783	16	10.8	-1.08927	16	36.6	-0.22095	16	8.8	-1.04097	16	31.2	-1.27928	16	23.7	-1.18771	16	32.8	-1.02432	293	33.3	6.93
4502581	caspase-7 isoform alpha precursor [Homo sapiens]	0.2904	7	7	7	-0.184425	7	18.6	2.16639	7	97.7	-0.386468	7	9.9	2.3749	7	93.7	1.93508	7	71.1	2.05832	7	79.9	1.40578	303	34.3	6.07
15718712	caspase-8 isoform E [Homo sapiens]	0.1191	2	2	2	0.136191	2	20.9	0.504875	2	6.6	-0.314733	2	0.2	0.368489	2	14.2	0.190299	2	6.3	0.0538064	2	14.4	0.0705324	235	27.5	5.02
21914862	cat eye syndrome chromosome region, candidate 5 isoform 1 [Homo sapiens]	0.369	8	8	8	-0.0365259	8	8.9	-0.232769	8	19.6	-0.274041	8	17.4	-0.260152	8	20.5	-0.436354	8	10.3	-0.411195	8	16.6	-0.417529	393	43.6	6.9
4557014	catalase [Homo sapiens]	0.4706	17	23	40	0.0071955	28	5.1	-0.0335695	28	18.6	-0.2567	28	26.5	-0.0619024	28	17.1	-0.316528	28	14.2	-0.277534	28	15	-0.283875	527	59.7	7.39
157951741	catalase [Mus musculus]	0.3036	6	13	21	0.0621217	7	4.5	0.443607	7	16.3	-0.375197	7	16.9	0.425459	7	7.6	0.166073	7	19.8	0.0854247	7	22.4	0.0482853	527	59.8	7.88
161484634	catechol O-methyltransferase [Mus musculus]	0.2113	3	8	14	0.197865	3	15.1	1.13159	3	5.2	-0.286304	3	7.3	0.895303	3	3.8	0.657183	3	28.7	0.609755	3	1.3	0.482743	265	29.5	5.83
31542747	catechol O-methyltransferase domain-containing protein 1 [Homo sapiens]	0.1298	2	2	2	0.0524159	2	6.6	1.60975	2	12.1	-0.382702	2	0.3	1.55729	2	18.8	1.22712	2	12.4	1.17441	2	19.1	0.886166	262	28.8	8.38
6466450	catechol O-methyltransferase isoform S-COMT [Homo sapiens]	0.6606	11	16	39	-0.0892673	27	16.2	0.362891	27	21.7	-0.275786	27	18.9	0.442545	27	21.7	0.0840643	28	20.3	0.0827026	27	24.1	0.0367285	221	24.4	5.33
55770844	catenin alpha-1 [Homo sapiens]	0.4106	33	33	41	-0.169745	41	14.1	2.54992	41	81.7	-0.321928	41	15.8	2.58087	41	80.4	2.15995	41	83.8	2.23542	41	76.9	1.6255	906	100	6.29
148227672	catenin beta-1 [Homo sapiens]	0.2356	12	15	26	-0.0409718	21	11	0.385155	21	7.4	-0.360305	21	11.3	0.304511	21	16.2	-0.027675	21	13.3	-0.107803	21	15.7	-0.0412784	781	85.4	5.86
146231938	catenin delta-1 isoform 1A [Homo sapiens]	0.388	26	26	39	-0.00288828	39	11.3	0.253384	39	23.4	-0.320126	39	10.2	0.254594	39	26.7	-0.0816138	39	23.1	-0.125006	39	20.9	-0.0901403	933	104.1	6.95
22538431	cathepsin B preproprotein [Homo sapiens]	0.3422	7	8	14	0.112367	12	21	0.327687	12	26.5	-0.242977	12	16.2	0.321928	12	28.6	0.257011	12	24	0.151859	12	10.1	0.0492123	339	37.8	6.3
6681079	cathepsin B preproprotein [Mus musculus]	0.4071	11	12	25	0.15056	23	19.7	1.34596	23	48.5	-0.349235	23	18.6	1.19724	23	38.6	1.06143	23	41.9	0.852798	23	41.9	0.697149	339	37.3	5.91
6753556	cathepsin D precursor [Mus musculus]	0.361	10	12	29	0.121679	15	17.8	2.16479	15	15.1	-0.518701	15	24.7	2.07963	15	33.5	1.76171	15	41.3	1.54893	15	60.2	1.25516	410	44.9	7.15
4503143	cathepsin D preproprotein [Homo sapiens]	0.4587	13	14	55	0.0356239	48	15.6	-0.364013	48	28.8	-0.300448	48	16.1	-0.416962	48	16.3	-0.584241	48	27	-0.682696	48	27.5	-0.533116	412	44.5	6.54
166235890	cathepsin H preproprotein [Mus musculus]	0.2432	6	6	8	0.35727	8	14.4	1.59503	8	9.7	-0.332789	8	4.5	1.35502	8	9.4	1.32884	8	9.4	0.933573	8	13.1	0.869822	333	37.1	8.4
22538442	cathepsin Z preproprotein [Homo sapiens]	0.2805	5	6	6	0.0370307	5	18.9	-1.92687	5	7.8	-0.28279	5	5.6	-1.96016	5	27.5	-2.152	5	16.1	-2.03505	5	27.7	-1.69715	303	33.8	7.11
11968166	cathepsin Z preproprotein [Mus musculus]	0.2059	4	5	9	0.27858	8	13.2	1.78157	8	38.4	-0.599462	8	7.3	1.41143	8	34.4	1.18142	8	29.3	0.852798	8	28.9	0.827039	306	34	6.6
4505061	cation-dependent mannose-6-phosphate receptor isoform 1 precursor [Homo sapiens]	0.2924	3	7	14	-0.093879	6	19.6	0.409255	6	12.7	-0.304006	6	8.2	0.604071	6	6.4	0.250962	6	16.8	0.355016	6	17.5	0.12337	277	31	5.83
14916479	cation-dependent mannose-6-phosphate receptor precursor [Mus musculus]	0.3273	4	8	14	0.0313952	6	4.8	1.14405	6	20.7	-0.486004	6	5.6	0.981853	6	17.1	0.697774	6	13.7	0.585924	6	15.9	0.467717	278	31.2	5.39
119964726	cation-independent mannose-6-phosphate receptor precursor [Homo sapiens]	0.1164	24	24	28	-0.0740006	28	9.9	0.678973	28	23	-0.314733	28	12.6	0.736388	28	23	0.296311	28	20.6	0.361768	28	18.2	0.232535	2491	274.1	5.91
15451856	caveolin-1 isoform alpha [Homo sapiens]	0.2584	3	3	5	0.207893	5	5.1	0.217851	5	34.3	-0.168123	5	15.3	0.231432	5	13.2	0.399445	5	39.6	0.191563	5	28.9	0.0534513	178	20.5	6.02
155030240	CCA tRNA nucleotidyltransferase 1, mitochondrial [Homo sapiens]	0.4032	13	14	18	-0.103147	17	7.8	1.13553	17	15.2	-0.360305	17	9	1.26903	17	15.8	0.860764	17	18.3	0.991318	17	17.9	0.609557	434	50.1	8.1
28872796	CCAAT/enhancer-binding protein beta [Homo sapiens]	0.1275	3	3	4	-0.00288828	4	16.4	-0.564905	4	18.1	-0.50226	4	2.4	-0.558517	4	35.6	-0.924125	4	13.7	-0.915936	4	20	-0.754152	345	36.1	8.31
42542392	CCAAT/enhancer-binding protein zeta [Homo sapiens]	0.1613	13	13	13	-0.0424568	12	7.2	-0.516636	12	24.3	-0.307573	12	11.6	-0.584241	12	24	-0.833927	12	24.1	-0.854649	12	23.7	-0.677294	1054	120.9	5.94
42716275	CCR4-NOT transcription complex subunit 1 isoform a [Homo sapiens]	0.154	31	31	32	-0.0528949	32	11	0.0524159	32	19.6	-0.309359	32	15.3	0.0827026	32	11.1	-0.277534	32	13.7	-0.24127	32	16.2	-0.229644	2376	266.8	7.11
13123772	CCR4-NOT transcription complex subunit 10 [Homo sapiens]	0.047	2	2	2	-0.0365259	2	2.2	0.189034	2	52.2	-0.260152	2	9.7	0.225275	2	49.6	-0.0709665	2	64.2	-0.0350469	2	61.4	-0.0959024	744	82.3	7.78
210147541	CCR4-NOT transcription complex subunit 2 isoform b [Mus musculus]	0.1082	4	4	5	-0.0484122	5	10.2	0.309176	5	19.3	-0.332789	5	4.4	0.284514	5	10.5	-0.00288828	5	26	-0.0528949	5	15.5	-0.0521968	499	54.9	8.22
7657387	CCR4-NOT transcription complex subunit 3 [Homo sapiens]	0.1009	7	7	7	-0.0159576	7	5	0.390668	7	19.3	-0.275786	7	13.4	0.413594	7	10.4	0.0172093	7	8.4	0.0342157	7	15.6	0.0197212	753	81.8	6.2
85067505	CCR4-NOT transcription complex subunit 7 isoform 2 [Homo sapiens]	0.1393	2	2	2	-0.00578235	2	3.4	-0.595097	2	2.8	0.132248	2	1.6	-0.590745	2	0.7	-0.463947	2	4.4	-0.45799	2	0.9	-0.496085	244	28.2	4.92
68163411	CD166 antigen precursor [Homo sapiens]	0.187	9	9	10	0.0398403	10	13.2	-0.426625	10	9.3	-0.28279	10	19.4	-0.403542	10	24.7	-0.732165	10	11.5	-0.703689	10	17.2	-0.57798	583	65.1	6.25
5174409	CD2 antigen cytoplasmic tail-binding protein 2 [Homo sapiens]	0.176	4	4	4	0.120352	4	6.9	-0.488026	4	23.7	-0.330973	4	10.7	-0.619271	4	30.8	-0.818579	4	13.1	-0.948976	4	19.6	-0.680912	341	37.6	4.61
67188443	CD276 antigen isoform a [Homo sapiens]	0.1404	4	4	5	-0.155213	5	19.1	0.475085	5	31.6	-0.358454	5	2	0.455229	5	2.2	0.116365	5	33.7	0.0881416	5	2.6	0.0553561	534	57.2	4.91
11321634	CD2-associated protein [Homo sapiens]	0.4366	23	23	31	-0.0247367	31	17.4	1.68032	31	33	-0.365871	31	13.5	1.68572	31	22.7	1.30568	31	29.3	1.44255	31	26.3	0.959762	639	71.4	6.4
321400140	CD44 antigen isoform 7 precursor [Homo sapiens]	0.3294	8	9	15	-0.0679388	13	7.9	-0.0679388	13	18.4	-0.358454	13	4.8	-0.0985055	13	30.5	-0.483985	13	27	-0.415037	13	27.3	-0.368921	340	37.3	5.52
85540468	CD44 antigen isoform c precursor [Mus musculus]	0.1178	2	4	5	0.051024	2	11	0.90458	2	1.6	-0.506353	2	3.9	0.853597	2	9.3	0.39835	2	5.5	0.345964	2	5.4	0.295844	365	40.2	6.02
187828910	CD59 glycoprotein preproprotein [Homo sapiens]	0.2344	3	3	4	-0.115597	4	12.4	-0.00288828	4	9.5	-0.434403	4	4.2	0.00575927	4	12.7	-0.37146	4	6.2	-0.426625	4	22.5	-0.317448	128	14.2	6.48
91199546	CD63 antigen isoform B [Homo sapiens]	0.0763	2	2	4	-0.0291463	4	11.4	2.00468	4	43.5	-0.161653	4	8.1	2.03069	4	36.6	1.92828	4	32.2	1.95457	4	25.9	1.3338	236	25.4	7.97
4757944	CD81 antigen [Homo sapiens]	0.25	3	3	7	0.0356239	7	17.2	-1.18115	7	75.3	-0.261881	7	22.6	-0.846843	7	127.3	-1.38836	7	34.2	-1.19429	7	79.1	-1.03626	236	25.8	5.29
19526794	CD81 antigen [Mus musculus]	0.1822	2	2	3	0.147958	3	14.6	1.39944	3	0.6	-0.121863	3	4	1.11103	3	21.8	0.962734	3	3.8	0.778209	3	10.8	0.721137	236	25.8	5.83
4502693	CD9 antigen [Homo sapiens]	0.2544	6	6	12	-0.0649175	12	10.2	1.31846	12	18.1	-0.186065	12	18.9	1.26243	12	27.1	1.0827	12	45.8	1.11303	12	56	0.752683	228	25.4	7.15
17978489	CD97 antigen isoform 2 preproprotein [Homo sapiens]	0.066	3	3	5	-0.323733	5	29.8	-0.369595	5	45	-0.0709665	5	52.6	0.0635029	5	42.2	-0.504305	5	49.8	0.0731347	5	23.3	-0.337041	742	81.7	7.05
23238226	cdc42 effector protein 1 [Homo sapiens]	0.1253	4	4	4	0.041243	4	4	-0.599462	4	6.7	-0.354759	4	6.1	-0.612637	4	10.6	-0.965784	4	9.2	-0.935117	4	2.9	-0.749861	391	40.3	7.15
13786127	cdc42 effector protein 4 [Homo sapiens]	0.2584	6	6	6	-0.100051	6	11.7	-0.375197	6	12.2	-0.268817	6	15.2	-0.194295	6	15.5	-0.639355	6	11.7	-0.498179	6	27	-0.486116	356	38	5.19
11342676	cdc42-interacting protein 4 [Homo sapiens]	0.1028	4	4	4	0.0229004	4	4.3	-0.678072	4	33.6	-0.364013	4	5.4	-0.617056	4	37.1	-1.04097	4	40.1	-0.979942	4	43.7	-0.791728	545	62.6	5.33
8923930	CDGSH iron-sulfur domain-containing protein 1 [Homo sapiens]	0.4444	4	4	9	-0.0588937	9	15.6	2.07142	9	59.9	-0.362158	9	3.4	2.23481	9	41.4	1.5656	9	45.3	1.78952	9	31.6	1.26072	108	12.2	9.09
21728370	CDGSH iron-sulfur domain-containing protein 2 [Mus musculus]	0.4074	5	5	10	-0.0634092	10	14	0.41684	10	18.2	-0.194295	10	13.7	0.465713	10	26.1	0.138814	10	4.6	0.246104	10	26	0.0900682	135	15.2	9.51
211057411	CDGSH iron-sulfur domain-containing protein 3, mitochondrial precursor [Homo sapiens]	0.1181	2	2	2	-0.28279	2	17.5	1.64432	2	58.8	-0.234465	2	17.6	1.92752	2	38.3	1.41034	2	38.3	1.69332	2	19.8	1.07023	127	14.2	10.55
28872784	CDK5 regulatory subunit-associated protein 1 isoform b [Homo sapiens]	0.0845	3	3	3	0.201634	2	11.9	-0.8863	2	16.7	-0.187707	2	25	-1.08927	2	29	-1.074	2	8.1	-1.27579	2	3.8	-0.926019	497	56.2	7.94
93277076	CDK5 regulatory subunit-associated protein 1-like 1 [Homo sapiens]	0.0915	4	4	4	-0.093879	4	5.4	-0.227692	4	12.8	-0.093879	4	4.5	-0.155213	4	12.6	-0.325539	4	16.7	-0.253257	4	16.9	-0.317281	579	65.1	7.46
28872792	CDK5 regulatory subunit-associated protein 3 [Homo sapiens]	0.3261	17	18	24	0.0071955	23	13.3	0.861558	23	45.1	-0.436354	23	9.7	0.994218	23	28.8	0.534062	23	27.2	0.52707	23	19.6	0.371671	506	56.9	4.75
4505225	CDK-activating kinase assembly factor MAT1 isoform 1 [Homo sapiens]	0.1586	3	3	3	0.0551957	3	2.4	0.0482362	3	2.6	-0.452057	3	9	0.100305	3	13.6	-0.253257	3	15.6	-0.307573	3	4.5	-0.255893	309	35.8	6.09
8923040	CDKN2A-interacting protein [Homo sapiens]	0.1759	8	8	9	0.0271541	9	13.1	0.306846	9	15.1	-0.54372	9	14.3	0.299831	9	22.1	-0.184425	9	11.7	-0.140826	9	17.8	-0.147067	580	61.1	9.01
18087821	CDKN2AIP N-terminal-like protein [Homo sapiens]	0.3103	3	3	3	-0.239566	3	11.2	0.365133	3	35	-0.481969	3	17.7	0.712816	3	47.6	-0.0892673	3	20.6	0.15056	3	9.3	0.00997815	116	13.2	5
28076897	CDP-diacylglycerol--inositol 3-phosphatidyltransferase isoform 1 [Mus musculus]	0.0986	2	2	3	-0.0394883	3	1.2	-0.846843	3	34	-0.190997	3	2.2	-0.873027	3	25.4	-1.03801	3	31.7	-1.06492	3	23.1	-0.853918	213	23.6	8.27
155030185	cell cycle regulator Mat89Bb homolog [Homo sapiens]	0.1374	8	8	8	-0.0291463	8	4.2	-0.242977	8	15	-0.407364	8	6.3	-0.182786	8	26.6	-0.606035	8	24.8	-0.588574	8	26.7	-0.47649	706	80.2	6.7
9966841	cell death regulator Aven [Homo sapiens]	0.1243	3	3	3	-0.00723157	3	4.5	0.186501	3	34.2	-0.298673	3	23.9	0.192825	3	43.6	-0.341903	3	9.7	-0.334607	3	18.3	-0.182012	362	38.5	4.98
10946722	cell differentiation protein RCD1 homolog [Mus musculus]	0.1672	5	5	5	0.0100637	5	9.7	-0.0409718	5	24	-0.395929	5	12	-0.00868224	5	8.3	-0.373327	5	15.5	-0.440263	5	3.7	-0.321427	299	33.6	8.03
89903012	cell division control protein 42 homolog isoform 1 [Homo sapiens]	0.4241	7	8	23	-0.0558912	21	10.6	0.543001	21	19.7	-0.415037	21	13.9	0.496718	21	21.6	0.0881416	21	21.3	0.138814	21	17.3	0.0615057	191	21.2	6.55
11067747	cell division cycle 5-like protein [Homo sapiens]	0.3691	21	21	32	0.015783	32	10.5	-0.341903	32	25.1	-0.343732	32	18.6	-0.334607	32	23.6	-0.588574	32	18.2	-0.617056	32	21	-0.518904	802	92.2	8.18
46852388	cell division cycle and apoptosis regulator protein 1 [Homo sapiens]	0.2252	22	22	26	0.0243197	26	7.1	0.500802	26	16.7	-0.347399	26	10.7	0.440421	26	9.5	0.145351	26	11.7	0.0908534	26	13.2	0.0680938	1150	132.7	5.76
19527052	cell division cycle protein 123 homolog [Mus musculus]	0.1429	4	4	4	-0.134477	4	3.7	-1.13289	4	52.4	-0.114035	4	13.4	-1.11092	4	39.2	-1.09851	4	28.5	-1.0499	4	31.4	-0.980788	336	38.8	4.67
118402578	cell division cycle protein 16 homolog [Homo sapiens]	0.0629	4	4	4	-0.106249	4	10.6	-0.261881	4	8.7	-0.362158	4	24.1	-0.28279	4	26.1	-0.662004	4	12.7	-0.662004	4	13.7	-0.508908	620	71.6	5.85
18699998	cell division protein kinase 9 [Mus musculus]	0.1935	5	6	8	-0.011588	6	7.4	0.291604	6	35.5	-0.199255	6	15.5	0.157044	6	15.6	0.0524159	6	30.9	-0.0846703	6	11.2	-0.0412481	372	42.7	8.79
261278346	cell growth regulator with EF hand domain protein 1 isoform a [Homo sapiens]	0.2767	4	4	4	-0.0649175	4	16.4	0.72334	4	9.9	-0.473931	4	7.3	0.829444	4	4.3	0.295135	4	17.6	0.347099	4	13.6	0.226797	318	33.4	4.39
224591430	cell growth-regulating nucleolar protein [Homo sapiens]	0.2797	8	8	9	-0.164884	9	10.2	0.984042	9	13.8	-0.288065	9	19.3	1.03492	9	19.1	0.811471	9	20.8	0.992043	9	11.8	0.518892	379	43.6	9.57
160333901	cell surface glycoprotein MUC18 precursor [Mus musculus]	0.0756	4	4	5	0.0285692	5	9.3	0.227741	5	18.1	-0.239566	5	8.1	0.260628	5	14.9	-0.013043	5	17.6	0.00863031	5	23.6	-0.05776	648	71.5	5.83
187608750	cellular nucleic acid-binding protein isoform 6 [Homo sapiens]	0.4529	6	6	13	-0.194295	13	11.1	1.6526	13	38	-0.384584	13	12.2	1.70044	13	44.8	1.34028	13	29.5	1.41738	13	33.1	0.960484	170	18.7	7.71
4758052	cellular retinoic acid-binding protein 1 [Homo sapiens]	0.7883	10	11	48	0.0551957	46	17.9	-0.639355	46	37.2	-0.444184	46	18.3	-0.713119	46	23.9	-1.04097	46	27.5	-1.06492	46	41.1	-0.826107	137	15.6	5.38
315013542	cellular retinoic acid-binding protein 2 [Homo sapiens]	0.6812	9	10	64	0	62	12.5	-2.00578	61	45.3	-0.284546	61	21.1	-2.01742	61	64.1	-2.2723	61	53.6	-2.30045	61	55.8	-1.76171	138	15.7	5.4
120407068	cellular tumor antigen p53 isoform a [Homo sapiens]	0.1323	5	5	5	-0.215915	5	9	3.00755	5	42.4	-0.452057	5	7.7	3.27843	5	146.1	2.39149	5	44.1	2.66243	5	149.7	1.93966	393	43.6	6.79
4757902	centrin-2 [Homo sapiens]	0.2965	4	4	4	-0.137648	4	9.3	-0.746616	4	13.5	-0.360305	4	11.7	-0.58208	4	6.5	-0.965784	4	1.9	-0.899695	4	18.7	-0.780396	172	19.7	5
55770834	centromere protein F [Homo sapiens]	0.0254	6	6	6	-0.0513992	6	11.8	-0.153607	6	26.4	-0.349235	6	6.9	-0.132894	6	28.5	-0.456009	6	24.3	-0.436354	6	21.1	-0.389636	3114	357.3	5.1
56118234	centromere protein V [Homo sapiens]	0.2059	4	4	4	0.045443	4	3.7	-1.88364	4	82.2	-0.263612	4	16.4	-1.90509	4	76.9	-2.25154	4	47	-2.2723	4	47.4	-1.69267	272	29.7	9.73
4759344	centromere/kinetochore protein zw10 homolog [Homo sapiens]	0.1874	10	10	12	0.0786098	12	11.2	-0.161653	12	9.6	-0.272297	12	12	-0.24127	12	17.1	-0.490051	12	22.6	-0.545824	12	30.6	-0.408018	779	88.8	6.27
109255232	centrosomal protein of 170 kDa isoform gamma [Homo sapiens]	0.0966	11	11	11	-0.0350469	11	4.5	-0.897006	11	28.1	-0.365871	11	15.9	-0.862496	11	25	-1.42663	11	36.5	-1.38836	11	28.6	-1.0047	1460	161.3	7.01
16306479	centrosomal protein of 41 kDa [Homo sapiens]	0.1501	3	3	3	-0.248108	3	16.3	-0.325539	3	7.1	-0.459973	3	26.4	-0.469929	3	4.6	-0.968605	3	26.4	-0.562772	3	7.9	-0.672712	373	41.3	8.32
187608537	centrosomal protein of 55 kDa [Homo sapiens]	0.069	2	2	2	-0.093879	2	8.1	-0.564905	2	56.1	-0.128156	2	18	-0.469929	2	46.4	-0.691989	2	79.8	-0.597278	2	68.6	-0.580445	464	54.1	7.01
31377705	centrosomal protein of 97 kDa [Homo sapiens]	0.0405	2	3	3	0.0172093	2	13.9	0.863938	2	30.4	-0.224317	2	12.5	0.847195	2	16	0.638769	2	17.4	0.621993	2	3.5	0.414696	865	96.9	5.02
5729772	ceroid-lipofuscinosis neuronal protein 5 [Homo sapiens]	0.1499	5	5	5	-0.136062	5	4	1.30976	5	15.9	-0.334607	5	2.3	1.53605	5	14.4	0.97966	5	24	1.13027	5	7	0.756016	407	46.3	8.38
110347564	ceruloplasmin isoform b [Mus musculus]	0.3779	36	36	52	0.0356239	50	10.3	0.273814	50	22	-0.296899	50	13	0.243669	50	18.6	-0.0409718	50	18.3	-0.0892673	50	19.9	-0.0717969	1061	121.1	5.85
305855078	CGG triplet repeat-binding protein 1 [Homo sapiens]	0.1976	3	3	3	-0.140826	3	0.7	0.488515	3	10.2	-0.360305	3	2.2	0.533065	3	9.9	0.196607	3	3.1	0.172488	3	17	0.0977706	167	18.8	8.95
34147522	chaperone activity of bc1 complex-like, mitochondrial precursor [Homo sapiens]	0.1808	8	8	10	-0.0454314	10	9.9	-0.54372	10	30.2	-0.354759	10	9.5	-0.343732	10	36.1	-0.891643	10	25.3	-0.800877	10	31.9	-0.650164	647	71.9	6.99
103485496	charged multivesicular body protein 1a isoform 2 [Homo sapiens]	0.2551	6	6	6	0.00432161	6	4.4	-0.816037	6	17.1	-0.360305	6	3.2	-0.744197	6	9.7	-1.25843	6	29.6	-1.18442	6	16.5	-0.911441	196	21.7	8.06
31542306	charged multivesicular body protein 1b [Homo sapiens]	0.0854	2	2	2	0.0717627	2	6.5	0.365133	2	7.9	-0.524915	2	1.3	0.292782	2	1.4	-0.16004	2	6.7	-0.232769	2	0.1	-0.12346	199	22.1	8.1
38372933	charged multivesicular body protein 2a [Homo sapiens]	0.2387	6	6	6	0.0328061	6	3.8	0.637842	6	4.6	-0.483985	6	5.7	0.555816	6	7	0.196607	6	11.6	0.116365	6	13.8	0.10987	222	25.1	5.97
30794432	charged multivesicular body protein 2b [Mus musculus]	0.2347	6	6	6	-0.0679388	6	13.5	0.337996	6	15.6	-0.318326	6	18	0.391768	6	8	0.00288251	6	26.7	0.215368	6	8.6	-0.0131198	213	23.9	8.78
54144646	charged multivesicular body protein 3 isoform 2 [Homo sapiens]	0.1218	2	2	2	-0.166503	2	26.1	0.258217	2	23.1	-0.15682	2	4.1	0.424385	2	2.9	0.100305	2	18.9	0.266637	2	7	0.0398217	156	17.3	4.56
40548422	charged multivesicular body protein 4a [Homo sapiens]	0.2415	6	6	6	0.0285692	6	8	0.219091	6	9.6	-0.281036	6	12	0.248535	6	6.2	-0.0218044	6	21.4	0.0129262	6	18	-0.0755035	265	29.8	5.14
28077049	charged multivesicular body protein 4b [Mus musculus]	0.4152	8	9	19	-0.077041	18	5.2	-0.360305	18	14.9	-0.340075	18	12.6	-0.321928	18	17.6	-0.708396	18	10.9	-0.630394	18	11.8	-0.549376	224	24.9	4.82
22748643	charged multivesicular body protein 4c [Homo sapiens]	0.1116	2	3	3	-0.296899	2	5.8	0.571434	2	1.7	-0.422752	2	0.3	0.868687	2	4.1	0.149259	2	1.4	0.446786	2	4.4	0.174957	233	26.4	6.07
13386442	charged multivesicular body protein 5 [Mus musculus]	0.3151	5	5	9	-0.0439433	9	19.2	1.02006	9	24.9	-0.320126	9	11.3	1.00432	9	17.3	0.669027	9	7.2	0.744161	9	32.4	0.47662	219	24.6	4.79
22748641	charged multivesicular body protein 7 [Homo sapiens]	0.1744	6	6	7	-0.0558912	7	8.9	-0.461959	7	11.2	-0.314733	7	14.2	-0.405451	7	9.1	-0.805913	7	14.1	-0.751465	7	22.4	-0.613714	453	50.9	5.35
218083269	chitinase domain-containing protein 1 isoform c [Homo sapiens]	0.2845	8	8	10	-0.136062	9	8.6	-0.239566	9	7.1	-0.21424	9	14.6	-0.0573917	9	6.7	-0.309359	9	9.4	-0.169745	9	15.4	-0.321839	362	41.7	8.63
144226251	chitinase-3-like protein 1 precursor [Homo sapiens]	0.2715	8	8	9	-0.21927	9	6.1	-2.45008	9	28.1	-0.426625	9	8.3	-2.17137	9	39	-2.8997	9	34.5	-2.68966	9	44.3	-2.10364	383	42.6	8.46
41350216	chitobiosyldiphosphodolichol beta-mannosyltransferase [Homo sapiens]	0.0884	4	4	5	-0.0694519	5	7.9	-0.403542	5	11.1	-0.217591	5	12.1	-0.473931	5	7.2	-0.54372	5	18.7	-0.444184	5	44.2	-0.526396	464	52.5	7.23
115270970	chloride channel CLIC-like protein 1 isoform 1 [Homo sapiens]	0.0635	3	3	5	-0.00868224	5	9.2	0.275007	5	2.9	-0.452057	5	1.4	0.16221	5	12	-0.270556	5	9.9	-0.284546	5	8.6	-0.188049	551	62	5.55
14251209	chloride intracellular channel protein 1 [Homo sapiens]	0.5809	2	12	28	-0.155213	7	11.3	-0.176251	7	30.7	-0.320126	7	11	0.0440443	7	42.5	-0.490051	7	31.5	-0.307573	7	29	-0.352296	241	26.9	5.17
15617203	chloride intracellular channel protein 1 [Mus musculus]	0.5809	2	12	25	-0.0262051	4	11.9	1.09424	4	20.2	-0.153607	4	12.6	1.12168	4	25.7	0.784923	4	8.3	0.930548	4	3.9	0.595108	241	27	5.17
40288290	chloride intracellular channel protein 3 [Homo sapiens]	0.3898	7	7	8	-0.131313	7	3	2.83774	8	76.3	-0.222633	8	15.6	3.01382	7	68.9	2.61777	8	86.1	2.80859	7	54.4	1.94497	236	26.6	6.43
7304963	chloride intracellular channel protein 4 [Mus musculus]	0.3715	6	6	10	0.0881416	10	7.2	-0.046921	10	25.6	-0.436354	10	16.1	-0.0877334	10	21.9	-0.365871	10	21.1	-0.39973	10	11.2	-0.35092	253	28.7	5.59
217272839	choline dehydrogenase, mitochondrial precursor [Homo sapiens]	0.2593	12	12	18	0	17	6.7	1.12895	17	22.3	-0.37707	17	12	1.12367	17	19.6	0.709291	17	21.3	0.760434	17	14	0.52951	594	65.3	8.28
18034692	choline transporter-like protein 1 [Homo sapiens]	0.0274	2	2	2	-0.171368	2	8.4	1.70885	2	4.4	-0.311148	2	11.2	1.87931	2	12.8	1.3978	2	15.7	1.56852	2	24.3	1.052	657	73.3	8.6
222831610	choline transporter-like protein 2 isoform 2 [Homo sapiens]	0.0696	4	4	4	-0.123434	4	11.7	1.1375	4	5.1	-0.1976	4	19.9	1.25459	4	17.1	1.08406	4	16.2	1.20727	4	28.4	0.70294	704	79.8	8.53
31543385	choline-phosphate cytidylyltransferase A [Homo sapiens]	0.4986	14	14	17	0.0426443	17	8	0.80653	17	18.3	-0.358454	17	8.1	0.794936	17	19.3	0.474047	17	14.4	0.413594	17	13.9	0.312565	367	41.7	7.25
146231960	chondroitin sulfate proteoglycan 4 precursor [Mus musculus]	0.0301	4	4	4	0.051024	4	6.4	0.996389	4	19.6	-0.614845	4	5.4	0.945608	4	26.2	0.381837	4	14	0.331132	4	20.6	0.310547	2327	252.2	5.44
8393116	chromatin accessibility complex protein 1 [Homo sapiens]	0.1756	2	2	3	-0.288065	3	4.5	0.885184	3	29.2	-0.0499049	3	4.8	1.17377	3	24.5	0.835116	3	19.5	0.987685	3	5.3	0.59434	131	14.7	5.1
4885105	chromatin assembly factor 1 subunit B [Homo sapiens]	0.0465	2	2	2	0.0129262	2	4	-0.286304	2	6.1	-0.448115	2	22.2	-0.298673	2	10.1	-0.734563	2	16	-0.746616	2	11.9	-0.558614	559	61.5	7.5
52856421	chromatin complexes subunit BAP18 isoform 2 [Homo sapiens]	0.343	4	4	6	0.045443	6	10.8	-2.14561	6	60.4	-0.12658	6	14.4	-2.29336	6	79.8	-2.40354	6	58.5	-2.41889	6	57.1	-1.85897	172	17.9	7.33
187960037	chromobox protein homolog 1 [Homo sapiens]	0.2919	5	6	21	-0.00868224	6	8.6	-0.129734	6	26.5	-0.302226	6	26.3	-0.232769	6	30.9	-0.481969	6	27.4	-0.606035	6	15.9	-0.403374	185	21.4	4.93
20544151	chromobox protein homolog 3 [Homo sapiens]	0.4317	7	9	34	0.10165	18	7.6	0.500802	18	12.8	-0.444184	18	16.2	0.43082	18	20.4	0.109695	18	23.1	-0.0649175	18	21	0.0325834	183	20.8	5.33
188035908	chromobox protein homolog 5 [Homo sapiens]	0.5079	8	9	12	0.15056	11	17	0.765535	11	24	-0.488026	11	16.1	0.614474	11	12.5	0.248535	11	25.2	0.0538064	11	13.8	0.168429	191	22.2	5.86
10190682	chromobox protein homolog 8 [Homo sapiens]	0.1105	3	3	3	-0.115597	3	6.8	0.633199	3	13.1	-0.284546	3	7	0.847997	3	10.3	0.415759	3	51.1	0.531069	3	25.2	0.286402	389	43.4	9.91
221136756	chromodomain Y-like protein isoform d [Homo sapiens]	0.0922	3	3	3	-0.0484122	3	1.6	-0.0846703	3	15.3	-0.432455	3	10.2	-0.152003	3	1.8	-0.450084	3	7	-0.401635	3	13.1	-0.396503	412	45.1	8.66
148612870	chromodomain-helicase-DNA-binding protein 1-like [Homo sapiens]	0.0647	6	6	6	0.0172093	6	3.2	-1.54372	6	56.5	-0.261881	6	12.4	-1.58208	6	48.3	-1.69432	6	57.7	-1.73697	6	49.5	-1.3872	897	100.9	6.9
118421089	chromodomain-helicase-DNA-binding protein 2 isoform 1 [Homo sapiens]	0.035	5	5	5	-0.106249	5	9.9	0.228973	5	16.4	-0.140826	5	15.7	0.387363	5	4.5	-0.011588	5	4.4	0.0949116	5	6.2	-0.000719602	1828	211.2	8.1
51599156	chromodomain-helicase-DNA-binding protein 4 [Homo sapiens]	0.2918	43	44	63	0.0129262	60	11.9	-0.0558912	60	18.6	-0.275786	60	17.4	-0.07552	60	19.3	-0.323733	60	15.2	-0.367732	60	19.8	-0.299433	1912	217.9	5.86
114326455	chromodomain-helicase-DNA-binding protein 8 isoform 2 [Homo sapiens]	0.0091	2	2	2	0.0271541	2	1.5	0.167358	2	20.8	-0.330973	2	2.4	0.140124	2	19.3	-0.164884	2	23.3	-0.190997	2	21.8	-0.163794	2302	262.2	6.68
9910346	chromosome 15 open reading frame 24 precursor [Homo sapiens]	0.3636	5	5	6	0.0200577	6	9.4	0.0313952	6	8.4	-0.263612	6	5.8	0.0662614	6	3.2	-0.169745	6	9.8	-0.239566	6	6.1	-0.200625	242	26.5	9.25
54607104	chromosome 3 open reading frame 37 [Homo sapiens]	0.1356	4	4	4	-0.0740006	4	8.9	-0.678072	4	15.2	-0.272297	4	13.7	-0.691989	4	6.2	-0.880976	4	17.4	-0.891643	4	23.4	-0.747533	354	40.5	8.15
22748853	chromosome 4 open reading frame 32 [Homo sapiens]	0.2803	2	2	2	0.0976108	2	9.5	0.894527	2	41.6	-0.341903	2	2.8	0.796598	2	31.2	0.552869	2	38.5	0.455229	2	28.2	0.358823	132	14.7	4.65
46094086	chromosome 6 open reading frame 106 isoform b [Homo sapiens]	0.1767	2	2	3	-0.0454314	3	18.1	0.602172	3	19.5	-0.242977	3	6.2	0.822118	3	12.8	0.418999	3	24.9	0.639695	3	6.6	0.283378	232	25.7	4.46
7706557	chromosome 9 open reading frame 78 [Homo sapiens]	0.2007	4	4	4	-0.147202	4	1.8	0.298658	4	7.6	-0.291592	4	17.2	0.341417	4	12.6	-0.0664274	4	14.9	0.0989585	4	27.2	-0.0461861	289	33.7	6.74
27501458	chromosome transmission fidelity protein 18 homolog [Homo sapiens]	0.0349	3	3	3	0.164786	3	18.6	0.0621217	3	25.1	-0.0785637	3	13.9	-0.0499049	3	13	-0.288065	3	14.7	-0.415037	3	3.9	-0.205303	975	107.3	7.21
116686122	chromosome-associated kinesin KIF4A [Homo sapiens]	0.0446	4	4	4	-0.106249	4	4.9	-0.0724828	4	13.4	-0.177882	4	11.6	0.0949116	4	9.5	-0.242977	4	2.5	-0.137648	4	1.6	-0.216307	1232	139.8	6.27
321400146	CHURC1-FNTB protein isoform 1 [Homo sapiens]	0.0522	3	3	3	0.225275	3	3.4	-0.0335695	3	15	-0.384584	3	2.2	0.212881	3	42.9	-0.481969	3	8.5	-0.171368	3	45.4	-0.28851	498	56	6.24
16262452	cingulin [Homo sapiens]	0.1937	20	20	21	0.00575927	21	7.9	-0.275786	21	15.7	-0.37146	21	10.4	-0.300448	21	22	-0.610433	21	18.9	-0.715486	21	16.3	-0.506232	1203	137	5.52
196115147	cip1-interacting zinc finger protein isoform 1 [Homo sapiens]	0.0367	2	2	2	0.227741	2	0.8	0.986229	2	13.7	-0.560643	2	2.4	0.75873	2	14.5	0.425459	2	16.2	0.197865	2	17	0.285744	898	100	6.11
186928847	cirhin [Homo sapiens]	0.1224	7	7	7	-0.0144996	7	3.4	-0.490051	7	14.3	-0.21424	7	6.6	-0.508403	7	6.8	-0.870387	7	14.7	-0.852042	7	7.6	-0.63747	686	76.8	8.85
45545437	citrate lyase subunit beta-like protein, mitochondrial precursor [Homo sapiens]	0.3176	8	8	8	-0.202572	8	13.8	2.31817	8	43.4	-0.33825	8	6.4	2.60763	8	56.9	2.03104	8	51.9	2.27381	8	54.8	1.53795	340	37.3	8.73
38327625	citrate synthase, mitochondrial precursor [Homo sapiens]	0.3584	7	17	31	0.111031	10	8.7	1.02928	10	17	-0.380822	10	11.7	0.936591	10	13.9	0.675364	10	11.7	0.616358	10	19.1	0.448402	466	51.7	8.32
13385942	citrate synthase, mitochondrial precursor [Mus musculus]	0.3168	4	14	26	0.0593553	5	25.4	1.301	5	37.4	-0.56918	5	13.7	1.2857	5	4.4	0.598365	5	45.1	0.716332	5	9.4	0.537272	464	51.7	8.57
27436920	C-Jun-amino-terminal kinase-interacting protein 4 isoform 3 [Homo sapiens]	0.0895	11	11	12	-0.0513992	12	6.2	0.0229004	12	21.3	-0.469929	12	13.2	0.123004	12	17.5	-0.373327	12	18.5	-0.274041	12	11.1	-0.291038	1307	144.6	5.17
4758012	clathrin heavy chain 1 [Homo sapiens]	0.4901	73	73	180	-0.0513992	179	13.8	0.489543	179	27.2	-0.263612	179	16.1	0.512985	179	24	0.248535	179	19.9	0.254594	179	26.6	0.130163	1675	191.5	5.69
7661968	clathrin interactor 1 isoform 2 [Homo sapiens]	0.3168	18	18	31	0.0840643	31	8.1	0.788268	31	20.4	-0.413115	31	14.4	0.669934	31	15.7	0.407081	31	18	0.283329	31	17.7	0.246342	625	68.2	6.42
122939196	clathrin light chain A isoform d [Mus musculus]	0.3519	8	9	17	0.0962619	16	7.6	0.603122	16	20.4	-0.426625	16	10.6	0.713696	16	9.2	0.202888	16	20.8	0.271426	16	19.4	0.15657	216	23.5	4.5
30794164	clathrin light chain B [Mus musculus]	0.3412	10	10	16	0.0731347	16	3.9	0.663572	16	14.7	-0.512514	16	7.5	0.627607	16	13.6	0.233888	16	18.8	0.194087	16	12.9	0.136438	211	23.2	4.68
4502875	claudin-3 [Homo sapiens]	0.1227	3	3	5	0.146655	5	4.9	-2.08314	5	69.1	-0.411195	5	20.6	-2.152	5	85.5	-2.49005	5	43.4	-2.5649	5	50.6	-1.9008	220	23.3	8.05
56676371	cleavage and polyadenylation specificity factor subunit 1 [Homo sapiens]	0.1441	17	19	25	-0.0350469	23	8.7	-0.207561	23	7.1	-0.330973	23	9	-0.229382	23	12.2	-0.588574	23	11.6	-0.586406	23	15.7	-0.455823	1443	160.8	6.4
34101288	cleavage and polyadenylation specificity factor subunit 2 [Homo sapiens]	0.2212	14	14	14	0.0370307	14	7.6	-0.298673	14	28.9	-0.327348	14	13.5	-0.343732	14	26.9	-0.436354	14	18.6	-0.446148	14	27	-0.468227	782	88.4	5.11
31980904	cleavage and polyadenylation specificity factor subunit 3 [Mus musculus]	0.2003	11	11	14	-0.0985055	13	9.9	-0.62371	13	13.1	-0.380822	13	8.3	-0.465938	13	13.4	-0.946194	13	18	-0.883635	13	13.5	-0.720866	684	77.5	5.6
125987603	cleavage and polyadenylation specificity factor subunit 4 isoform 2 [Homo sapiens]	0.2008	3	3	3	-0.093879	3	8	-0.109359	3	30.3	-0.37707	3	12.3	0.0621217	3	37.5	-0.174621	3	1.1	-0.0816138	3	9.1	-0.266432	244	27.5	8.22
13386106	cleavage and polyadenylation specificity factor subunit 5 [Mus musculus]	0.3612	8	8	15	0.149259	15	11.4	-0.234465	15	14.7	-0.42082	15	19.5	-0.358454	15	12.2	-0.608232	15	25.7	-0.746616	15	21	-0.522193	227	26.2	8.82
162329583	cleavage and polyadenylation specificity factor subunit 6 [Homo sapiens]	0.1906	10	10	13	0.1137	13	16.9	0.0071955	13	18.9	-0.364013	13	9	0.0799754	13	19.4	-0.354759	13	14.9	-0.341903	13	12.5	-0.274601	551	59.2	7.15
217035107	cleavage and polyadenylation specificity factor subunit 7 isoform 3 [Homo sapiens]	0.2511	11	11	14	0.051024	13	4.6	-1.04692	13	30.2	-0.298673	13	9.9	-1.00578	13	27.9	-1.30045	13	24.1	-1.39973	13	22.7	-1.02966	462	51.1	7.78
75709217	cleavage stimulation factor subunit 1 [Homo sapiens]	0.3063	10	10	14	0.0257376	14	12.3	-0.129734	14	22.7	-0.358454	14	4.8	-0.107803	14	21.2	-0.467932	14	24.3	-0.469929	14	18.2	-0.382681	431	48.3	6.58
4557493	cleavage stimulation factor subunit 2 [Homo sapiens]	0.1646	3	7	9	0.0786098	3	18.6	0.400538	3	6.9	-0.444184	3	4.2	0.320773	3	11.6	-0.00288828	3	12.5	-0.236164	3	2.5	-0.0481402	577	60.9	6.83
14149675	cleavage stimulation factor subunit 2 tau variant [Homo sapiens]	0.138	2	6	8	0.0370307	2	9.7	0.00144197	2	32.3	-0.450084	2	7.2	-0.0350469	2	22.2	-0.448115	2	40.2	-0.483985	2	29.7	-0.349651	616	64.4	7.25
21704042	cleavage stimulation factor subunit 3 isoform 1 [Mus musculus]	0.1674	11	11	13	-0.093879	13	9.4	-0.109359	13	22	-0.0649175	13	12.4	-0.109359	13	33.7	-0.386468	13	25.3	-0.200913	13	28.3	-0.284226	717	82.8	8.12
4502897	cleft lip and palate transmembrane protein 1 [Homo sapiens]	0.0852	4	4	5	-0.0218044	5	2.4	-0.0101344	5	29.4	-0.291592	5	17.1	-0.0740006	5	20.1	-0.296899	5	6.8	-0.246395	5	4	-0.284857	669	76	6.3
21359965	cleft lip and palate transmembrane protein 1-like protein [Homo sapiens]	0.1041	4	4	5	-0.137648	5	11.4	-0.573467	5	15	-0.0800879	5	15.5	-0.479955	5	9	-0.678072	5	2.5	-0.62371	5	13.6	-0.569595	538	62.2	8.56
214010175	CLIP-associating protein 1 isoform 3 [Homo sapiens]	0.1176	12	13	13	-0.0306192	12	8.6	-0.490051	12	24.7	-0.378944	12	17.7	-0.461959	12	32.6	-0.878321	12	15.1	-0.798366	12	24.2	-0.669019	1471	162	8.81
333440449	CLIP-associating protein 2 isoform 1 [Homo sapiens]	0.033	4	5	5	-0.0969617	4	3.7	0.362891	4	22.5	-0.33825	4	5.9	0.344828	4	15.6	0.0257376	4	16.5	0.0071955	4	6.7	-0.0178984	1515	165.8	8.31
42740907	clusterin precursor [Homo sapiens]	0.2784	11	12	19	-0.129734	17	13.4	1.97269	18	35	-0.415037	18	14.7	2.11503	17	24.5	1.58592	18	18	1.7277	17	33.7	1.19795	449	52.5	6.27
214010170	clusterin precursor [Mus musculus]	0.3929	18	18	35	-0.147202	35	13.2	0.603122	35	29.7	-0.459973	35	12.2	0.678973	35	21.3	0.102994	35	28.4	0.221568	35	32.8	0.114579	448	51.6	5.67
221307566	C-myc promoter-binding protein isoform 2 [Homo sapiens]	0.0263	2	3	3	-0.0291463	2	3.9	0.750178	2	205.2	-0.506353	2	56.7	0.77989	2	218.6	0.244887	2	87.9	0.273814	2	94	0.200451	1863	209.1	7.31
57242777	C-Myc-binding protein [Homo sapiens]	0.5437	5	5	6	0.0745054	6	8.6	-0.778432	6	18.4	-0.394032	6	6	-0.932361	6	11.6	-1.16165	6	18.5	-1.30401	6	9.8	-0.93332	103	12	5.91
21624607	coactosin-like protein [Homo sapiens]	0.4296	4	8	15	-0.07552	7	17.3	-0.395929	7	49	-0.0335695	7	12.1	-0.311148	7	50.7	-0.545824	7	49.2	-0.312939	7	47	-0.438318	142	15.9	5.67
19482160	coactosin-like protein [Mus musculus]	0.4296	4	8	16	-0.00723157	8	17.6	1.38515	8	36	-0.2567	8	31.3	1.19535	8	17.7	0.90381	8	16.8	0.947853	8	32.3	0.690203	142	15.9	5.4
110625994	coagulation factor X precursor [Mus musculus]	0.1164	5	5	6	-0.200913	6	5.2	0.253384	6	17.9	-0.373327	6	5.7	0.495695	6	17.9	-0.176251	6	27.2	0.0524159	6	23.6	-0.0668246	481	54	5.66
171906584	coagulation factor XII [Mus musculus]	0.1055	5	5	6	-0.168123	6	3.9	0.23634	6	16.9	-0.428566	6	7.1	0.337996	6	13.5	-0.0588937	6	24.2	-0.0528949	6	9.1	-0.0949809	597	65.7	6.84
30578393	coagulation factor XIII A chain precursor [Mus musculus]	0.2295	17	17	22	0.402722	22	21.9	1.38128	22	41.6	-0.289827	22	12.9	0.834307	22	17.2	0.998557	22	35.5	0.551885	22	14.9	0.61438	732	83.2	5.92
224967112	coagulation factor XIII B chain [Mus musculus]	0.0463	3	3	3	-0.184425	3	4.3	0.303342	3	45.6	-0.471929	3	3.4	0.358396	3	30.9	-0.202572	3	11	-0.125006	3	2.3	-0.119891	669	76.1	6.92
148536853	coatomer subunit alpha isoform 2 [Homo sapiens]	0.531	56	56	97	-0.00723157	97	10.6	0.699552	97	24.8	-0.332789	97	17.4	0.647084	97	19	0.356144	97	27.1	0.299831	97	17.4	0.225798	1224	138.3	7.66
221316630	coatomer subunit beta [Homo sapiens]	0.469	36	36	75	-0.0409718	75	11.9	0.638769	75	20	-0.249822	75	15.5	0.659011	75	18.7	0.395063	75	18.4	0.444667	75	23.1	0.244055	953	107.1	6.05
4758032	coatomer subunit beta' [Homo sapiens]	0.4349	33	33	64	-0.0144996	63	14.4	0.710173	63	28	-0.316528	63	18.2	0.721591	63	19	0.412511	63	19.5	0.380729	63	26.6	0.265237	906	102.4	5.27
11863154	coatomer subunit delta isoform 1 [Homo sapiens]	0.454	24	24	47	0.0621217	47	11.8	0.793272	47	18	-0.428566	47	13.3	0.714575	47	10.7	0.365133	47	14.9	0.296311	47	13	0.244403	511	57.2	6.21
10946972	coatomer subunit epsilon [Mus musculus]	0.1981	2	4	7	-0.0306192	2	7	0.92524	2	36	-0.00868224	2	9	0.955313	2	28.5	0.91533	2	46	0.945608	2	38.2	0.5801	308	34.5	5.06
31542319	coatomer subunit epsilon isoform a [Homo sapiens]	0.3117	7	8	16	0.0328061	12	10.2	0.712816	12	11.4	-0.22095	12	11	0.672652	12	12.3	0.541019	12	18.5	0.473008	12	29.9	0.309684	308	34.5	5.12
11559929	coatomer subunit gamma [Homo sapiens]	0.4886	12	34	50	0.0229004	19	9.9	0.808179	19	33.4	-0.300448	19	13.4	0.97966	19	31	0.721591	19	28.2	0.709291	19	29.4	0.435545	874	97.7	5.47
8567338	coatomer subunit gamma isoform 1 [Mus musculus]	0.389	3	25	34	0.125651	3	12.1	0.731183	3	6.2	-0.413115	3	0.4	0.60502	3	18.7	0.37629	3	3.1	0.279768	3	9	0.208145	874	97.5	5.35
109134349	coatomer subunit gamma-2 [Homo sapiens]	0.1745	10	12	17	-0.0101344	15	6.7	-0.205896	15	16.2	-0.284546	15	13.1	-0.237864	15	17.7	-0.552156	15	10.2	-0.547932	15	17.9	-0.436816	871	97.6	5.81
7706337	coatomer subunit zeta-1 [Homo sapiens]	0.2486	4	4	8	0.0949116	8	6	0.654436	8	24.5	-0.330973	8	35.8	0.455229	8	24.9	0.305679	8	19	0.23634	8	26.4	0.154392	177	20.2	4.81
9845242	coatomer subunit zeta-2 [Mus musculus]	0.0829	2	2	2	0.120352	2	7.7	0.647084	2	3.7	-0.422752	2	5.1	0.52707	2	11.4	0.22404	2	1.4	0.102994	2	6.3	0.127161	205	22.9	5.17
16418349	cob(I)yrinic acid a,c-diamide adenosyltransferase, mitochondrial precursor [Homo sapiens]	0.184	4	4	4	-0.0484122	4	4.7	0.246104	4	13.7	-0.298673	4	7.6	0.331132	4	9.1	-0.018878	4	10.8	0.0662614	4	16	-0.0517787	250	27.4	8.6
223941776	COBW domain-containing protein 1 isoform 2 [Homo sapiens]	0.2618	8	9	9	0.0648829	8	2	-0.362158	8	14.3	-0.375197	8	4.2	-0.405451	8	11.3	-0.734563	8	10.7	-0.766112	8	9.4	-0.586042	359	40.4	5.62
6680924	cofilin-1 [Mus musculus]	0.759	2	17	58	-0.0159576	4	9.2	0.621056	4	9	0.191563	4	8.5	0.667211	4	12.4	0.709291	4	5.6	0.794936	4	11.9	0.43058	166	18.5	8.09
33946278	cofilin-2 [Homo sapiens]	0.5843	5	8	21	-0.011588	5	8.6	0.791606	5	23.3	-0.703689	5	2	0.92372	5	6.7	0.140124	5	22.5	0.16221	5	12.8	0.17124	166	18.7	7.88
62243696	cohesin subunit SA-1 [Homo sapiens]	0.0739	5	7	8	-0.0800879	5	11.6	0.0745054	5	35.1	-0.254978	5	11.7	0.145351	5	36.1	-0.22095	5	42.3	-0.109359	5	40.6	-0.180718	1258	144.3	5.59
112789530	cohesin subunit SA-2 isoform b [Homo sapiens]	0.0731	5	8	9	-0.0409718	5	8.2	0.144046	5	37.9	-0.39973	5	9.8	0.186501	5	11.3	-0.373327	5	43.7	-0.236164	5	14.5	-0.227328	1231	141.2	5.43
96974985	coiled-coil and C2 domain-containing protein 1A [Homo sapiens]	0.1693	14	14	14	-0.0800879	14	7.8	0.605968	14	9.8	-0.428566	14	12	0.668119	14	12.8	0.182692	14	14.8	0.232661	14	17.6	0.140353	951	104	8.09
156564240	coiled-coil domain-containing protein 104 [Homo sapiens]	0.0614	2	2	3	-0.0831412	2	8.3	-0.41889	2	9.9	-0.442222	2	24.7	-0.33825	2	1.6	-0.862496	2	14.6	-0.780909	2	23	-0.632165	342	39.4	4.97
24308400	coiled-coil domain-containing protein 109A [Homo sapiens]	0.2479	6	6	7	0.0271541	7	15.7	0.794104	7	25.1	-0.304006	7	11.8	0.740712	7	23.5	0.489543	7	29	0.35727	7	28	0.313388	351	39.8	8.65
27735133	coiled-coil domain-containing protein 117 [Homo sapiens]	0.1505	4	4	4	-0.110916	4	15.3	1.23082	4	13.4	-0.279284	4	20.4	1.21661	4	4.7	1.04684	4	21.3	1.01006	4	28.2	0.687046	279	30.5	5.07
227496903	coiled-coil domain-containing protein 12 [Mus musculus]	0.2169	2	2	2	0.0758749	2	0.7	-0.531156	2	11.6	-0.246395	2	33	-0.608232	2	12.3	-0.77596	2	20.8	-0.852042	2	20.1	-0.657136	166	18.9	7.21
19923969	coiled-coil domain-containing protein 124 [Homo sapiens]	0.4843	10	10	12	0.0100637	12	13.6	1.19219	12	34.1	-0.332789	12	16.2	1.14405	12	20.1	0.847195	12	30	0.815575	12	22.2	0.595962	223	25.8	9.54
13376216	coiled-coil domain-containing protein 134 precursor [Homo sapiens]	0.3886	7	7	7	-0.0262051	7	18.9	-0.289827	7	13.1	-0.32916	7	9.2	-0.0877334	7	16.1	-0.637109	7	13.7	-0.562772	7	15.8	-0.452657	229	26.5	8.85
7661844	coiled-coil domain-containing protein 22 [Homo sapiens]	0.2967	14	14	17	-0.0232698	17	19.6	0.838347	17	33.3	-0.314733	17	13.3	0.948601	17	14.9	0.60502	17	25.8	0.56267	17	38.4	0.402609	627	70.7	6.74
108936950	coiled-coil domain-containing protein 25 [Homo sapiens]	0.1538	3	3	5	0.0285692	3	1.6	-0.625934	3	17.8	-0.181149	3	22.1	-0.639355	3	15.8	-0.751465	3	22.7	-0.780909	3	11.6	-0.666176	208	24.5	6.8
151101337	coiled-coil domain-containing protein 43 isoform 1 [Homo sapiens]	0.0938	2	2	3	-0.0232698	3	10.1	-0.50226	3	12.6	-0.558517	3	9.9	-0.454032	3	7.6	-1.15521	3	6.5	-1.03505	3	12.5	-0.784205	224	25.2	4.92
171906582	coiled-coil domain-containing protein 47 precursor [Homo sapiens]	0.3665	16	16	21	-0.0499049	19	14.5	0.317304	19	30	-0.232769	19	24.8	0.253384	19	17	0.119024	19	15.2	0.137504	19	27.6	-0.00246414	483	55.8	4.87
94536784	coiled-coil domain-containing protein 51 [Homo sapiens]	0.1436	5	5	5	-0.131313	5	15.2	1.30217	5	12.6	-0.463947	5	24.1	1.51046	5	5.8	1.14666	5	22.5	1.04614	5	44.2	0.757134	411	45.8	8.19
94536771	coiled-coil domain-containing protein 56 [Homo sapiens]	0.2736	3	3	3	0.14274	3	1	0.853597	3	9.8	-0.430509	3	3.9	0.805705	3	2.2	0.479231	3	9	0.396159	3	1.9	0.310306	106	11.7	9.6
62988355	coiled-coil domain-containing protein 58 [Homo sapiens]	0.5208	7	7	11	-0.018878	11	15.5	1.19093	11	33.2	-0.362158	11	19.7	1.28747	11	28.9	0.958286	11	20.7	1.0545	11	35.1	0.651933	144	16.6	7.81
162135971	coiled-coil domain-containing protein 6 [Mus musculus]	0.3881	18	18	24	0.0482362	24	12.1	0.745883	24	12.6	-0.336428	24	13.4	0.703987	24	18.4	0.41684	24	12.7	0.391768	24	15.5	0.26587	469	52.9	7.34
13129104	coiled-coil domain-containing protein 86 [Homo sapiens]	0.1167	3	3	4	0.144046	4	6.4	0.0745054	4	21.3	-0.490051	4	14.7	-0.0679388	4	15.3	-0.392137	4	6.5	-0.494109	4	11.1	-0.335605	360	40.2	10.33
7661690	coiled-coil domain-containing protein 9 [Homo sapiens]	0.0527	2	2	2	0.134878	2	12.8	0.395063	2	20.7	-0.336428	2	9.9	0.260628	2	7.8	0.0579701	2	10.6	-0.077041	2	2.1	-0.0223917	531	59.7	5.4
20149663	coiled-coil domain-containing protein 90B, mitochondrial precursor [Homo sapiens]	0.2008	4	4	4	-0.0424568	4	16.3	0.10165	4	16.8	-0.323733	4	9.2	0.0129262	4	8.1	-0.21424	4	4.8	-0.217591	4	9.6	-0.222549	254	29.5	7.55
82775371	coiled-coil domain-containing protein 93 [Homo sapiens]	0.2979	15	16	16	0.041243	15	6.6	1.03422	15	17	-0.405451	15	5.7	0.969381	15	13.2	0.618239	15	14.5	0.554834	15	9.7	0.437396	631	73.2	8.15
31542652	coiled-coil domain-containing protein 94 [Homo sapiens]	0.0991	2	2	2	-0.0484122	2	1	0.0635029	2	14	-0.452057	2	22	0.112367	2	15	-0.390245	2	7.8	-0.340075	2	6.8	-0.283308	323	37.1	5.92
42558252	coiled-coil-helix-coiled-coil-helix domain-containing protein 1 [Homo sapiens]	0.2288	2	2	2	-0.0846703	2	14.9	0.280956	2	6.2	-0.15682	2	9.6	0.366252	2	21.3	0.123004	2	3.4	0.209141	2	11.5	0.0366481	118	13.5	10.21
7705851	coiled-coil-helix-coiled-coil-helix domain-containing protein 2, mitochondrial precursor [Homo sapiens]	0.1523	2	2	6	0.0745054	6	5.9	0.715454	6	21.8	-0.332789	6	1.4	0.744161	6	15.1	0.382944	6	19	0.411426	6	9.8	0.260743	151	15.5	9.22
8923390	coiled-coil-helix-coiled-coil-helix domain-containing protein 3, mitochondrial precursor [Homo sapiens]	0.4978	5	12	18	0.0271541	8	17.1	0.263034	8	12.7	-0.467932	8	6.4	0.177599	8	17	-0.177882	8	27.1	-0.284546	8	21.3	-0.167995	227	26.1	8.28
21313618	coiled-coil-helix-coiled-coil-helix domain-containing protein 3, mitochondrial precursor [Mus musculus]	0.3656	2	9	12	0.00144197	2	4.4	1.29631	2	25.7	-0.498179	2	1.9	1.29514	2	30.4	0.799087	2	23.6	0.798258	2	28.3	0.606389	227	26.3	8.37
14150070	coiled-coil-helix-coiled-coil-helix domain-containing protein 5 [Homo sapiens]	0.3636	3	3	3	0.0854247	3	0	1.38957	3	47.2	-0.469929	3	9.4	1.3051	3	12.1	0.919149	3	31.1	0.857583	3	2.4	0.66927	110	12.4	6.73
14150134	coiled-coil-helix-coiled-coil-helix domain-containing protein 6 [Homo sapiens]	0.4043	7	7	7	0.0703893	7	12.2	1.62667	7	9.4	-0.416962	7	2.1	1.57192	7	11.7	1.19849	7	10.9	1.18713	7	10.7	0.878331	235	26.4	8.85
46198304	coiled-coil-helix-coiled-coil-helix domain-containing protein 8 [Homo sapiens]	0.4138	4	4	4	-0.0365259	4	7.2	1.54449	4	52.1	-0.251539	4	12.4	1.65168	4	67.7	1.41305	4	40.4	1.39999	4	69.6	0.972721	87	10.1	6.04
4758024	coilin [Homo sapiens]	0.0538	3	3	3	-0.0409718	3	8.2	-0.483985	3	11.6	-0.367732	3	10.1	-0.330973	3	19.9	-0.897006	3	2.9	-0.854649	3	3.7	-0.636624	576	62.6	9.07
338968934	cold shock domain-containing protein E1 isoform 2 [Homo sapiens]	0.4628	33	33	47	-0.0409718	47	12	0.649845	47	24.4	-0.382702	47	13.1	0.642471	47	21.3	0.31034	47	18.8	0.341417	47	19.2	0.188289	767	85.7	6.2
4502847	cold-inducible RNA-binding protein [Homo sapiens]	0.3837	5	5	10	0.00288251	10	8.3	-0.336428	10	21.4	-0.192645	10	20	-0.395929	10	12.1	-0.518701	10	9.1	-0.606035	10	16.3	-0.477626	172	18.6	9.51
34328108	collagen alpha-1(I) chain precursor [Mus musculus]	0.1906	23	23	78	0.0989585	76	18.6	1.29983	76	44.5	-0.436354	76	20.9	1.28511	76	44.6	0.889084	76	66.6	0.855192	76	55.8	0.642717	1453	137.9	5.85
226423933	collagen alpha-1(III) chain precursor [Mus musculus]	0.0492	6	6	8	0.202888	8	19	0.970117	8	47.1	-0.0694519	8	44	0.932817	8	25.2	0.944858	8	74.9	0.744161	8	78.9	0.577885	1464	138.9	6.52
161484654	collagen alpha-1(IV) chain precursor [Mus musculus]	0.0449	5	5	9	-0.00288828	9	8.7	1.02077	9	30.6	-0.284546	9	21.8	1.02361	9	11.9	0.748461	9	19.3	0.573375	9	15.7	0.510374	1669	160.6	8.24
164565411	collagen alpha-1(V) chain precursor [Mus musculus]	0.0452	7	7	8	-0.0892673	8	9.9	0.637842	8	36.4	-0.298673	8	18.8	0.90458	8	38.6	0.273814	8	31.5	0.343692	8	31.8	0.262691	1838	183.6	4.98
87196339	collagen alpha-1(VI) chain precursor [Homo sapiens]	0.1216	3	10	18	-0.232769	3	0.5	-2.9105	2	224.6	0.157044	3	74.4	-2.74662	2	198.9	-4.05889	3	13.4	-3.81604	3	13.9	-2.50644	1028	108.5	5.43
6753484	collagen alpha-1(VI) chain precursor [Mus musculus]	0.2702	16	23	51	0.0813396	35	22	1.17313	35	27.7	-0.424688	35	18.6	1.03984	35	22.8	0.791606	35	17.9	0.650765	35	25.7	0.528271	1025	108.4	5.36
111074529	collagen alpha-1(XII) chain [Mus musculus]	0.424	56	112	261	-0.0664274	139	14.7	1.65352	139	32.1	-0.560643	140	14.8	1.75958	139	26	1.18396	139	27.3	1.23082	139	30.8	0.892405	3061	333.1	5.8
93141047	collagen alpha-1(XII) chain long isoform precursor [Homo sapiens]	0.2106	4	60	125	-0.1976	4	26.1	2.99567	4	47.3	-0.671164	4	3.1	2.97159	4	25.1	2.34625	4	43.8	2.32222	4	30.3	1.79388	3063	332.9	5.53
226423922	collagen alpha-1(XIV) chain [Mus musculus]	0.34	30	45	68	0.329985	46	17.8	1.93923	46	47.5	-0.234465	46	20.4	1.60502	46	30.1	1.80983	46	46.4	1.4957	46	32.3	1.1632	1794	192.6	5.1
55743096	collagen alpha-1(XIV) chain precursor [Homo sapiens]	0.1069	3	18	25	-0.200913	3	4.1	1.92714	3	19.6	-0.496142	3	1.9	2.08814	3	15.4	1.7995	3	4.5	2.00396	3	7.9	1.21296	1796	193.4	5.3
134288882	collagen alpha-1(XV) chain precursor [Mus musculus]	0.1266	13	13	23	0.0243197	23	7.4	1.54696	23	57.8	-0.504305	23	7.1	1.3488	23	62.8	0.920674	23	59.8	0.920674	23	56.9	0.711331	1367	140.4	4.89
40789282	collagen alpha-1(XVIII) chain isoform 2 [Mus musculus]	0.0532	3	5	5	0.195348	3	1.2	0.849599	3	5.8	-0.516636	3	2.1	0.654436	3	4.5	0.332278	3	3.7	0.137504	3	2.4	0.213219	1315	134.1	6
110611233	collagen alpha-1(XVIII) chain isoform 2 precursor [Homo sapiens]	0.0427	2	4	4	-0.873027	2	103.6	1.62199	2	43.8	-0.272297	2	17.4	2.49493	2	201.3	1.3505	2	64.6	2.22342	2	265.8	1.18208	1336	135.4	6.47
111120329	collagen alpha-2(I) chain precursor [Mus musculus]	0.1983	20	20	42	0.0299829	42	17.7	1.37295	42	49.6	-0.45799	42	18.6	1.25701	41	40.8	0.83996	42	47	0.85997	42	37.5	0.636283	1372	129.5	9.19
226437587	collagen alpha-2(IV) chain preproprotein [Mus musculus]	0.0609	8	8	13	0.120352	10	8.3	0.786596	10	26.1	-0.516636	10	11.4	0.696884	10	23.8	0.226509	10	15.2	0.158337	10	16.6	0.181638	1707	167.2	8.48
115527062	collagen alpha-2(VI) chain isoform 2C2 precursor [Homo sapiens]	0.1403	3	14	25	-0.0908029	4	2.6	-2.15843	4	37.3	-0.254978	4	9.1	-2.07704	4	47.1	-2.13289	4	5.8	-2.04097	4	13.2	-1.77254	1019	108.5	6.21
22203747	collagen alpha-2(VI) chain precursor [Mus musculus]	0.2553	12	23	45	0.115033	24	11.8	1.09559	24	35.4	-0.522841	24	14.3	0.944109	24	28.2	0.568519	24	21.8	0.493647	24	21.7	0.404643	1034	110.3	6.42
19923989	collagen triple helix repeat-containing protein 1 precursor [Homo sapiens]	0.177	4	4	4	-0.232769	4	17.1	2.47534	4	39.9	-0.496142	4	5.1	2.54868	4	59.9	1.96532	4	32.7	2.03879	4	49.6	1.5066	243	26.2	7.99
14165452	collagen type IV alpha-3-binding protein isoform 2 [Homo sapiens]	0.1572	7	7	8	-0.106249	8	9.6	1.38571	8	47.4	-0.327348	8	8.5	1.58111	8	39.9	1.12035	8	39.8	1.29278	8	31.9	0.823255	598	68	5.47
22749079	COMM domain-containing protein 1 [Homo sapiens]	0.2316	4	4	4	-0.0394883	4	12.9	0.688852	4	14.2	-0.300448	4	10.8	0.853597	4	2.5	0.283329	4	0.2	0.448901	4	13.3	0.264632	190	21.2	6.2
7706663	COMM domain-containing protein 10 [Homo sapiens]	0.1634	2	2	2	-0.0306192	2	15.1	0.870266	2	12.9	-0.132894	2	0.6	0.901494	2	28.4	0.738119	2	13.5	0.768925	2	29	0.477546	202	23	6.54
110626003	COMM domain-containing protein 2 [Mus musculus]	0.1256	3	3	3	-0.0335695	3	9.3	1.13553	3	7.2	-0.401635	3	3.3	1.26604	3	2.2	0.692427	3	3	0.885965	3	1.1	0.556391	199	22.8	6.62
19923430	COMM domain-containing protein 5 [Homo sapiens]	0.1071	2	2	2	0.0538064	2	4.2	0.895303	2	5.2	-0.323733	2	25.8	0.840765	2	0.9	0.570463	2	20.4	0.517024	2	24.8	0.379	224	24.7	7.02
45333906	COMM domain-containing protein 6 isoform b [Homo sapiens]	0.4471	3	3	3	-0.027675	3	6.6	0.656268	3	30.5	-0.32916	3	14.2	0.747602	3	66.7	0.464668	3	33.1	0.555816	3	26.1	0.268145	85	9.6	6
8923458	COMM domain-containing protein 8 [Homo sapiens]	0.2131	2	2	2	-0.212568	2	16.4	0.926759	2	63.7	-0.0232698	2	22.7	1.13881	2	44	0.90381	2	37.1	1.1157	2	19.8	0.619828	183	21.1	5.43
156416005	COMM domain-containing protein 9 isoform 1 [Homo sapiens]	0.3687	4	4	4	0.0662614	4	3.4	0.85997	4	11.4	0.0894982	4	42.2	0.804054	4	13.8	0.80653	4	31.3	0.706641	4	30.2	0.523313	198	21.8	5.88
323276616	COMMD3-BMI1 read-through protein [Homo sapiens]	0.1215	5	5	6	-0.101598	6	4.1	0.992043	6	21.1	-0.291592	6	11.7	1.12763	6	23.5	0.724214	6	30.6	0.847997	6	34.4	0.521375	469	53.3	7.93
124286805	complement C1q subcomponent subunit A precursor [Mus musculus]	0.2	4	4	6	0.111031	6	14.6	1.71282	6	25.3	-0.508403	6	10.6	1.57095	6	15.3	1.14012	6	34.5	1.01221	6	21.3	0.862171	245	26	9.11
6753220	complement C1q subcomponent subunit B precursor [Mus musculus]	0.1542	3	3	4	0.0621217	4	7.1	1.55238	4	15.3	-0.655172	4	4.9	1.49108	4	10.3	1.04334	4	17.9	0.981122	4	25.3	0.741208	253	26.7	8.15
113680120	complement C1q subcomponent subunit C precursor [Mus musculus]	0.126	2	2	3	-0.140826	3	10.2	1.84036	3	5	-0.560643	3	12.9	2.02963	3	5.2	1.20351	3	9.8	1.34483	3	44	1.01152	246	26	8.54
148277054	complement C1s-A subcomponent [Mus musculus]	0.0749	3	3	3	0.0200577	3	4	0.221568	3	2.4	-0.140826	3	24.4	0.225275	3	3	-0.013043	3	17.6	0.115033	3	21.2	-0.0434565	694	77.5	5.12
126518317	complement C3 [Mus musculus]	0.4588	72	72	122	0.0285692	122	11.8	0.516015	122	20.4	-0.320126	122	13.4	0.468844	122	18	0.226509	122	17.4	0.180148	122	17.5	0.10611	1663	186.4	6.73
112181167	complement component 1 Q subcomponent-binding protein, mitochondrial [Mus musculus]	0.2222	4	4	5	0.0745054	5	12.8	0.761285	5	15.5	-0.323733	5	5.2	0.811471	5	18.3	0.587845	5	25.9	0.560715	5	23.7	0.342517	279	31	4.87
4502491	complement component 1 Q subcomponent-binding protein, mitochondrial precursor [Homo sapiens]	0.2199	5	5	22	0.00144197	22	14	0.228973	22	17.5	0.168642	22	11.9	0.136191	22	11.2	0.359521	22	23.8	0.283329	22	12	0.106632	282	31.3	4.84
22122667	complement component C8 alpha chain precursor [Mus musculus]	0.0818	4	4	4	-0.0877334	4	14	-0.937878	4	36.6	-0.248108	4	22.3	-0.873027	4	41.8	-1.07704	4	30.1	-1.01159	4	48.2	-0.900714	587	66	6.54
33563297	complement component C8 beta chain precursor [Mus musculus]	0.0798	4	4	4	-0.0619024	4	9.7	-1.2723	4	19.7	-0.32916	4	8.7	-1.32193	4	13.6	-1.53952	4	28.1	-1.59074	4	16.8	-1.23243	589	66.2	7.77
58037159	complement component C8 gamma chain precursor [Mus musculus]	0.2624	3	3	4	-0.237864	4	8.7	-0.867752	4	35.9	-0.125006	4	5.6	-0.54372	4	33.4	-0.99137	4	18	-0.818579	4	15.5	-0.748662	202	22.5	9.25
15375312	complement component C9 [Mus musculus]	0.2228	13	13	17	0.045443	17	8.9	-1.23447	17	36.8	-0.325539	17	24.3	-1.31115	17	38.9	-1.50635	17	38.4	-1.63487	17	52.6	-1.21108	561	63.4	6.16
10835143	complement decay-accelerating factor isoform 1 preproprotein [Homo sapiens]	0.1417	6	6	6	-0.0831412	6	6.3	-0.199255	6	19.3	-0.42082	6	6.3	-0.0877334	6	21	-0.60165	6	17.9	-0.518701	6	28.7	-0.444065	381	41.4	7.59
218156289	complement factor B isoform 1 [Mus musculus]	0.2896	16	17	23	0.0551957	20	15.2	0.22033	20	19.4	-0.362158	20	11.2	0.0989585	20	17.7	-0.0484122	20	21	-0.232769	20	14.6	-0.13952	763	85.2	7.37
67782358	complement factor B preproprotein [Homo sapiens]	0.0772	4	5	7	-0.153607	4	12.9	2.54424	4	23.3	-0.632629	4	4.2	2.63459	4	29.9	1.97306	4	27.6	2.05728	4	33.7	1.51312	764	85.5	7.06
109627652	complement factor H [Mus musculus]	0.3275	28	28	37	-0.0247367	37	8.2	0.219091	37	24.6	-0.268817	37	11.7	0.265437	37	30	0.00288251	37	20.3	0.0524159	37	28.1	-0.0620516	1252	141.2	7.11
110347406	complement factor I precursor [Mus musculus]	0.1824	9	9	12	-0.0969617	11	19.7	0.230203	11	62.1	-0.345564	11	7.4	0.192825	11	35	-0.174621	11	29.2	-0.224317	11	34	-0.140989	603	67.2	7.46
49574510	complex I intermediate-associated protein 30, mitochondrial precursor [Homo sapiens]	0.104	3	3	3	-0.0846703	3	2.4	0.813935	3	20.5	-0.405451	3	15	0.984042	3	8.8	0.355016	3	10.3	0.72334	3	3.3	0.320186	327	37.7	7.64
122939157	component of gems 4 [Homo sapiens]	0.0189	2	2	2	0.187768	2	3.2	0.155749	2	8.5	-0.471929	2	0.1	-0.0320936	2	5.3	-0.316528	2	8.4	-0.504305	2	5.2	-0.2829	1058	120	6.04
178056552	condensin complex subunit 1 [Homo sapiens]	0.142	15	15	16	-0.0144996	16	7.5	0.129613	16	13	-0.254978	16	8	0.0867838	16	8.9	-0.164884	16	16.9	-0.150401	16	13.9	-0.167566	1401	157.1	6.61
25121987	condensin complex subunit 2 [Homo sapiens]	0.1404	7	7	7	0.00863031	7	8	0.293959	7	17.6	-0.307573	7	12.8	0.284514	7	9.5	0.0648829	7	12.9	0.0922074	7	10.7	-0.0327542	741	82.5	5.06
21359945	condensin complex subunit 3 [Homo sapiens]	0.0365	3	3	3	-0.232769	3	5.5	0.290424	3	22.3	-0.0785637	3	4.3	0.52306	3	28	0.0648829	3	43.2	0.297485	3	49.5	0.0832509	1015	114.3	5.59
171846283	connective tissue growth factor precursor [Mus musculus]	0.2069	6	6	6	-0.0619024	6	11.2	1.07519	6	22.3	-0.428566	6	9	1.08814	6	15.7	0.673556	6	20.4	0.69332	6	15.2	0.485381	348	37.8	7.81
21237783	conserved oligomeric Golgi complex subunit 1 [Homo sapiens]	0.0949	7	7	7	-0.0513992	7	10.2	0.863938	7	23.3	-0.332789	7	4.5	0.874207	7	12.9	0.682573	7	17.9	0.645241	7	10.2	0.405282	980	108.9	7.31
223029519	conserved oligomeric Golgi complex subunit 2 isoform 2 [Homo sapiens]	0.1547	8	8	9	-0.148801	9	7.9	1.05242	9	25.7	-0.362158	9	4.9	1.34369	9	20.5	0.706641	9	14.9	1.09153	9	24.6	0.568448	737	83.1	6.62
325197106	conserved oligomeric Golgi complex subunit 3 [Homo sapiens]	0.1341	8	9	9	-0.0740006	8	7	1.19787	8	27	-0.246395	8	22.3	1.27143	8	18.7	0.992768	8	11.2	1.09288	8	15.9	0.687216	828	94	5.57
118498354	conserved oligomeric Golgi complex subunit 4 isoform 1 [Homo sapiens]	0.1673	11	11	12	-0.0424568	12	10.5	1.10836	12	15.9	-0.411195	12	13.3	1.12234	12	17.8	0.824564	12	20.8	0.77484	12	18.4	0.544317	789	89.4	5.21
240849567	conserved oligomeric Golgi complex subunit 5 isoform 3 [Homo sapiens]	0.1324	9	9	9	-0.018878	9	8.3	0.252173	9	27.8	-0.373327	9	6	0.204141	9	20.7	-0.112475	9	12.1	-0.018878	9	17.2	-0.124072	823	90.8	6.51
33457344	conserved oligomeric Golgi complex subunit 6 isoform 1 [Homo sapiens]	0.1492	6	8	9	-0.07552	6	8.3	0.442545	6	25.8	-0.309359	6	10.3	0.533065	6	15.9	0.266637	6	15.7	0.253384	6	10.7	0.116522	657	73.2	5.76
23957690	conserved oligomeric Golgi complex subunit 7 [Homo sapiens]	0.1753	12	12	13	-0.046921	13	8.6	0.202888	13	17.7	-0.352916	13	14.8	0.233888	13	6.1	-0.110916	13	10	-0.0335695	13	15.3	-0.123464	770	86.3	5.47
186928841	conserved oligomeric Golgi complex subunit 8 [Homo sapiens]	0.1405	7	7	7	-0.0619024	7	14.4	0.735522	7	10.8	-0.28279	7	16.6	0.673556	7	14.2	0.323082	7	10.8	0.288063	7	10.2	0.245643	612	68.4	5.2
24308334	constitutive coactivator of peroxisome proliferator-activated receptor gamma [Homo sapiens]	0.0527	2	3	3	0.00432161	2	10.7	0.909197	2	29.3	-0.637109	2	16.8	0.905351	2	41	0.27262	2	12.1	0.267835	2	23.1	0.245815	910	103.7	5.69
39652628	constitutive coactivator of PPAR-gamma-like protein 1 [Homo sapiens]	0.3005	26	26	37	-0.0365259	37	15.6	1.27798	37	35.1	-0.428566	37	9.7	1.31557	37	36.9	0.842375	37	39.1	0.790772	37	32.5	0.63514	1118	121.8	8.88
47078240	COP9 signalosome complex subunit 1 isoform 2 [Homo sapiens]	0.169	7	7	9	0.126973	9	8.1	0.0538064	9	16.1	-0.311148	9	7.8	-0.112475	9	9.4	-0.309359	9	5.6	-0.411195	9	2.9	-0.286494	491	55.5	6.74
4759264	COP9 signalosome complex subunit 2 isoform 1 [Homo sapiens]	0.3567	13	13	16	-0.0306192	16	7.8	-0.210897	16	28.5	-0.272297	16	11.6	-0.123434	16	18.1	-0.552156	16	18.5	-0.518701	16	14.3	-0.406396	443	51.6	5.53
23238222	COP9 signalosome complex subunit 3 isoform 1 [Homo sapiens]	0.3806	11	11	16	0.111031	16	8.4	0.0854247	16	11.2	-0.334607	16	11.2	-0.142417	16	15.6	-0.272297	16	20.4	-0.422752	16	21.5	-0.282674	423	47.8	6.65
38373690	COP9 signalosome complex subunit 4 [Homo sapiens]	0.4803	15	15	23	-0.00578235	23	10.5	-0.0159576	23	11.6	-0.397828	23	13.5	-0.117161	23	11	-0.479955	23	12.4	-0.454032	23	15.6	-0.369426	406	46.2	5.83
38027923	COP9 signalosome complex subunit 5 [Homo sapiens]	0.509	12	12	17	-0.0394883	17	12.2	0.121679	17	17.7	-0.142417	17	12.6	0.187768	17	8.4	-0.0785637	17	9.6	-0.0603973	17	12.2	-0.0945836	334	37.6	6.54
34147637	COP9 signalosome complex subunit 6 [Homo sapiens]	0.3884	8	8	12	0.00144197	12	9.9	-0.0409718	12	9.7	-0.237864	12	11.1	0.0384362	12	10.8	-0.422752	12	13.2	-0.184425	12	27.1	-0.282488	327	36.1	5.73
255759877	COP9 signalosome complex subunit 7a [Homo sapiens]	0.1309	4	4	4	-0.018878	4	2.5	0.154454	4	0.4	-0.373327	4	1.3	0.171207	4	2.8	-0.210897	4	1.5	-0.234465	4	2.9	-0.181341	275	30.3	8.22
12232385	COP9 signalosome complex subunit 7b [Homo sapiens]	0.2765	5	5	5	-0.0439433	5	1.7	-0.715486	5	4.6	-0.432455	5	19.5	-0.682696	5	2.7	-1.01742	5	14.6	-1.03505	5	17.2	-0.828713	264	29.6	6.15
38027914	COP9 signalosome complex subunit 8 isoform 2 [Homo sapiens]	0.3125	3	3	3	0.141433	3	3.1	-0.0513992	3	5.4	-0.354759	3	12.8	-0.224317	3	2.3	-0.334607	3	7.4	-0.475936	3	10.5	-0.357971	160	17.9	7.25
311893345	copine-1 isoform c [Homo sapiens]	0.1716	9	10	13	0.0468403	12	9.7	-0.362158	12	17.9	-0.384584	12	9.1	-0.382702	12	8.3	-0.691989	12	11.5	-0.741783	12	6.9	-0.572058	536	58.9	5.83
30181236	copine-2 [Homo sapiens]	0.1095	3	4	5	0.051024	3	3.9	-1.34373	3	6.1	-0.248108	3	18	-1.33643	3	14.2	-1.76611	3	1.3	-1.61706	3	3.7	-1.29029	548	61.2	6.07
4503015	copine-3 [Homo sapiens]	0.5047	12	23	54	-0.0800879	25	8.8	1.48027	26	33.3	-0.330973	26	17.2	1.57725	25	40.9	1.16864	26	41.7	1.25338	25	58.4	0.857095	537	60.1	5.85
4826665	copper chaperone for superoxide dismutase [Homo sapiens]	0.1861	5	5	6	-0.132894	6	15.8	0.834307	6	25.4	-0.364013	6	8.4	1.02148	6	15.4	0.550901	6	27.2	0.651683	6	23.4	0.393968	274	29	5.58
4757804	copper transport protein ATOX1 [Homo sapiens]	0.6618	5	6	12	0.051024	11	6.8	0.337996	11	19.9	-0.0664274	11	27.1	0.387363	11	13.9	0.360645	11	34.9	0.375178	11	36.2	0.138194	68	7.4	7.24
6753136	copper transport protein ATOX1 [Mus musculus]	0.8529	4	4	6	0.227741	6	9.1	1.26063	6	20.2	-0.367732	6	15.3	1.00791	6	14.6	0.941106	6	11.9	0.777367	6	9	0.593779	68	7.3	6.51
161484660	coproporphyrinogen-III oxidase, mitochondrial precursor [Mus musculus]	0.07	3	3	3	-0.100051	3	7.6	-1.57347	3	6.9	-0.380822	3	2.5	-1.53533	3	1.8	-1.88897	3	17.6	-1.91594	3	4.3	-1.46135	443	49.7	8.53
62821787	cordon-bleu protein-like 1 [Homo sapiens]	0.0549	4	4	4	-0.0603973	4	8.5	1.51551	4	22.1	-0.432455	4	3.6	1.49467	4	31	0.929791	4	38.2	0.908429	4	38.3	0.76018	1166	127.9	6.35
4758496	core histone macro-H2A.1 isoform 2 [Homo sapiens]	0.5202	4	18	45	0.141433	13	20.1	1.16736	13	27.9	-0.514573	13	9.7	1.07176	13	25.2	0.718964	13	36.9	0.518031	13	19.2	0.494178	371	39.5	9.77
283945572	core histone macro-H2A.1 isoform 2 [Mus musculus]	0.4636	2	16	35	-0.0785637	3	7.9	1.1884	3	87	-0.413115	3	4	1.26724	3	45.1	0.827819	3	95.5	0.90766	3	34.6	0.600885	371	39.6	9.79
46250738	core histone macro-H2A.2 [Mus musculus]	0.3387	7	9	16	0.0271541	7	8.2	-1.76121	7	37.9	-0.452057	7	6.5	-1.81604	7	41.1	-2.21759	7	38.7	-2.32916	7	30.3	-1.67842	372	40.1	9.69
13124873	core-binding factor subunit beta isoform 2 [Homo sapiens]	0.2527	4	4	4	0.041243	4	6.5	-1.02621	4	9.5	-0.340075	4	10	-1.02327	4	13.5	-1.35476	4	11.2	-1.33279	4	17.8	-1.05278	182	21.5	6.6
319918873	CORO7-PAM16 protein [Homo sapiens]	0.1479	11	11	12	-0.163268	12	29	0.0745054	12	17.3	-0.430509	12	9.8	0.14274	12	8.5	-0.279284	12	26.1	-0.189351	12	26.7	-0.239837	1048	114.1	6.33
300934762	coronin-1A [Homo sapiens]	0.2451	3	10	16	-0.0892673	4	3.5	-1.71312	4	37.3	-0.360305	4	14.8	-1.5951	4	35.3	-2.14561	4	57.3	-2.09542	4	56.4	-1.57023	461	51	6.68
6753492	coronin-1A [Mus musculus]	0.269	4	11	18	0.199123	6	20.8	1.74071	6	21.2	-0.614845	6	3.8	1.39944	6	3.9	1.11103	6	18	0.736388	6	4.3	0.792386	461	51	6.48
14149734	coronin-1B [Homo sapiens]	0.1902	9	9	27	0.0257376	27	11.6	0.939603	27	26.5	-0.284546	27	13.2	0.964953	27	23.5	0.77989	27	16.1	0.773996	27	12.7	0.483275	489	54.2	5.88
31542413	coronin-1C [Mus musculus]	0.2679	2	12	21	0.00575927	3	15.9	2.47664	3	57.1	-0.504305	3	7.3	2.62527	3	10.9	1.90227	3	66.3	2.05102	3	18.3	1.50827	474	53.1	7.08
7656991	coronin-1C isoform 1 [Homo sapiens]	0.3101	6	16	24	-0.00578235	6	13.1	-0.150401	6	22.5	-0.289827	6	28.9	-0.0800879	6	16.3	-0.560643	6	14.3	-0.664288	6	8.9	-0.38694	474	53.2	7.08
119392083	corticosteroid 11-beta-dehydrogenase isozyme 2 [Homo sapiens]	0.1086	4	4	5	-0.0709665	5	1.3	-1.94342	5	34.8	-0.416962	5	10.8	-1.99424	5	50.4	-2.15843	5	20.8	-2.13924	5	26.2	-1.74496	405	44.1	9.28
6680856	corticosteroid-binding globulin precursor [Mus musculus]	0.1159	5	5	6	-0.0740006	6	6.1	0.856787	6	3.9	-0.253257	6	6	0.930548	6	9.1	0.603122	6	5.1	0.694212	6	11.2	0.4176	397	44.7	5.24
10946574	creatine kinase B-type [Mus musculus]	0.3465	9	10	15	0.0342157	14	18.4	1.61777	14	33.3	-0.279284	14	14.6	1.59455	14	20.6	1.39397	14	15.7	1.31499	14	15.6	0.96505	381	42.7	5.67
6671762	creatine kinase M-type [Mus musculus]	0.4803	19	20	49	-0.671164	38	47.1	4.57143	46	132.5	-1.76121	48	21.7	4.18317	29	137.3	2.74588	48	123.4	2.83633	35	213.6	2.31812	381	43	7.06
153251982	creatine kinase S-type, mitochondrial precursor [Homo sapiens]	0.1671	2	6	19	-0.318326	2	37.7	2.19219	2	261	-1.08314	2	32	2.51071	2	146.2	1.10903	2	158.6	1.42761	2	88	1.0655	419	47.5	8.19
10334859	creatine kinase U-type, mitochondrial precursor [Homo sapiens]	0.3765	11	15	45	-0.00288828	28	12.4	0.387363	28	29.6	-0.272297	28	8.8	0.327687	28	26.4	-0.00868224	28	20.1	0.0071955	28	15.2	-0.00818242	417	47	8.34
4885153	crk-like protein [Homo sapiens]	0.5083	13	13	17	-0.0247367	16	7.3	0.78073	16	18.5	-0.340075	16	12.9	0.789938	16	19.7	0.476122	16	22.2	0.553852	16	20.9	0.309979	303	33.8	6.74
124256489	crooked neck-like protein 1 [Homo sapiens]	0.1922	16	16	18	0.015783	18	9.2	-1.27928	18	18.8	-0.226004	18	11.7	-1.33279	18	12.9	-1.50635	18	13	-1.58208	18	6.7	-1.20281	848	100.4	8
61743967	C-terminal-binding protein 1 isoform 2 [Homo sapiens]	0.2611	6	10	14	-0.189351	8	16	2.3454	8	33.7	-0.407364	8	13.6	2.34341	8	59.2	1.97966	8	36.3	2.14176	8	51.5	1.44858	429	46.4	6.65
145580578	C-terminal-binding protein 2 isoform 1 [Homo sapiens]	0.3034	7	11	14	0.0114956	8	8.6	0.335712	8	14.9	-0.277534	8	18.9	0.279768	8	12.4	0.0731347	8	14.2	-0.0694519	8	18.9	-0.0139297	445	48.9	6.95
148491070	CTP synthase 1 [Homo sapiens]	0.3959	18	20	33	0.045443	28	10.2	-0.358454	28	17.5	-0.263612	28	12.3	-0.384584	28	25.7	-0.558517	28	16.6	-0.575615	28	28.8	-0.507991	591	66.6	6.46
28559083	CTP synthase 2 [Homo sapiens]	0.3959	17	19	26	-0.0603973	21	7.6	0.462576	21	14.2	-0.316528	21	18	0.475085	21	16.9	0.180148	21	22.1	0.167358	21	26.7	0.0836201	586	65.6	6.9
24308179	CTTNBP2 N-terminal-like protein [Homo sapiens]	0.0266	2	2	2	0.015783	2	5.4	-0.384584	2	4.4	-0.426625	2	5.4	-0.39973	2	1	-0.813499	2	9.9	-0.828793	2	4.4	-0.62281	639	70.1	8.06
113930720	C-type mannose receptor 2 precursor [Mus musculus]	0.0473	5	5	5	0.196607	5	21.1	1.05172	5	27.1	-0.397828	5	6.6	0.855192	5	24.1	0.715454	5	16.5	0.521051	5	3.5	0.439435	1479	167	5.99
30410805	CUB domain-containing protein 1 isoform 1 [Homo sapiens]	0.0467	3	3	3	-0.186065	3	24.6	1.82985	3	31.9	-0.375197	3	3.9	2.0165	3	59.8	1.49467	3	27.4	1.68167	3	54.6	1.12476	836	92.9	7.96
5729794	CUGBP Elav-like family member 1 isoform 1 [Homo sapiens]	0.2469	10	10	13	-0.0954196	13	5	-0.103147	13	35.1	-0.190997	13	12	-0.0634092	13	18.8	-0.384584	13	27.1	-0.254978	13	15.5	-0.302234	482	51.5	8.47
32307161	cullin-1 [Homo sapiens]	0.2835	19	20	28	0.00144197	25	12	-0.72261	25	16.4	-0.394032	25	12.9	-0.751465	25	18.6	-1.12658	25	23.1	-1.191	25	23.3	-0.865372	776	89.6	8
311771637	cullin-2 isoform c [Homo sapiens]	0.3181	21	21	25	-0.0694519	25	13.9	-0.957356	25	32.3	-0.341903	25	22.4	-1	25	31.6	-1.23786	25	32.2	-1.30401	25	28.7	-1.00098	745	86.9	6.92
4503165	cullin-3 [Homo sapiens]	0.3138	23	23	25	-0.100051	25	14.8	0.473008	25	13.4	-0.316528	25	11.8	0.551885	25	19.6	0.163499	25	21.2	0.24123	25	20.4	0.101266	768	88.9	8.48
57165424	cullin-4A isoform 1 [Homo sapiens]	0.278	10	19	20	-0.046921	10	4.1	-0.456009	10	28.1	-0.195946	10	14.2	-0.367732	10	18.4	-0.698998	10	17.2	-0.58208	10	13.2	-0.546371	759	87.6	8.13
121114302	cullin-4B isoform 2 [Homo sapiens]	0.3408	18	27	30	-0.0306192	20	13	0.801573	20	31.6	-0.336428	20	21.6	0.689746	20	26.5	0.423309	20	40.4	0.301002	20	34.1	0.27785	895	102.2	7.94
40254446	cullin-5 [Homo sapiens]	0.1218	10	10	11	-0.0634092	11	8.9	0.385155	11	8.5	-0.422752	11	7.2	0.374066	11	9.4	-0.0291463	11	17.7	-0.0528949	11	12.6	-0.0398695	780	90.9	7.94
41872646	cullin-7 isoform 2 [Homo sapiens]	0.0177	2	2	2	-0.106249	2	39.9	0.407081	2	17.7	-0.277534	2	4	0.512985	2	21.1	0.129613	2	13.7	0.235114	2	25.2	0.0763362	1698	191	5.87
21361794	cullin-associated NEDD8-dissociated protein 1 [Homo sapiens]	0.3577	40	40	61	0.0662614	61	10.6	0.221568	61	26.2	-0.248108	61	17.6	0.190299	61	26.9	-0.109359	61	29.2	-0.153607	61	25.8	-0.1031	1230	136.3	5.78
42740901	cutaneous T-cell lymphoma-associated antigen 5 isoform 4 [Homo sapiens]	0.2813	20	20	21	-0.0409718	21	8.4	0.657183	21	15	-0.296899	21	14.8	0.675364	21	24.6	0.361768	21	15.6	0.377401	21	20.3	0.232654	775	87.8	5.29
93352551	CWF19-like protein 1 [Homo sapiens]	0.1561	6	6	6	0.0328061	6	6.1	0.402722	6	23.2	-0.477944	6	17.3	0.402722	6	14.3	0.112367	6	33.2	-0.07552	6	23.7	-0.00673334	538	60.6	7.24
158966707	cyclic AMP-responsive element-binding protein 1 isoform C [Mus musculus]	0.1045	3	3	4	0.0328061	4	9.2	0.707525	4	21.9	-0.477944	4	1.5	0.561693	4	9.7	0.151859	4	30.4	0.00432161	4	12.5	0.119083	287	30.9	6.37
4502709	cyclin-dependent kinase 1 isoform 1 [Homo sapiens]	0.3805	7	9	13	0.0894982	10	13.7	-0.378944	10	37.9	-0.155213	10	17.7	-0.58208	10	24.8	-0.668868	10	24.4	-0.883635	10	7.3	-0.562976	297	34.1	8.4
16332372	cyclin-dependent kinase 11B isoform 9 [Homo sapiens]	0.1297	10	10	10	-0.0724828	10	11.6	0.437228	10	17.7	-0.365871	10	14.5	0.482332	10	20.8	-0.00723157	10	11.8	0.128293	10	8.7	0.0199142	771	90	5.36
157817073	cyclin-dependent kinase 12 isoform 2 [Homo sapiens]	0.0297	2	3	4	0.0143553	2	35.5	0.304511	2	29.4	-0.547932	2	18.6	0.290424	2	5.7	-0.242977	2	10.4	-0.258425	2	24.5	-0.165693	1481	163.1	9.45
145309300	cyclin-dependent kinase 13 isoform 2 [Homo sapiens]	0.0455	5	6	7	-0.0528949	5	5	0.125651	5	21.9	-0.588574	5	15.8	0.121679	5	11.5	-0.411195	5	5.4	-0.42082	5	4.9	-0.30481	1452	158.3	9.7
5453860	cyclin-dependent kinase 16 isoform 1 [Homo sapiens]	0.0806	2	4	5	-0.0831412	2	11.6	0.635058	2	38.3	-0.409278	2	7.1	0.718088	2	25.8	0.225275	2	30.5	0.309176	2	18.4	0.175586	496	55.7	7.62
166362719	cyclin-dependent kinase 2 isoform 2 [Homo sapiens]	0.178	2	4	6	-0.0365259	3	14.3	-0.800877	3	0.7	-0.231075	3	1	-0.630394	3	10.3	-1.02034	3	1.6	-0.946194	3	4	-0.787372	264	30	9.14
14249156	cyclin-dependent kinase 2-interacting protein isoform 2 [Homo sapiens]	0.1604	2	2	2	-0.107803	2	8.2	0.0356239	2	0.5	-0.289827	2	9.6	0.144046	2	8.8	-0.253257	2	10.2	-0.145605	2	18.5	-0.207554	212	24.3	6.28
4502735	cyclin-dependent kinase 4 [Homo sapiens]	0.1716	3	4	5	-0.140826	3	8.8	-0.152003	3	36.1	-0.293359	3	12.3	0.200379	3	4.4	-0.446148	3	14.2	-0.253257	3	16.6	-0.289483	303	33.7	7.01
4826675	cyclin-dependent kinase 5 isoform 1 [Homo sapiens]	0.2568	6	7	11	-0.0159576	9	9.4	-0.929611	9	12.8	-0.147202	9	17.2	-0.954557	9	9.4	-1.08009	9	16.4	-1.07097	9	19.6	-0.894564	292	33.3	7.66
4502749	cyclin-dependent kinase inhibitor 2A isoform p16INK4a [Homo sapiens]	0.1859	2	2	2	0.111031	2	3.9	-2.29336	2	4.4	-0.37146	1		-2.40354	2	8.3	-2.62593	1		-2.699	1		-2.04027	156	16.5	5.81
13384804	cyclin-dependent kinases regulatory subunit 2 [Mus musculus]	0.3291	2	2	2	-0.145605	2	7.6	0.635058	2	6.1	-0.438307	2	0.2	0.77989	2	1.5	0.196607	2	6.3	0.341417	2	1.3	0.176612	79	9.9	8.46
157384971	cyclin-G-associated kinase [Homo sapiens]	0.122	12	13	15	-0.115597	14	25.8	1.62621	14	37.3	-0.373327	14	11.2	1.63599	14	56.5	1.27322	14	31.6	1.25036	14	38.6	0.923821	1311	143.1	5.73
150417989	cyclin-K [Homo sapiens]	0.0603	2	2	2	0.117695	2	9.6	0.116365	2	23.7	-0.508403	2	10.7	0	2	13.9	-0.390245	2	12.7	-0.508403	2	3.1	-0.312271	580	64.2	8.41
190341110	cyclin-Y isoform 2 [Homo sapiens]	0.1394	3	3	5	-0.00288828	5	5.9	-0.798366	5	39.6	-0.189351	5	8.2	-0.813499	5	31	-0.974262	5	19.3	-0.99137	5	3.5	-0.81057	287	33.2	7.74
295821200	cystathionine beta-synthase [Homo sapiens]	0.2033	10	10	11	-0.176251	11	37.3	2.47379	11	106.7	-0.386468	11	10.5	2.67694	11	187.4	2.53082	11	106.2	3.05901	11	171.6	1.70707	551	60.5	6.65
4503117	cystatin-B [Homo sapiens]	0.551	5	5	13	-0.00578235	13	13.7	0.0200577	13	19.5	-0.42082	13	8	0.041243	13	11.9	-0.397828	13	19.1	-0.473931	13	7.9	-0.306037	98	11.1	7.56
6681071	cystatin-B [Mus musculus]	0.4184	3	3	5	0.295135	5	8	1.43349	5	25.4	-0.452057	5	11.5	1.00144	5	14.1	0.867896	5	11.6	0.54893	5	5	0.595994	98	11	7.39
4503107	cystatin-C precursor [Homo sapiens]	0.1918	2	2	2	0.0524159	2	12.8	0.649845	2	35.8	-0.388355	2	4.6	0.597412	2	50.3	0.261832	2	30.8	0.209141	2	45	0.163483	146	15.8	8.75
302191611	cysteine and glycine-rich protein 1 isoform 3 [Homo sapiens]	0.6631	11	11	19	-0.00433459	19	9.5	-0.0923402	19	33.6	-0.360305	19	13.5	-0.242977	19	23.5	-0.388355	19	30	-0.514573	19	27	-0.387694	187	20	8.48
160707987	cysteine and glycine-rich protein 2 [Mus musculus]	0.5544	11	11	14	-0.00723157	14	13	1.15251	14	20.4	-0.53952	14	11.6	1.22466	14	32.3	0.599318	14	32.4	0.605968	14	39	0.492541	193	20.9	8.62
221316566	cysteine and histidine-rich domain-containing protein 1 isoform a [Homo sapiens]	0.3313	8	8	13	-0.0484122	13	11.9	0.364012	13	9.9	-0.452057	13	13.1	0.412511	13	12.1	0.109695	13	20.7	0.0524159	13	20.5	-0.0081598	332	37.5	7.87
32307132	cysteine desulfurase, mitochondrial isoform a precursor [Homo sapiens]	0.3742	13	13	15	0.0356239	15	11.6	-0.0291463	15	22.7	-0.444184	15	10.5	0.0426443	15	13.9	-0.403542	15	22.1	-0.467932	15	15.3	-0.325257	457	50.2	8.31
30410798	cysteine protease ATG4B isoform b [Homo sapiens]	0.1342	3	3	3	-0.161653	3	5.6	-1.06492	3	2.8	0.0426443	3	23.3	-0.75877	3	23.6	-1.04692	3	8.3	-0.940645	3	2.7	-0.823691	380	42.6	5.54
6681015	cysteine-rich protein 1 [Mus musculus]	0.2468	3	3	7	0.0538064	7	16.1	2.4489	7	56.1	-0.432455	7	17	2.76001	7	50.2	2.18682	7	43.7	2.53953	7	44.5	1.62412	77	8.5	8.57
4503049	cysteine-rich protein 2 [Homo sapiens]	0.2019	4	4	10	0.0565835	10	5.6	0.191563	10	22.3	-0.432455	10	7.4	0.00288251	10	13.1	-0.229382	10	28.8	-0.477944	10	10.7	-0.233548	208	22.5	8.72
22095397	cysteine-rich with EGF-like domain protein 1 isoform 2 precursor [Homo sapiens]	0.0476	2	2	2	-0.0573917	2	0.2	0.812293	2	14	-0.56918	2	10.5	0.870266	2	13.8	0.243669	2	3.5	0.301002	2	3.3	0.222562	420	45.4	4.87
205360958	cysteine-rich with EGF-like domain protein 2 isoform b [Homo sapiens]	0.1416	4	4	4	-0.0232698	4	9.8	0.0854247	4	30.2	-0.288065	4	11.2	0.104337	4	40.4	-0.190997	4	23	-0.136062	4	38.4	-0.189025	353	38.2	4.59
62240992	cysteinyl-tRNA synthetase, cytoplasmic isoform c [Homo sapiens]	0.361	27	27	37	-0.0892673	37	8.9	1.00288	37	19.9	-0.358454	37	11.4	1.0545	37	21	0.678072	37	17.1	0.715454	37	16.7	0.47755	831	94.6	6.83
161333819	cytochrome b-245 heavy chain [Mus musculus]	0.0368	2	2	2	-0.0634092	2	10.4	0.897628	2	49.2	-0.318326	2	5.6	0.961253	2	37.5	0.57918	2	42.8	0.641546	2	31.4	0.413234	570	65.3	7.72
13385268	cytochrome b5 [Mus musculus]	0.4776	2	5	15	-0.0439433	2	11.5	0.669027	2	12.8	-0.341903	2	1.8	0.711935	2	24.6	0.326537	2	11	0.369606	2	22.7	0.224699	134	15.2	5.07
4503183	cytochrome b5 isoform 2 [Homo sapiens]	0.6735	2	5	17	-0.12658	4	16.7	2.02786	4	39.2	-0.37707	4	2.3	2.15413	4	51.8	1.67401	4	43	1.80033	4	55.8	1.25303	98	11.3	5.14
83921614	cytochrome b5 type B precursor [Homo sapiens]	0.14	2	2	3	-0.174621	3	23.9	-0.643856	3	8.7	0.0200577	3	17.5	-0.76366	3	1.2	-0.708396	3	23.1	-0.518701	3	22.1	-0.640664	150	16.7	4.97
46593007	cytochrome b-c1 complex subunit 1, mitochondrial precursor [Homo sapiens]	0.4729	14	18	59	-0.07552	42	15.5	0.744161	42	37.5	-0.279284	42	18.2	0.737254	42	33.8	0.455229	42	26.2	0.524064	42	27.6	0.29764	480	52.6	6.37
46593021	cytochrome b-c1 complex subunit 1, mitochondrial precursor [Mus musculus]	0.2729	5	9	22	0.129613	6	9.3	1.63459	6	23.5	-0.818579	6	7.2	1.50487	6	7.7	0.729444	6	7.3	0.674461	6	11.2	0.645883	480	52.8	6.21
50592988	cytochrome b-c1 complex subunit 2, mitochondrial precursor [Homo sapiens]	0.5055	15	18	40	0.0356239	34	7.5	0.679874	34	26.2	-0.239566	34	11	0.606916	34	20	0.536053	34	24.3	0.455229	34	19.8	0.279119	453	48.4	8.63
22267442	cytochrome b-c1 complex subunit 2, mitochondrial precursor [Mus musculus]	0.1589	3	6	10	-0.0350469	4	1	0.882839	4	37.6	-0.84944	4	16.3	0.918386	4	36.9	0.0328061	4	35.3	0.0676387	4	34.6	0.129448	453	48.2	9.25
83627705	cytochrome b-c1 complex subunit 6, mitochondrial [Homo sapiens]	0.3626	3	3	6	-0.0528949	6	6.5	1.49621	6	18.3	-0.263612	6	5.1	1.62293	6	10.6	1.20602	6	35.5	1.31208	6	24.6	0.898686	91	10.7	4.44
21539599	cytochrome b-c1 complex subunit 6, mitochondrial [Mus musculus]	0.2921	2	2	2	-0.349235	2	0.5	1.59646	2	13	-0.564905	2	1.4	1.94523	2	13.5	1.0314	2	14.5	1.38018	2	15	0.885345	89	10.4	4.87
13385726	cytochrome b-c1 complex subunit 7 [Mus musculus]	0.3694	2	4	5	0.199123	2	14.3	1.58976	2	12.1	-0.541618	2	18.5	1.39122	2	26.8	1.04824	2	6.3	0.849599	2	8	0.7552	111	13.6	9.11
5454152	cytochrome b-c1 complex subunit 7 isoform 1 [Homo sapiens]	0.6757	7	9	20	0.104337	18	10.4	0.645241	18	25.2	-0.323733	18	12.8	0.654436	18	10.5	0.388465	18	42.4	0.339137	18	24	0.224402	111	13.5	8.78
83367083	cytochrome b-c1 complex subunit 8 [Homo sapiens]	0.4634	5	5	9	0.051024	9	16	0.719841	9	21.1	-0.440263	9	4.8	0.690641	9	23.4	0.319618	9	17.9	0.250962	9	20.3	0.205759	82	9.9	10.08
163644321	cytochrome b-c1 complex subunit Rieske, mitochondrial [Homo sapiens]	0.2409	6	6	15	-0.0740006	15	11.3	0.397255	15	19.4	-0.304006	15	15.6	0.485427	15	14.9	0.259423	15	10.3	0.369606	15	19.4	0.0928248	274	29.6	8.32
11128019	cytochrome c [Homo sapiens]	0.581	5	8	25	0.0962619	16	16.5	0.261832	16	18	-0.101598	16	26.5	0.0703893	16	18.4	-0.0144996	16	23.9	-0.0499049	16	36.4	-0.0626692	105	11.7	9.57
5031645	cytochrome c oxidase copper chaperone [Homo sapiens]	0.381	4	4	4	-0.32916	4	4.1	1.64432	4	50.3	-0.1976	4	32.4	2.01042	4	45.9	1.461	4	49.6	1.82701	4	52.7	1.11284	63	6.9	7.24
4502981	cytochrome c oxidase subunit 4 isoform 1, mitochondrial precursor [Homo sapiens]	0.355	7	7	17	0.0840643	17	12.6	0.166073	17	19.2	-0.327348	17	13.1	0.0214797	17	25.5	-0.302226	17	12.2	-0.490051	17	9	-0.227206	169	19.6	9.51
6753498	cytochrome c oxidase subunit 4 isoform 1, mitochondrial precursor [Mus musculus]	0.3077	4	4	5	0.0356239	5	20.5	1.39067	5	10	-0.56918	5	9.2	1.20914	5	20.4	0.572405	5	7.6	0.536053	5	12.8	0.534059	169	19.5	9.23
190885499	cytochrome c oxidase subunit 5A, mitochondrial precursor [Homo sapiens]	0.3733	2	6	14	0.0565835	5	7.1	-0.114035	5	4.8	-0.343732	5	8.2	-0.0634092	5	9.4	-0.395929	5	10.8	-0.452057	5	7.2	-0.345976	150	16.8	6.79
112181182	cytochrome c oxidase subunit 5A, mitochondrial precursor [Mus musculus]	0.3836	2	6	12	0.115033	3	0.5	1.15121	3	0.3	-0.575615	3	27.9	1.03562	3	24.8	0.534062	3	4.1	0.414677	3	2.8	0.41962	146	16.1	6.54
112807195	cytochrome c oxidase subunit 5B, mitochondrial [Mus musculus]	0.3876	2	5	9	0.128293	2	3.5	1.07793	2	48.2	-0.828793	2	29.7	0.949348	2	44.1	0.249749	2	16.7	0.121679	2	13.1	0.245358	129	13.8	8.12
17017988	cytochrome c oxidase subunit 5B, mitochondrial precursor [Homo sapiens]	0.6202	5	8	15	-0.0101344	8	12	-0.169745	8	19.8	-0.354759	8	9.7	-0.295128	8	14.3	-0.533242	8	15.9	-0.648372	8	10	-0.454919	129	13.7	8.81
4502985	cytochrome c oxidase subunit 6B1 [Homo sapiens]	0.5814	4	5	13	-0.121863	9	5.9	0.0621217	9	13.8	-0.246395	9	9.7	0.227741	9	39	-0.0439433	9	13.4	0.077243	9	25.4	-0.116819	86	10.2	7.05
13385090	cytochrome c oxidase subunit 6B1 [Mus musculus]	0.5349	4	5	9	0.0342157	5	6.4	1.7941	5	9.6	-0.666576	5	14.4	1.76043	5	2.3	1.12697	5	12.1	1.09356	5	9.3	0.887034	86	10.1	8.72
4758040	cytochrome c oxidase subunit 6C proprotein [Homo sapiens]	0.3733	5	5	10	0.045443	7	9	-0.136062	7	16.5	-0.473931	7	4.7	-0.189351	7	12.3	-0.612637	7	10.4	-0.710756	7	11.7	-0.469695	75	8.8	10.39
262118227	cytochrome c oxidase subunit 7A2, mitochondrial precursor [Homo sapiens]	0.2	2	2	4	0.0813396	4	5.3	-0.522841	4	16.3	-0.236164	4	14.5	-0.720232	4	15	-0.751465	4	15.6	-0.943416	4	9.3	-0.674375	115	12.8	9.13
31981830	cytochrome c oxidase subunit 7A2, mitochondrial precursor [Mus musculus]	0.2771	2	2	2	0.16092	2	0.3	0.871055	2	1.1	-0.463947	2	10.9	0.710173	2	1.4	0.407081	2	12	0.24732	2	12.4	0.26439	83	9.3	10.27
18105037	cytochrome c oxidase subunit 7A-related protein, mitochondrial precursor [Homo sapiens]	0.3246	4	4	5	0.105678	5	4.6	0.254594	5	24.5	-0.275786	5	18	0.318461	5	19.9	0.0114956	5	21.2	-0.139236	5	11.6	-0.0395088	114	12.6	9.42
4502993	cytochrome c oxidase subunit 7C, mitochondrial precursor [Homo sapiens]	0.2857	2	2	4	-0.158429	4	9	-0.24127	4	3.3	-0.524915	4	12.3	-0.0800879	4	6.8	-0.766112	4	15.8	-0.736966	4	5.3	-0.519796	63	7.2	10.27
251831110	cytochrome c oxidase subunit II [Homo sapiens]	0.2335	4	4	16	-0.129734	12	13.9	-0.562772	12	12.7	-0.0954196	12	14.4	-0.512514	12	7.9	-0.708396	12	21	-0.62371	12	18.1	-0.586475	227	25.5	4.82
34538601	cytochrome c oxidase subunit II [Mus musculus]	0.1189	2	2	3	0.226509	3	2.5	1.35332	3	19.4	-0.516636	3	8	1.12697	3	32.5	0.836732	3	1.2	0.6107	3	3.7	0.583398	227	26	4.73
6681095	cytochrome c, somatic [Mus musculus]	0.4952	2	5	12	0.228973	3	2.4	1.16285	3	24	-0.415037	3	5.4	0.85599	3	13.3	0.747602	3	18.4	0.440421	3	7.9	0.471152	105	11.6	9.58
21359867	cytochrome c1, heme protein, mitochondrial [Homo sapiens]	0.3631	4	8	22	-0.0528949	10	5.4	1.03984	10	23.7	-0.15682	10	16.1	1.07929	10	28.9	1.04893	10	23.1	1.0827	10	22.6	0.636112	325	35.4	9
13385006	cytochrome c1, heme protein, mitochondrial [Mus musculus]	0.3015	2	6	13	0.181421	2	4.3	1.58785	2	28.4	-0.62371	2	17.6	1.40599	2	23.9	0.963474	2	10.5	0.782409	2	6.2	0.7167	325	35.3	9.16
169790851	cytochrome c-type heme lyase [Homo sapiens]	0.3619	9	9	13	0.015783	13	6.4	0.737254	13	11.6	-0.479955	13	10.6	0.756169	13	15.7	0.295135	13	17.5	0.275007	13	17.9	0.210451	268	30.6	6.68
29171730	cytochrome P450 20A1 [Homo sapiens]	0.1558	5	6	7	-0.222633	5	17.5	0.867896	5	25.1	-0.148801	5	5.4	1.09356	5	39	0.704872	5	23.6	1.05033	5	30.6	0.512682	462	52.4	6.21
29837648	cytochrome P450 4X1 [Homo sapiens]	0.0864	3	3	3	-0.411195	3	8.9	3.12002	3	94	-0.0513992	3	3.3	3.61765	3	299.1	2.7551	3	46.3	3.25278	3	168.6	2.24364	509	58.8	8.48
30023836	cytochrome P450 4Z1 [Homo sapiens]	0.0416	2	2	2	-0.426625	2	32.5	2.86156	2	74.9	-0.415037	2	7.6	3.28777	2	127.8	2.44731	2	85.8	2.87362	2	144	1.9287	505	59	9.19
162951840	cytohesin-2 isoform 2 [Mus musculus]	0.1855	4	4	5	-0.125006	5	7.3	0.107018	5	16	-0.145605	5	16.8	0.263034	5	4.1	0.115033	5	6.4	0.261832	5	14.4	-0.0318299	399	46.5	5.63
156142186	cytokine receptor-like factor 3 [Homo sapiens]	0.0747	3	3	3	-0.013043	3	3.8	-0.246395	3	1.8	-0.483985	3	17.3	-0.272297	3	5.6	-0.713119	3	21.4	-0.701342	3	17.5	-0.545649	442	49.7	5.14
8659555	cytoplasmic aconitate hydratase [Homo sapiens]	0.2137	7	16	20	-0.0816138	8	17.2	-0.567041	8	15.7	-0.210897	8	20.3	-0.510457	8	8.1	-0.870387	8	14.5	-0.766112	8	17.8	-0.656395	889	98.3	6.68
110347487	cytoplasmic aconitate hydratase [Mus musculus]	0.1699	3	13	16	0.130931	3	7.7	0.892974	3	10.1	-0.401635	3	3.9	0.762136	3	2.4	0.483364	3	4.7	0.27739	3	6.8	0.31751	889	98.1	7.5
33350932	cytoplasmic dynein 1 heavy chain 1 [Homo sapiens]	0.4606	12	193	314	0.0703893	22	13.3	-0.0513992	22	18.3	-0.401635	22	7.1	-0.103147	22	15.5	-0.442222	22	18.9	-0.498179	22	15.7	-0.366301	4646	532.1	6.4
134288917	cytoplasmic dynein 1 heavy chain 1 [Mus musculus]	0.4457	5	187	299	0.120352	5	10.9	0.77989	5	24	-0.422752	5	16.7	0.673556	5	12.2	0.358396	5	7.1	0.100305	5	6.2	0.230573	4644	531.7	6.42
24307879	cytoplasmic dynein 1 intermediate chain 2 [Homo sapiens]	0.2743	13	13	19	0.0867838	19	13.3	0.305679	19	22.3	-0.432455	19	20.9	0.232661	19	17.3	-0.106249	19	16.6	-0.199255	19	21.8	-0.116791	638	71.4	5.2
166795297	cytoplasmic dynein 1 light intermediate chain 1 [Homo sapiens]	0.3633	4	16	24	0.0285692	6	8.3	0.293959	6	14.4	-0.490051	6	5.8	0.296311	6	25.1	0.121679	6	9.3	0.0867838	6	11.4	-0.0612257	523	56.5	6.42
22122795	cytoplasmic dynein 1 light intermediate chain 1 [Mus musculus]	0.3384	2	14	20	0.0935602	2	8.9	0.770618	2	26.6	-0.54372	2	5.6	0.67717	2	17.5	0.226509	2	20.8	0.133564	2	11.7	0.165944	523	56.6	6.42
5453634	cytoplasmic dynein 1 light intermediate chain 2 [Homo sapiens]	0.2866	12	13	14	0.0328061	13	7.1	-0.22095	13	16.6	-0.253257	13	9.9	-0.260152	13	25	-0.498179	13	12.7	-0.696658	13	19.1	-0.424835	492	54.1	6.38
24307969	cytoplasmic FMR1-interacting protein 1 isoform a [Homo sapiens]	0.2506	5	25	32	-0.132894	6	12.2	0.23634	7	7.5	-0.236164	7	11.6	0.389567	6	27.2	-0.0694519	7	16.4	0.141433	6	37.2	-0.0366273	1253	145.1	6.9
164698474	cytoplasmic FMR1-interacting protein 1 isoform a [Mus musculus]	0.2139	2	22	27	-0.163268	2	8.7	-0.708396	2	166.4	-0.134477	2	8.5	-0.545824	2	190.8	-0.844251	2	145.6	-0.680382	2	166.9	-0.674937	1253	145.1	6.9
52630423	cytoplasmic protein NCK2 isoform A [Homo sapiens]	0.0842	2	2	2	-0.0394883	2	1.7	-0.556393	2	25.4	-0.046921	2	26.3	-0.518701	2	23.6	-0.603841	2	0.9	-0.564905	2	2.5	-0.548164	380	42.9	6.95
61676108	cytoplasmic tRNA 2-thiolation protein 2 isoform 2 [Homo sapiens]	0.0577	2	2	2	0.0468403	2	4.3	-0.62371	2	40.4	-0.194295	2	2.7	-0.668868	2	35.6	-0.816037	2	43.5	-0.862496	2	38.6	-0.692427	485	52.4	6.93
19920317	cytoskeleton-associated protein 4 [Homo sapiens]	0.5963	19	32	69	0.100305	41	14.2	-1.05889	41	50	-0.336428	41	17.6	-1.24127	41	46.1	-1.39593	41	44.4	-1.49411	41	39.3	-1.12483	602	66	5.92
62526118	cytoskeleton-associated protein 4 [Mus musculus]	0.5304	16	29	50	0.0827026	22	10.3	0.724214	22	12.2	-0.434403	22	13.3	0.62854	22	20.3	0.337996	22	26.2	0.289244	22	24.5	0.197387	575	63.7	5.64
57222563	cytoskeleton-associated protein 5 isoform b [Homo sapiens]	0.2459	42	42	45	-0.0232698	45	11.1	-0.0800879	45	20.5	-0.251539	45	12.3	-0.12658	45	23.9	-0.37707	45	18	-0.403542	45	17.9	-0.325519	1972	218.4	8.06
41393561	cytosol aminopeptidase [Homo sapiens]	0.659	20	31	82	-0.158429	55	18.8	2.77526	55	64.4	-0.432455	56	14.1	3.06247	55	63.3	2.36877	55	66	2.62106	55	54.2	1.82681	519	56.1	7.93
255069715	cytosol aminopeptidase [Mus musculus]	0.3333	3	13	27	0.200379	3	5.7	0.52306	3	30.7	-0.50226	3	7.6	0.614474	3	6.5	0.173767	3	14.4	0.10165	3	1.2	0.0855604	519	56.1	7.72
70608082	cytosolic 5'-nucleotidase 3 isoform 1 [Homo sapiens]	0.3899	11	11	16	-0.129734	16	3.4	0.853597	16	22.1	-0.522841	16	20.4	0.990592	16	15.5	0.41684	16	18.6	0.506907	16	20.3	0.317847	336	37.9	7.12
32528286	cytosolic acyl coenzyme A thioester hydrolase isoform hBACHd [Homo sapiens]	0.4012	11	11	16	-0.0380063	16	11.8	-0.356606	16	26.6	-0.248108	16	11.1	-0.33825	16	25.4	-0.579922	16	19.4	-0.579922	16	27.1	-0.497421	329	36.5	7.78
118572611	cytosolic Fe-S cluster assembly factor NUBP1 [Homo sapiens]	0.2094	4	4	4	-0.0513992	4	3.9	0.56267	4	11.6	-0.496142	4	35.6	0.646163	4	24.1	0.323082	4	14.3	0.288063	4	23.5	0.142243	320	34.5	5.33
6912540	cytosolic Fe-S cluster assembly factor NUBP2 [Homo sapiens]	0.2325	3	3	3	-0.0831412	3	25.8	0.183963	3	206.4	0.0621217	3	22.7	0.267835	3	75.9	0.0285692	3	34.3	0.385155	3	28.6	0.0189223	271	28.8	5.83
31981273	cytosolic non-specific dipeptidase [Mus musculus]	0.3726	10	14	22	0.200379	13	16	1.30217	13	32.3	-0.498179	13	8.7	1.16864	13	31.2	0.8024	13	22.4	0.617298	13	24.3	0.577059	475	52.7	5.66
271398239	cytosolic non-specific dipeptidase isoform 1 [Homo sapiens]	0.5516	16	20	44	-0.0454314	33	15.2	1.73249	34	36.4	-0.327348	34	18.4	1.89724	33	30.2	1.38018	34	31.6	1.50792	33	34.8	1.05394	475	52.8	5.97
23943920	cytosolic phospholipase A2 [Homo sapiens]	0.1215	8	8	8	0.0496308	8	13.5	-1.21759	8	37	-0.415037	8	17.3	-1.32193	8	23.5	-1.71312	8	15.8	-1.74178	8	13	-1.28362	749	85.2	5.38
197276664	cytosolic purine 5'-nucleotidase [Homo sapiens]	0.0588	2	2	2	-0.013043	2	7.5	-0.289827	2	97.3	0.045443	2	101.1	-0.277534	2	85.6	-0.244685	2	2.3	-0.231075	2	9.7	-0.308351	561	64.9	6.14
224451080	cytospin-A [Homo sapiens]	0.0295	2	3	3	-0.0454314	2	2.4	0.54893	2	17.6	-0.291592	2	15.4	0.594549	2	15.1	0.258217	2	33.7	0.303342	2	31.1	0.160826	1117	124.5	5.72
75750468	cytospin-B NSP5a3a [Homo sapiens]	0.0409	2	3	3	-0.158429	2	3.3	1.52105	2	14.5	-0.444184	2	13.8	1.67897	2	17.9	1.07656	2	28.7	1.2345	2	32.3	0.8414	709	79.5	5.34
23308577	D-3-phosphoglycerate dehydrogenase [Homo sapiens]	0.4653	22	22	76	-0.101598	75	12.5	0.498761	75	23.6	-0.362158	75	18.5	0.604071	75	17.8	0.215368	75	17.9	0.233888	75	14.6	0.122311	533	56.6	6.71
25470890	DAZ-associated protein 1 isoform a [Homo sapiens]	0.2619	6	6	11	-0.013043	11	12.2	-0.416962	11	22.8	-0.110916	11	29	-0.481969	11	36	-0.547932	11	21.9	-0.351074	11	35.4	-0.506145	378	40.5	8.28
21699066	DCC-interacting protein 13-alpha [Mus musculus]	0.256	14	14	16	-0.0588937	16	8.9	1.2756	16	12.7	-0.452057	16	6.5	1.37573	16	5.6	0.88049	16	12.5	0.916859	16	14.3	0.653243	707	79.3	5.41
36030883	DCN1-like protein 1 [Homo sapiens]	0.2741	7	7	7	-0.0558912	7	13.7	0.369606	7	37.5	-0.112475	7	12.1	0.414677	7	18	-0.0232698	7	15.8	0.232661	7	20.7	0.0454346	259	30.1	5.34
14150015	DCN1-like protein 5 [Homo sapiens]	0.2532	5	5	7	0.00863031	7	15.6	-0.756331	7	18.1	-0.307573	7	15.5	-0.943416	7	14.1	-1.04097	7	24.3	-1.33279	7	29.7	-0.878773	237	27.5	5.58
13129100	dCTP pyrophosphatase 1 [Homo sapiens]	0.3471	5	5	6	0.0172093	6	4.5	-1.34373	6	32.5	-0.314733	6	18.3	-1.30401	6	40	-1.53116	6	22.7	-1.49411	6	24.5	-1.24011	170	18.7	5.03
31657101	DDB1- and CUL4-associated factor 11 isoform 2 [Homo sapiens]	0.0519	2	2	2	0.0579701	2	9.9	0.878921	2	11	-0.375197	2	6.4	0.821302	2	21.1	0.504875	2	4.6	0.446786	2	14.5	0.340775	520	58.8	6.11
229892270	DDB1- and CUL4-associated factor 13 [Homo sapiens]	0.1926	9	9	9	-0.0439433	9	10.2	0.400538	9	15.4	-0.316528	9	16.2	0.410341	9	28.9	0.051024	9	21.4	0.196607	9	34.7	0.0196437	597	67.5	9.29
55741849	DDB1- and CUL4-associated factor 5 [Homo sapiens]	0.0403	3	3	3	-0.118727	3	2.2	0.297485	3	12.4	-0.39973	3	3.2	0.41684	3	10.3	-0.106249	3	2.8	0.0328061	3	5	-0.0646138	942	103.9	5.76
108936958	DDB1- and CUL4-associated factor 7 [Homo sapiens]	0.2602	7	7	8	-0.0877334	8	8.3	-0.26708	8	18.2	-0.296899	8	9.6	-0.277534	8	15	-0.547932	8	17.9	-0.504305	8	22.4	-0.464061	342	38.9	5.52
30089954	DDB1- and CUL4-associated factor 8 [Homo sapiens]	0.2446	11	11	11	0.0894982	11	13.7	-0.873027	11	25.4	-0.395929	11	15.5	-0.954557	11	46	-1.23786	11	23.7	-1.25154	11	30.2	-0.982044	597	66.8	5.39
145386531	D-dopachrome decarboxylase [Homo sapiens]	0.3898	4	4	11	-0.0679388	11	7.1	1.98295	11	41.6	-0.41889	11	9.5	2.01578	11	46.2	1.59311	11	26.1	1.76638	11	46.7	1.17654	118	12.7	7.3
6753618	D-dopachrome decarboxylase [Mus musculus]	0.2203	2	2	2	0.175045	2	3.6	1.54251	2	12.6	-0.479955	2	11.1	1.36681	2	16.3	1.06143	2	1.5	0.885965	2	5.1	0.755998	118	13.1	6.54
13027602	DDRGK domain-containing protein 1 precursor [Homo sapiens]	0.3439	8	8	12	-0.086201	12	11	0.701327	12	20.4	-0.128156	12	18.3	0.856787	12	10.1	0.694212	12	15.2	0.751035	12	11.9	0.414342	314	35.6	5.12
215422388	death domain-associated protein 6 isoform a [Homo sapiens]	0.0716	4	4	4	-0.0499049	4	3.5	-0.524915	4	17.1	-0.364013	4	1.3	-0.488026	4	18.2	-0.894322	4	12	-0.810966	4	17.7	-0.684519	740	81.3	4.87
4758120	death-associated protein 1 [Homo sapiens]	0.3235	2	2	2	0	2	3.5	-0.910502	2	24.2	-0.139236	2	8.7	-0.910502	2	27.8	-1.0499	2	15.2	-1.0499	2	18.8	-0.869236	102	11.2	9.32
14670383	death-associated protein kinase 2 [Homo sapiens]	0.0703	2	2	2	0.00863031	2	8.5	-0.125006	2	6.4	-0.258425	2	4.4	-0.132894	2	14.9	-0.382702	2	2	-0.392137	2	10.5	-0.341457	370	42.9	6.92
301129165	death-inducer obliterator 1 isoform c [Homo sapiens]	0.0938	15	15	16	0.0662614	16	10.5	-0.131313	16	12.7	-0.332789	16	13.5	-0.15682	16	11.2	-0.520769	16	11.9	-0.506353	16	23.5	-0.402123	2240	243.7	7.88
169808399	decaprenyl-diphosphate synthase subunit 2 [Homo sapiens]	0.1378	4	4	4	-0.013043	4	9	0.0593553	4	4.2	-0.293359	4	3.5	0.109695	4	9.9	-0.253257	4	6.1	-0.195946	4	2.8	-0.211092	399	44.1	8.24
6681143	decorin preproprotein [Mus musculus]	0.3277	10	11	21	0.791606	17	29.4	2.38791	17	50.2	-0.110916	17	14.4	1.56608	17	15	2.24336	17	38.2	1.43883	17	15.1	1.40491	354	39.8	8.68
157426887	dedicator of cytokinesis protein 6 [Homo sapiens]	0.0782	9	13	13	-0.018878	8	3.1	1.07793	8	16.6	-0.345564	8	5.2	1.10836	8	15.8	0.74932	8	24.4	0.725087	8	30.8	0.53081	2047	229.4	6.74
78191789	dedicator of cytokinesis protein 7 [Mus musculus]	0.0453	4	8	8	-0.131313	4	3.4	-0.500218	4	3.2	-0.265345	4	8.4	-0.403542	4	6.6	-0.821126	4	7.2	-0.666576	4	6.5	-0.614258	2098	237.9	6.79
190194401	dedicator of cytokinesis protein 9 isoform 4 [Mus musculus]	0.0122	2	2	2	-0.0634092	2	1.3	-0.510457	2	19	-0.279284	2	13.6	-0.446148	2	17.7	-0.790859	2	5.3	-0.72738	2	4	-0.623387	2042	233.6	7.42
19923983	dehydrogenase/reductase SDR family member 1 [Homo sapiens]	0.2173	5	5	7	-0.174621	7	16	1.26843	7	23.8	-0.334607	7	7.8	1.5864	7	58.5	0.91533	7	24.7	1.09018	7	41.9	0.74219	313	33.9	7.83
109715829	dehydrogenase/reductase SDR family member 11 precursor [Homo sapiens]	0.1154	2	2	2	-0.12658	2	9.4	-0.0144996	2	10.6	-0.430509	2	9.6	0.112367	2	20.1	-0.444184	2	20.4	-0.318326	2	30.2	-0.310906	260	28.3	6.64
32483357	dehydrogenase/reductase SDR family member 4 [Homo sapiens]	0.2878	8	8	13	-0.109359	13	10.4	1.81885	13	43.4	-0.390245	13	7.9	2.01364	13	40.3	1.42492	13	32	1.46258	13	30.9	1.10009	278	29.5	8.56
7706318	dehydrogenase/reductase SDR family member 7 precursor [Homo sapiens]	0.3068	9	9	14	-0.00288828	14	14	-0.771027	14	31.7	-0.367732	14	8	-0.793357	14	8.9	-1.04097	14	14.8	-1.0145	14	24.3	-0.859972	339	38.3	8.32
20149619	dehydrogenase/reductase SDR family member 7B [Homo sapiens]	0.2646	7	7	7	0.0285692	7	14.1	0.015783	7	24.9	-0.265345	7	16.2	0.0538064	7	17.3	-0.2567	7	5.1	-0.279284	7	13.6	-0.229814	325	35.1	9.55
117414150	delta(14)-sterol reductase [Homo sapiens]	0.0742	2	3	3	-0.343732	2	3	2.50919	2	20.2	-0.309359	2	11.6	2.8522	2	23.3	2.20038	2	32.4	2.54325	2	35.7	1.6964	418	46.4	8.87
13375618	delta(24)-sterol reductase precursor [Homo sapiens]	0.2752	12	12	15	-0.14401	15	21.7	0.794936	15	30.5	-0.236164	15	15	0.725959	15	28	0.580145	15	22.6	0.795767	15	19.9	0.349519	516	60.1	8.16
70995211	delta(3,5)-Delta(2,4)-dienoyl-CoA isomerase, mitochondrial precursor [Homo sapiens]	0.3323	11	11	27	-0.0365259	24	9.6	-0.212568	24	32.4	-0.354759	24	5.5	-0.190997	24	28.3	-0.535332	24	33.7	-0.584241	24	29.4	-0.440114	328	35.8	8
7949037	delta(3,5)-Delta(2,4)-dienoyl-CoA isomerase, mitochondrial precursor [Mus musculus]	0.0917	2	2	2	0.157044	2	2.1	0.961253	2	12.2	-0.309359	2	2.1	0.803227	2	14.4	0.650765	2	10.1	0.493647	2	12.2	0.409771	327	36.1	7.71
25777734	delta-1-pyrroline-5-carboxylate dehydrogenase, mitochondrial isoform a precursor [Homo sapiens]	0.1883	9	9	13	0.0621217	13	13.6	0.352759	13	19	-0.430509	13	9	0.329985	13	10.1	-0.086201	13	8.2	-0.110916	13	12	-0.0751917	563	61.7	8.07
62912457	delta-1-pyrroline-5-carboxylate synthase isoform 2 [Homo sapiens]	0.3745	26	26	41	-0.136062	41	13.3	2.05693	41	38	-0.334607	41	12	2.16672	41	40.3	1.81967	41	36.6	1.93433	41	38.3	1.31048	793	87	7.12
189083849	delta-aminolevulinic acid dehydratase [Homo sapiens]	0.3545	9	9	13	-0.171368	13	14.3	2.65076	13	42.9	-0.430509	13	9.8	2.73292	13	38.5	2.21971	13	44.2	2.38045	13	33.3	1.67652	330	36.3	6.79
94818781	DENN domain-containing protein 4C [Homo sapiens]	0.0562	8	8	8	-0.0709665	8	3.5	-0.0816138	8	7.9	-0.364013	8	12.8	-0.0101344	8	7.8	-0.461959	8	1.7	-0.405451	8	3.2	-0.34613	1673	186.7	6.86
27501446	density-regulated protein [Homo sapiens]	0.4293	6	6	11	0.0935602	11	14.7	0.917623	11	8.8	-0.14401	11	7.5	0.879706	11	17	0.768925	11	14.7	0.726831	11	23	0.488861	198	22.1	5.3
4503269	deoxycytidine kinase [Homo sapiens]	0.2538	5	5	7	0.0867838	7	7.7	-0.0573917	7	13.8	-0.336428	7	5.1	-0.1976	7	13.3	-0.477944	7	11	-0.584241	7	2.9	-0.384041	260	30.5	5.21
61742819	deoxycytidylate deaminase isoform b [Homo sapiens]	0.3202	5	5	7	-0.0144996	7	16.1	0.257011	7	33	-0.323733	7	12	0.146655	7	8.8	-0.152003	7	25.3	-0.261881	7	5.8	-0.134717	178	20	7.56
13775228	deoxyhypusine hydroxylase [Homo sapiens]	0.149	3	3	4	0.00432161	4	4.3	0.306846	4	12.5	-0.349235	4	7.5	0.328836	4	15.7	-0.0740006	4	13.1	-0.093879	4	11.5	-0.0635885	302	32.9	4.83
4503325	deoxyhypusine synthase isoform a [Homo sapiens]	0.2168	6	6	6	-0.114035	6	4.5	0.109695	6	21.5	-0.254978	6	18.5	0.171207	6	27.2	-0.307573	6	18.4	-0.103147	6	21.4	-0.187112	369	40.9	5.36
19526976	deoxynucleotidyltransferase terminal-interacting protein 1 [Mus musculus]	0.0915	2	2	2	-0.128156	2	24.9	0.617298	2	6.7	-0.508403	2	1.5	0.745883	2	32.1	0.109695	2	8.3	0.237564	2	33.7	0.124418	328	36.8	9.07
54633315	deoxynucleotidyltransferase terminal-interacting protein 2 [Homo sapiens]	0.328	18	18	19	0.0538064	19	9.5	-0.106249	19	18.7	-0.37146	19	15.3	-0.24127	19	13.6	-0.469929	19	24.8	-0.550043	19	15.9	-0.413927	756	84.4	6.16
4503349	deoxyribonuclease-2-alpha precursor [Homo sapiens]	0.0917	3	3	4	-0.0649175	4	11.1	1.05728	4	6.6	-0.500218	4	5	1.13553	4	3.9	0.633199	4	0.5	0.585924	4	6	0.464748	360	39.6	8.05
5454002	deoxyribonucleoside 5'-monophosphate N-glycosidase isoform 1 [Homo sapiens]	0.4828	6	6	11	-0.0365259	11	7.9	-0.450084	11	32	-0.217591	11	18.1	-0.362158	11	21.9	-0.529073	11	16.5	-0.504305	11	19.7	-0.506427	174	19.1	5.05
70906441	deoxyuridine 5'-triphosphate nucleotidohydrolase, mitochondrial isoform 1 precursor [Homo sapiens]	0.5437	11	11	25	-0.0816138	25	13.8	1.29455	25	32.4	-0.136062	25	18.2	1.29514	25	26.7	1.2461	25	24	1.27917	25	27.7	0.808231	252	26.5	9.36
197927278	derlin-1 isoform b [Homo sapiens]	0.1082	2	2	5	-0.142417	5	6.7	0.776525	5	16.3	-0.318326	5	2	0.87578	5	3	0.469886	5	3.5	0.578214	5	3.1	0.334266	231	26.4	9.54
9789943	dermatopontin precursor [Mus musculus]	0.3781	8	8	8	0.244887	8	30.9	2.37434	8	53	-0.358454	8	15.2	1.94111	8	22.1	2.02255	8	55.8	1.63552	8	16.7	1.37819	201	24	4.83
33563250	desmin [Mus musculus]	0.5032	20	26	49	-0.0709665	27	7.5	2.14176	27	48	-1.01159	27	16.5	2.19881	27	59	1.13816	27	35.1	1.1884	27	44.7	1.00008	469	53.5	5.27
13435366	desmocollin-2 isoform Dsc2b preproprotein [Homo sapiens]	0.098	6	7	8	0.124328	7	15	-2.85726	7	78.7	-0.120294	7	15.6	-2.9885	7	57.9	-2.9771	7	47.8	-3.1078	7	34.8	-2.35249	847	93.7	5.47
116534898	desmoglein-2 preproprotein [Homo sapiens]	0.297	25	25	40	0.00575927	40	12.7	-0.630394	40	35.6	-0.28279	40	16.4	-0.617056	40	26.4	-0.846843	40	30.4	-0.926865	40	29.9	-0.710971	1118	122.2	5.24
58530840	desmoplakin isoform I [Homo sapiens]	0.5664	162	165	264	0.045443	260	10.9	-0.426625	260	21.6	-0.323733	260	16.5	-0.481969	260	22.3	-0.724993	260	19.2	-0.803393	260	21.3	-0.60603	2871	331.6	6.81
9790219	destrin [Mus musculus]	0.503	2	13	33	-0.106249	4	7.8	0.867896	4	12.4	-0.432455	4	9.7	1.05033	4	9.6	0.536053	4	10.3	0.687956	4	0.2	0.388756	165	18.5	7.97
58530848	destrin isoform b [Homo sapiens]	0.7973	7	18	46	-0.163268	17	19.6	0.625738	17	34.8	-0.103147	17	25.9	0.706641	17	17.2	0.360645	17	27.2	0.545968	17	27.4	0.280769	148	16.6	8.34
13129016	DET1- and DDB1-associated protein 1 [Homo sapiens]	0.3431	3	3	3	0.104337	3	3.5	-0.115597	3	4	-0.403542	3	7.6	-0.22095	3	7.7	-0.554273	3	0.5	-0.56918	3	6.2	-0.440291	102	11.8	8.68
36029914	deubiquitinating protein VCIP135 [Homo sapiens]	0.4223	39	39	51	-0.139236	51	13.3	2.02963	51	45.7	-0.388355	51	16.8	2.20006	51	50	1.72159	51	50.3	1.85599	51	63.6	1.27403	1222	134.2	7.2
4758796	developmentally-regulated GTP-binding protein 1 [Homo sapiens]	0.3624	11	11	17	0.00575927	17	12	0.392867	17	29.9	-0.263612	17	22.6	0.361768	17	17.7	0.194087	17	16.5	0.149259	17	25	0.0545777	367	40.5	8.9
4557537	developmentally-regulated GTP-binding protein 2 [Homo sapiens]	0.2692	8	8	8	-0.0816138	8	13.4	-0.291592	8	15.5	-0.207561	8	11.5	-0.150401	8	8.8	-0.442222	8	10.3	-0.340075	8	14.6	-0.389644	364	40.7	8.88
9845297	diablo homolog, mitochondrial isoform 1 precursor [Homo sapiens]	0.3724	8	8	10	-0.117161	10	14.8	1.21971	10	22.2	-0.430509	10	24.1	1.36793	10	29.5	0.989866	10	41.1	1.00072	10	50.7	0.670049	239	27.1	5.9
313102999	diacylglycerol kinase zeta isoform 7 [Homo sapiens]	0.0331	3	3	3	-0.341903	3	13.5	-0.320126	3	20.4	-0.352916	3	2.6	0.151859	3	17.1	-0.619271	3	26.1	-0.148801	3	8.9	-0.401813	906	101.2	7.61
145864459	diacylglycerol O-acyltransferase 1 [Homo sapiens]	0.082	2	2	2	-0.110916	2	8.4	0.356144	2	19.5	-0.222633	2	16.3	0.466758	2	11	0.133564	2	36.7	0.243669	2	27.7	0.066758	488	55.2	9.32
255308871	differentially expressed in FDCP 6 [Mus musculus]	0.054	3	3	3	0.0538064	3	1.1	0.816395	3	2.3	-0.481969	3	2.1	0.77484	3	35.6	0.159629	3	16.2	0.293959	3	16.6	0.200524	630	73.4	6.47
75677335	digestive organ expansion factor homolog [Homo sapiens]	0.0608	4	4	4	-0.018878	4	10.2	-0.694321	4	27	-0.323733	4	16.5	-0.710756	4	16.5	-1.14561	4	6.4	-1.02915	4	12.4	-0.835304	756	87	5.88
4503323	dihydrofolate reductase [Homo sapiens]	0.369	6	6	7	0.0813396	7	15.2	0.988412	7	29.1	-0.0603973	7	9.9	0.906121	7	39.2	1.10903	7	12.3	0.975997	7	8.5	0.61909	187	21.4	7.42
91199540	dihydrolipoyl dehydrogenase, mitochondrial precursor [Homo sapiens]	0.3615	8	15	31	0.190299	12	11.1	-0.0679388	12	18	-0.358454	12	14.7	-0.438307	12	26.9	-0.634867	12	28.7	-0.905088	12	28.8	-0.491592	509	54.1	7.85
31982856	dihydrolipoyl dehydrogenase, mitochondrial precursor [Mus musculus]	0.279	4	11	23	0.314986	4	9.1	1.7264	4	10.2	-0.599462	4	20.2	1.42921	4	10.9	1.02857	4	12.1	0.830255	4	16.7	0.779479	509	54.2	7.9
31711992	dihydrolipoyllysine-residue acetyltransferase component of pyruvate dehydrogenase complex, mitochondrial precursor [Homo sapiens]	0.2473	15	15	28	0.0524159	28	20.4	0.616358	28	20.9	-0.316528	28	19.3	0.615416	28	11	0.408168	28	11.7	0.246104	28	17.4	0.214154	647	69	7.84
19923748	dihydrolipoyllysine-residue succinyltransferase component of 2-oxoglutarate dehydrogenase complex, mitochondrial [Homo sapiens]	0.2561	10	10	18	0.00432161	18	9.8	0.73292	18	25.6	-0.325539	18	15	0.719841	18	10.7	0.601221	18	16	0.539035	18	8.5	0.315411	453	48.7	8.95
45006951	dihydroorotate dehydrogenase (quinone), mitochondrial precursor [Homo sapiens]	0.1468	5	5	6	0.00863031	6	8.8	-0.42082	6	11.4	-0.327348	6	6.4	-0.442222	6	9.7	-0.703689	6	18.2	-0.751465	6	14.9	-0.59022	395	42.8	9.67
208973246	dihydropteridine reductase [Homo sapiens]	0.4057	7	7	14	0.0398403	14	13.2	1.29278	14	37.3	-0.390245	14	9.5	1.2558	14	30	0.921436	14	35.3	0.874994	14	23.7	0.653244	244	25.8	7.37
40254595	dihydropyrimidinase-related protein 2 [Mus musculus]	0.5052	4	19	53	0.153157	9	18.1	1.14861	9	45.8	-0.547932	9	9.4	0.953824	9	35.4	0.951588	9	18.1	0.655352	9	32.7	0.509822	572	62.2	6.38
4503377	dihydropyrimidinase-related protein 2 isoform 2 [Homo sapiens]	0.5087	4	19	52	-0.163268	8	6.1	-1.96578	6	112.5	-0.242977	7	13.8	-1.78091	6	130.6	-3.42663	8	719.8	-3.39593	8	977.4	-1.97077	572	62.3	6.38
308818200	dihydropyrimidinase-related protein 3 isoform 1 [Homo sapiens]	0.2076	2	11	21	0.265437	2	12.1	1.21661	2	4.2	-0.450084	2	9.4	0.950842	2	7.9	0.765535	2	5.1	0.500802	2	17.4	0.504026	684	73.9	6.35
209862992	dihydropyrimidinase-related protein 3 isoform 1 [Mus musculus]	0.2975	3	12	24	0.225275	5	6.9	1.08882	5	34.4	-0.270556	5	0.9	0.863146	5	48.3	0.827006	5	27.5	0.601221	5	43	0.510404	568	61.7	6.49
7657134	dihydroxyacetone phosphate acyltransferase [Homo sapiens]	0.1765	10	10	10	-0.142417	9	9.9	1.00072	9	33	-0.227692	9	16.8	1.02928	9	36.3	0.687061	9	29.1	0.831067	9	46.4	0.505642	680	77.1	6.57
156415992	dimethyladenosine transferase 1, mitochondrial [Homo sapiens]	0.0925	2	2	2	0.077243	2	3.5	-0.390245	2	1.7	-0.107803	2	4.4	-0.467932	2	1.8	-0.498179	2	6.1	-0.575615	2	2.7	-0.48274	346	39.5	9.26
11641289	dimethyladenosine transferase 2, mitochondrial [Homo sapiens]	0.149	6	6	7	0.0313952	7	3.6	-0.639355	7	16.3	-0.209228	7	3.6	-0.634867	7	8.2	-0.880976	7	4.5	-0.846843	7	2.3	-0.707807	396	45.3	9.19
189083844	dipeptidyl peptidase 1 isoform a preproprotein [Homo sapiens]	0.2808	9	9	15	-0.0409718	15	13.2	0.713696	15	37.7	-0.093879	15	18.4	0.836732	15	39.8	0.464668	15	53.2	0.556797	15	47.1	0.363604	463	51.8	6.99
31981425	dipeptidyl peptidase 2 precursor [Mus musculus]	0.0889	4	4	4	0.15056	4	11.6	1.05728	4	9.5	-0.380822	4	8.3	0.958286	4	11.9	0.62293	4	10.1	0.603122	4	6	0.447718	506	56.2	5.39
62420888	dipeptidyl peptidase 2 preproprotein [Homo sapiens]	0.2927	11	11	16	-0.0800879	16	16.6	1.66221	16	46	-0.388355	16	18.3	1.83147	16	57.8	1.2969	16	32.4	1.43776	16	36	0.983855	492	54.3	6.32
18491024	dipeptidyl peptidase 3 [Homo sapiens]	0.3202	10	17	28	-0.100051	19	11.9	1.26123	19	24.8	-0.318326	19	17.1	1.27262	19	15.8	1.01364	19	27.9	1.02645	19	25.2	0.690591	737	82.5	5.1
244791124	dipeptidyl peptidase 3 [Mus musculus]	0.1707	2	10	14	0.14274	3	1.9	0.916094	3	4.6	-0.510457	3	4.4	0.830255	3	8.1	0.516015	3	16.1	0.355016	3	14.2	0.321277	738	82.8	5.38
18765694	dipeptidyl peptidase 4 [Homo sapiens]	0.0313	2	2	2	0.0579701	2	5	-3.47393	2	74.3	-0.0159576	2	46.2	-3.52284	2	81.3	-3.49005	2	22.6	-3.53952	2	27.8	-2.7424	766	88.2	6.04
5729804	diphosphoinositol polyphosphate phosphohydrolase 1 [Homo sapiens]	0.3953	5	5	10	0.0607392	10	10.7	0.0989585	10	23.9	-0.343732	10	11.1	0.0299829	10	18.6	-0.137648	10	20.6	-0.222633	10	14.9	-0.20481	172	19.5	6.34
169808397	diphosphoinositol polyphosphate phosphohydrolase 2 [Mus musculus]	0.4078	6	6	8	-0.0664274	8	8.3	1.45049	8	42.5	-0.50226	8	6.3	1.64108	8	26.4	1.0545	8	30.3	1.18333	8	20.5	0.794253	179	20.1	6.35
4505289	diphosphomevalonate decarboxylase [Homo sapiens]	0.175	7	7	7	0.0114956	7	0.7	-1.49411	7	17.9	-0.265345	7	9.5	-1.2863	7	30.6	-1.68966	7	26.3	-1.45008	7	35.3	-1.30055	400	43.4	7.23
117190324	diphthine synthase isoform b [Homo sapiens]	0.0951	2	2	3	-0.00578235	3	1.4	0.199123	3	18.6	-0.176251	3	16	0.219091	3	24	0.308011	3	3	0.305679	3	0.8	0.0207936	284	31.6	5.31
134288890	DIS3-like exonuclease 2 [Homo sapiens]	0.0384	3	3	3	-0.0588937	3	10.8	0.549916	3	9.1	-0.486004	3	2.8	0.713696	3	28.1	0.22033	3	16.1	0.228973	3	6.9	0.132784	885	99.2	6.1
83776557	disabled homolog 2 isoform a [Mus musculus]	0.2298	12	12	14	0.335712	14	6.7	0.906121	14	23.8	-0.436354	14	20.8	0.606916	14	20.2	0.505891	14	13.4	0.155749	14	11.5	0.278944	766	82.2	5.97
166295214	disabled homolog 2-interacting protein isoform 1 [Mus musculus]	0.0353	3	4	4	0.0799754	3	2.8	-0.378944	3	13.1	-0.260152	3	11.1	-0.486004	3	24.9	-0.905088	3	2.8	-0.985645	3	5.7	-0.624247	1132	125	7.12
225735627	disco-interacting protein 2 homolog A isoform f [Homo sapiens]	0.0752	3	4	4	-0.114035	3	14	0.994942	3	8.7	-0.386468	3	2.5	1.19283	3	52	0.584963	3	11.2	0.807355	3	41.3	0.479865	798	86	8.82
55749758	disco-interacting protein 2 homolog B [Homo sapiens]	0.1168	12	13	16	0.0200577	14	13.7	0.832688	14	26.5	-0.436354	14	11.1	0.889084	14	19.8	0.465713	14	21	0.473008	14	18.5	0.321083	1576	171.4	8.09
78191777	disheveled-associated activator of morphogenesis 1 [Mus musculus]	0.0678	7	7	7	-0.093879	7	3	0.279768	7	12.5	-0.347399	7	20.3	0.293959	7	23.1	-0.0664274	7	10.3	0.0257376	7	9.8	-0.0767247	1077	123.3	7.46
4557251	disintegrin and metalloproteinase domain-containing protein 10 precursor [Homo sapiens]	0.1524	9	9	11	-0.077041	11	1.7	1.57143	11	37.6	-0.45799	11	16.2	1.77484	11	26.4	1.11303	11	32.3	1.19472	11	47.8	0.883629	748	84.1	7.77
46909592	disintegrin and metalloproteinase domain-containing protein 15 isoform 1 preproprotein [Homo sapiens]	0.1308	8	8	10	-0.00288828	10	5.8	-0.39973	10	26.1	-0.311148	10	9.8	-0.395929	10	38.8	-0.800877	10	18.3	-0.810966	10	22	-0.593621	772	83.6	6.39
73747889	disintegrin and metalloproteinase domain-containing protein 17 preproprotein [Homo sapiens]	0.0413	3	3	3	-0.192645	3	12.3	-1.42275	3	21.5	-0.179515	3	22.1	-1.23107	3	35.1	-1.38836	3	2.9	-1.1976	3	15.2	-1.17212	824	93	5.76
4501915	disintegrin and metalloproteinase domain-containing protein 9 precursor [Homo sapiens]	0.0317	2	2	2	0.0524159	2	20.6	1.78618	2	6.3	-0.739372	2	58.4	1.73335	2	14.2	1.04614	2	50.8	0.993493	2	77.1	0.839876	819	90.5	7.52
324120936	disks large homolog 1 isoform 3 [Homo sapiens]	0.2455	16	17	20	-0.077041	19	8	1.39012	19	17.3	-0.492079	19	11.2	1.42277	19	27.9	0.877352	19	29.6	0.927517	19	25.5	0.68284	892	99.8	6.04
261862237	disks large homolog 3 isoform c [Homo sapiens]	0.2486	6	7	8	-0.134477	7	23.4	0.0313952	7	13.9	-0.332789	7	11.8	0.130931	7	28.5	-0.302226	7	20.4	-0.202572	7	21	-0.234872	366	42.1	8.59
34335251	disks large-associated protein 4 isoform b [Homo sapiens]	0.1656	6	6	7	0.0962619	7	6.7	-0.199255	7	13.3	-0.286304	7	7.2	-0.378944	7	12.2	-0.56918	7	16.9	-0.666576	7	2.7	-0.475121	453	49.4	6.01
195927037	DNA (cytosine-5)-methyltransferase 1 isoform a [Homo sapiens]	0.2145	29	29	35	-0.013043	35	11	0.638769	35	21	-0.401635	35	8.5	0.703101	35	30.9	0.21661	35	14.3	0.22404	35	15.3	0.172511	1632	184.7	7.85
24371231	DNA (cytosine-5)-methyltransferase 3A isoform 2 [Mus musculus]	0.0522	4	4	4	-0.0306192	4	10.5	-0.99137	4	23	-0.232769	4	8.4	-1.02621	4	41.4	-1.18442	4	16.6	-1.23786	4	36.8	-0.975392	689	77.8	6.49
148529014	DNA damage-binding protein 1 [Homo sapiens]	0.3772	43	43	66	-0.086201	66	11.8	0.0908534	66	24.6	-0.199255	66	19	0.15056	66	24.9	-0.104697	66	18.5	-0.0877334	66	19.9	-0.132335	1140	126.9	5.26
4557565	DNA excision repair protein ERCC-6 [Homo sapiens]	0.0134	2	2	3	-0.118727	3	6.6	0.283329	3	0.8	-0.281036	3	4.7	0.423309	3	3.1	0.0482362	3	20.4	0.14274	3	9	0.00175973	1493	168.3	8.09
47132600	DNA fragmentation factor subunit alpha isoform 2 [Homo sapiens]	0.3619	7	7	7	0.0496308	7	13.6	-0.459973	7	46.6	-0.222633	7	11.5	-0.612637	7	34.9	-0.72977	7	32.6	-0.867752	7	27.7	-0.622953	268	29.4	4.61
4557719	DNA ligase 1 [Homo sapiens]	0.0936	7	7	8	0.00575927	8	9.5	-0.438307	8	22.8	-0.405451	8	5.6	-0.465938	8	35.1	-0.926865	8	15.9	-0.751465	8	31.2	-0.675841	919	101.7	5.62
73747829	DNA ligase 3 isoform alpha precursor [Homo sapiens]	0.2844	25	25	29	0.0114956	29	10.4	-0.91866	29	26	-0.323733	29	12.6	-0.929611	29	28.1	-1.30045	29	32.1	-1.25843	29	32	-0.984813	1009	112.8	9.01
13123776	DNA methyltransferase 1-associated protein 1 [Homo sapiens]	0.06	2	2	2	0.0703893	2	9.2	-0.121863	2	27.1	-0.358454	2	12.4	-0.192645	2	17.5	-0.479955	2	40.4	-0.550043	2	30.4	-0.404929	467	53	9.5
4557761	DNA mismatch repair protein Msh2 [Homo sapiens]	0.3287	28	28	38	0.0593553	38	11.8	-1.30757	38	40.1	-0.332789	38	12.5	-1.23107	38	40.2	-1.5187	38	33.9	-1.486	38	44.5	-1.21423	934	104.7	5.77
284813531	DNA mismatch repair protein Msh3 [Homo sapiens]	0.0501	4	4	4	-0.134477	4	9.4	-0.24127	4	33.8	-0.226004	4	10.2	-0.1976	4	44.2	-0.524915	4	46.2	-0.481969	4	57.4	-0.414147	1137	127.3	8.02
4504191	DNA mismatch repair protein Msh6 [Homo sapiens]	0.2971	32	32	44	0.00575927	44	8.6	-1.49411	44	28.4	-0.248108	44	14.1	-1.51457	44	31.2	-1.75147	44	19.5	-1.75147	44	26.9	-1.36876	1360	152.7	6.9
4505931	DNA polymerase beta [Homo sapiens]	0.2925	7	7	9	-0.0543923	9	5.8	0.374066	9	13.2	-0.0709665	9	20.9	0.467801	9	32.4	0.426533	9	19.1	0.473008	9	20.5	0.182658	335	38.2	8.95
156616275	DNA polymerase delta catalytic subunit [Homo sapiens]	0.1888	17	17	19	-0.0439433	19	7	-0.698998	19	22	-0.281036	19	12.6	-0.592919	19	24.5	-0.948976	19	23.7	-0.954557	19	20.5	-0.747182	1107	123.6	7.03
187828568	DNA polymerase delta subunit 2 [Homo sapiens]	0.1279	5	5	5	-0.018878	5	8.5	-0.390245	5	20.2	-0.279284	5	12.3	-0.224317	5	10.6	-0.766112	5	10.2	-0.62371	5	23.2	-0.53169	469	51.3	5.58
38492356	DNA polymerase delta subunit 3 [Homo sapiens]	0.0687	3	3	3	-0.0877334	3	5.3	-0.997117	3	18.5	-0.249822	3	2.8	-0.907793	3	23.9	-0.962969	3	7.3	-0.875672	3	18.4	-0.896125	466	51.4	9.35
31981174	DNA polymerase epsilon subunit 3 [Mus musculus]	0.2483	3	3	5	-0.229382	5	12.2	1.17887	5	27.1	-0.251539	5	12	1.24001	5	17.4	0.927517	5	1.6	1.1564	5	26.5	0.657015	145	16.7	4.74
38455394	DNA polymerase epsilon subunit 4 [Homo sapiens]	0.1795	2	2	2	-0.0558912	2	0.2	1.07519	2	21.8	-0.199255	2	5.2	1.13093	2	22	0.87578	2	16.4	0.931305	2	16.6	0.603961	117	12.2	4.92
87080815	DNA polymerase subunit gamma-1 [Mus musculus]	0.0271	2	2	2	-0.114035	2	1	0.153157	2	16.6	-0.45799	2	6.8	0.266637	2	17.7	-0.304006	2	9.7	-0.190997	2	10.8	-0.202251	1217	136.5	6.84
4885217	DNA repair endonuclease XPF [Homo sapiens]	0.0295	2	2	2	-0.086201	2	0.2	1.00863	2	29.4	-0.666576	2	4.4	1.09491	2	29.7	0.341417	2	34.2	0.428678	2	34.5	0.327896	916	104.4	6.93
19924129	DNA repair protein RAD50 [Homo sapiens]	0.3567	45	46	55	-0.013043	54	8.9	0.10165	54	19.8	-0.309359	54	11.9	0.0962619	54	16.1	-0.242977	54	19.2	-0.272297	54	19.3	-0.205306	1312	153.8	6.89
190684675	DNA repair protein XRCC1 [Homo sapiens]	0.158	8	8	8	-0.0394883	8	3.1	-0.296899	8	28.1	-0.422752	8	14.8	-0.272297	8	31.9	-0.862496	8	16.4	-0.816037	8	15.1	-0.580311	633	69.5	6.28
12408649	DNA repair protein XRCC4 isoform 1 [Homo sapiens]	0.0749	3	3	3	0.045443	3	8.8	0.133564	3	6.7	-0.394032	3	6.4	0.0229004	3	2.1	-0.261881	3	13.2	-0.392137	3	4.3	-0.241562	334	38	4.98
21362088	DNA replication complex GINS protein PSF3 isoform b [Homo sapiens]	0.2361	4	4	4	0.0172093	4	4.4	-1.68966	4	6.7	-0.177882	4	16.4	-1.7084	4	5.8	-1.92139	4	10	-1.8625	4	8.4	-1.49103	216	24.5	5.34
14150122	DNA replication complex GINS protein SLD5 [Homo sapiens]	0.1973	3	3	3	0.154454	3	7.8	-0.535332	3	24	-0.204233	3	2.8	-0.68966	3	1.3	-0.713119	3	0.9	-1.074	3	21.7	-0.652286	223	26	4.98
33356547	DNA replication licensing factor MCM2 [Homo sapiens]	0.4226	30	30	44	0.0129262	44	11.5	-0.0740006	44	15.4	-0.26708	44	12.8	-0.123434	44	15.4	-0.312939	44	16.8	-0.304006	44	19	-0.311063	904	101.8	5.52
6631095	DNA replication licensing factor MCM3 [Homo sapiens]	0.4035	29	30	53	0.0200577	51	10	-0.200913	51	33.9	-0.365871	51	21.4	-0.286304	51	31	-0.612637	51	18.1	-0.650635	51	14.7	-0.483131	808	90.9	5.77
33469919	DNA replication licensing factor MCM4 [Homo sapiens]	0.4392	32	32	48	0.0440443	48	8.9	0	48	23.6	-0.270556	48	13.7	-0.0484122	48	18.7	-0.316528	48	15.6	-0.288065	48	17.7	-0.275574	863	96.5	6.74
23510448	DNA replication licensing factor MCM5 [Homo sapiens]	0.455	30	30	43	0	42	9.9	-0.118727	42	19.9	-0.288065	42	9.8	-0.123434	42	23.5	-0.367732	42	18.2	-0.349235	42	27.3	-0.341189	734	82.2	8.37
7427519	DNA replication licensing factor MCM6 [Homo sapiens]	0.3471	27	27	37	-0.00288828	37	12.6	-0.120294	37	22.2	-0.281036	37	11.9	-0.131313	37	14.1	-0.403542	37	19	-0.382702	37	13	-0.350746	821	92.8	5.41
33469968	DNA replication licensing factor MCM7 isoform 1 [Homo sapiens]	0.42	23	23	42	0.00863031	42	11.7	-0.354759	42	27.9	-0.261881	42	16.4	-0.401635	42	25.5	-0.558517	42	19.7	-0.531156	42	23.4	-0.510898	719	81.3	6.46
11225260	DNA topoisomerase 1 [Homo sapiens]	0.3765	33	33	54	0.0840643	54	13.3	-0.628162	54	20.2	-0.330973	54	12.1	-0.724993	54	16.5	-1.0145	54	18.2	-1.08009	54	15	-0.791357	765	90.7	9.31
19913406	DNA topoisomerase 2-alpha [Homo sapiens]	0.1868	16	28	32	-0.0439433	16	7.8	-0.60165	16	24.3	-0.307573	16	15.9	-0.456009	16	16.6	-0.924125	16	16.4	-0.826233	16	11.2	-0.689039	1531	174.3	8.72
19913408	DNA topoisomerase 2-beta [Homo sapiens]	0.2832	32	43	56	-0.011588	41	11.7	0.0976108	41	17.4	-0.345564	41	9	0.15056	41	15.8	-0.204233	41	19.9	-0.189351	41	14.9	-0.192107	1621	182.5	8.06
18375501	DNA-(apurinic or apyrimidinic site) lyase [Homo sapiens]	0.6478	16	16	32	0.0398403	32	13.3	-0.452057	32	33.9	-0.320126	32	19.8	-0.378944	32	30.5	-0.710756	32	23	-0.75877	32	28	-0.582171	318	35.5	8.12
13124883	DNA/RNA-binding protein KIN17 [Homo sapiens]	0.0611	2	2	2	-0.0218044	2	9.8	-1.41889	2	0.5	-0.164884	2	16.2	-1.39593	2	9.2	-1.58208	2	15.6	-1.56064	2	25.7	-1.25715	393	45.3	8.95
62632771	DNA-3-methyladenine glycosylase isoform c [Homo sapiens]	0.1495	3	3	3	0.0285692	3	3.8	-0.150401	3	11.8	-0.258425	3	0.8	-0.106249	3	4.3	-0.409278	3	0.4	-0.434403	3	7	-0.347788	281	30.8	9.16
13654237	DNA-dependent protein kinase catalytic subunit isoform 1 [Homo sapiens]	0.4046	160	160	278	-0.00578235	277	11.7	0.536053	277	20.1	-0.281036	278	14.8	0.54893	278	18.8	0.282143	277	22.4	0.240009	278	21.6	0.154823	4128	468.8	7.12
103471997	DNA-directed RNA polymerase I subunit RPA1 [Homo sapiens]	0.111	14	14	16	0.0621217	16	5.8	-0.184425	16	10.7	-0.347399	16	10.2	-0.244685	16	12.7	-0.533242	16	15.2	-0.592919	16	15.9	-0.444138	1720	194.7	7.03
33469941	DNA-directed RNA polymerase I subunit RPA2 isoform 1 [Homo sapiens]	0.0511	5	5	6	0.0370307	6	9.6	-0.428566	6	27	-0.413115	6	14.4	-0.448115	6	20.8	-0.648372	6	43.5	-0.687335	6	26.5	-0.601242	1135	128.1	7.83
6912246	DNA-directed RNA polymerase I subunit RPA34 [Homo sapiens]	0.149	4	4	5	-0.0262051	5	8.7	-0.168123	5	54.3	-0.248108	5	6	0.291604	5	10	-0.438307	5	37.2	-0.013043	5	13.8	-0.257434	510	55	8.51
50962817	DNA-directed RNA polymerase I subunit RPA43 [Homo sapiens]	0.1302	4	4	5	0.0482362	5	9	-0.426625	5	16	-0.311148	5	6.9	-0.479955	5	27.3	-0.671164	5	6.6	-0.724993	5	17.7	-0.588923	338	37.4	6.98
11968047	DNA-directed RNA polymerase I subunit RPA49 [Homo sapiens]	0.0979	4	4	4	0.051024	4	6.3	-0.0218044	4	1.8	-0.407364	4	9.1	-0.0740006	4	10.4	-0.388355	4	3.6	-0.459973	4	8.4	-0.339581	419	47.2	8.94
4505939	DNA-directed RNA polymerase II subunit RPB1 [Homo sapiens]	0.1873	26	26	30	-0.0291463	30	11.8	0.051024	30	13.7	-0.320126	29	14.6	0.0356239	30	16.8	-0.307573	29	25	-0.291592	29	13.9	-0.251963	1970	217.1	7.37
226958589	DNA-directed RNA polymerase II subunit RPB2 [Mus musculus]	0.2624	25	25	29	-0.0424568	29	9.4	-0.209228	29	17.2	-0.33825	29	12.1	-0.129734	29	18.9	-0.483985	29	12.6	-0.456009	29	13.9	-0.406999	1174	133.8	6.87
14702171	DNA-directed RNA polymerase II subunit RPB3 [Homo sapiens]	0.3018	5	5	6	0.045443	6	4.7	-0.254978	6	9.4	-0.343732	6	5.3	-0.293359	6	5.9	-0.579922	6	13.5	-0.673463	6	13.3	-0.484698	275	31.4	4.92
28076931	DNA-directed RNA polymerase II subunit RPB4 isoform 2 [Mus musculus]	0.3558	2	2	2	-0.0800879	2	11.1	-0.0649175	2	26	-0.117161	2	22.8	0.0143553	2	14.6	-0.182786	2	3.1	-0.103147	2	8	-0.204327	104	12.3	5.3
4505947	DNA-directed RNA polymerase II subunit RPB7 [Homo sapiens]	0.4709	6	6	6	-0.00144342	6	2.8	-0.0634092	6	19.1	-0.312939	6	2.8	-0.115597	6	16.8	-0.336428	6	19.3	-0.426625	6	13.4	-0.323793	172	19.3	5.54
39725938	DNA-directed RNA polymerase III subunit RPC1 [Homo sapiens]	0.0683	6	6	6	-0.0247367	6	14.3	-0.123434	6	21.7	-0.545824	6	15.9	0.0690147	6	51.7	-0.668868	6	30	-0.479955	6	29	-0.433978	1390	155.5	8.48
21359969	DNA-directed RNA polymerase III subunit RPC3 [Homo sapiens]	0.1049	4	4	4	0.136191	4	2.6	-0.778432	4	21.7	-0.341903	4	5.1	-0.875672	4	28.5	-1.05289	4	11.1	-1.12658	4	20.5	-0.878925	534	60.6	7.31
55769552	DNA-directed RNA polymerase III subunit RPC4 [Homo sapiens]	0.0528	2	2	2	-0.153607	2	9	-0.500218	2	24.6	-0.07552	2	20.1	-0.345564	2	15.3	-0.575615	2	4.4	-0.42082	2	4.6	-0.490929	398	44.4	6.98
8922477	DNA-directed RNA polymerase III subunit RPC5 [Homo sapiens]	0.0932	5	5	5	0.0962619	5	10.7	0.115033	5	18.8	-0.508403	5	12.3	0.0949116	5	21.9	-0.392137	5	8.8	-0.436354	5	15.4	-0.289349	708	79.8	6.47
42560246	DNA-directed RNA polymerases I and III subunit RPAC1 [Homo sapiens]	0.4046	9	9	10	0.0129262	10	11.9	-0.0892673	10	22.6	-0.321928	10	9.4	-0.112475	10	7.7	-0.405451	10	10.4	-0.422752	10	7.5	-0.34898	346	39.2	5.5
7705740	DNA-directed RNA polymerases I and III subunit RPAC2 isoform 1 [Homo sapiens]	0.3835	4	4	5	-0.0409718	5	6.8	0.530071	5	23.7	-0.296899	5	20.5	0.410341	5	30.3	-0.123434	5	38.3	0.0214797	5	33	0.0133197	133	15.2	5.8
124249077	DNA-directed RNA polymerases I, II, and III subunit RPABC1 [Mus musculus]	0.3667	7	7	10	0.117695	10	10	-0.176251	10	17.5	-0.390245	10	17.5	-0.309359	10	22.8	-0.45799	10	14.7	-0.639355	10	18.7	-0.450161	210	24.6	5.95
14589953	DNA-directed RNA polymerases I, II, and III subunit RPABC3 [Homo sapiens]	0.3267	4	4	6	0.0949116	6	3.5	0.222805	6	10.7	-0.401635	6	3	0.051024	6	10.4	-0.187707	6	11.7	-0.258425	6	7.6	-0.195578	150	17.1	4.68
4504511	dnaJ homolog subfamily A member 1 [Homo sapiens]	0.5088	16	16	26	-0.0409718	26	18.9	0.468844	26	32.9	-0.50226	26	31.8	0.442545	26	26.7	0.0129262	26	16	0.0648829	26	25.7	-0.0111861	397	44.8	7.08
5031741	dnaJ homolog subfamily A member 2 [Homo sapiens]	0.3277	12	12	23	0.0813396	23	9.4	-0.312939	23	15.7	-0.318326	23	12.8	-0.358454	23	20.3	-0.655172	23	17.7	-0.655172	23	27.5	-0.527923	412	45.7	6.48
205360840	dnaJ homolog subfamily A member 3, mitochondrial isoform 2 [Homo sapiens]	0.2561	10	10	15	-0.0365259	15	8.7	0.588805	15	12.6	-0.307573	15	8	0.560715	15	11.7	0.295135	15	18	0.279768	15	13.8	0.16757	453	49.6	9.39
5453690	dnaJ homolog subfamily B member 1 [Homo sapiens]	0.3853	15	15	26	-0.0877334	26	13.3	0.995665	26	27	-0.325539	26	16.7	1.02786	26	22.3	0.57628	26	18.4	0.721591	26	16.7	0.451867	340	38	8.63
7706495	dnaJ homolog subfamily B member 11 precursor [Homo sapiens]	0.3575	10	10	18	-0.027675	18	9.2	0.362891	18	18.3	-0.289827	18	9.5	0.361768	18	24.8	0.0731347	18	11.5	0.0565835	18	10.5	0.0102916	358	40.5	6.18
194306640	dnaJ homolog subfamily B member 12 [Homo sapiens]	0.2054	7	7	7	0.0799754	7	8.5	1.05589	7	25.4	-0.416962	7	30.9	1.07929	7	14.4	0.601221	7	22	0.535058	7	11.5	0.46316	409	45.5	9.36
27151736	dnaJ homolog subfamily B member 2 isoform b [Homo sapiens]	0.2654	5	6	7	-0.205896	5	5.3	1.23818	5	43.3	-0.390245	5	18.4	1.44361	5	22	1.09424	5	12.2	1.26484	5	8.9	0.729743	324	35.6	5.95
188219644	dnaJ homolog subfamily B member 6 isoform d [Mus musculus]	0.1867	3	4	6	0.0356239	4	7.8	-2.1016	4	12.2	-0.145605	4	3.6	-2.152	4	2.9	-2.23786	4	7.9	-2.27928	4	6.2	-1.77597	241	26.8	8.25
21361912	dnaJ homolog subfamily C member 1 precursor [Homo sapiens]	0.2671	12	13	17	0.00144197	16	11.1	0.521051	16	19.8	-0.309359	16	8.3	0.370722	16	21.1	0.210389	16	14.5	0.155749	16	16.1	0.0815006	554	63.8	8.63
24308127	dnaJ homolog subfamily C member 10 precursor [Homo sapiens]	0.1791	11	11	12	-0.0306192	12	8.3	0.827006	12	11.1	-0.37707	12	10.6	0.826193	12	19.2	0.422233	12	12.7	0.420078	12	10.3	0.30789	793	91	7.18
217035105	dnaJ homolog subfamily C member 11 [Homo sapiens]	0.2397	11	11	12	-0.0908029	12	5.5	-0.0908029	12	13.6	-0.147202	12	18.6	-0.00723157	12	11.1	-0.321928	12	10.1	-0.194295	12	22.5	-0.258491	559	63.2	8.4
112421122	dnaJ homolog subfamily C member 13 [Homo sapiens]	0.0892	16	16	16	-0.0380063	16	11.4	0.444667	16	16.2	-0.237864	16	13.6	0.508936	16	7.3	0.192825	16	14.8	0.267835	16	16	0.110441	2243	254.3	6.74
8922563	dnaJ homolog subfamily C member 17 [Homo sapiens]	0.0757	2	2	2	0.112367	2	3	0.293959	2	4.3	-0.237864	2	1.5	0.181421	2	1.2	0.0565835	2	5.8	-0.0558912	2	2.8	-0.0431752	304	34.7	8.53
94538370	dnaJ homolog subfamily C member 2 isoform 1 [Homo sapiens]	0.2625	13	13	17	0.0524159	17	7.7	-0.880976	17	43	-0.351074	17	11.7	-0.910502	17	42.6	-1.24127	17	40	-1.26882	17	42.6	-0.962656	621	72	8.7
68077166	dnaJ homolog subfamily C member 21 isoform 2 [Homo sapiens]	0.0452	2	2	2	-0.0380063	2	12.6	0.0129262	2	25.6	-0.174621	2	9.4	0.0524159	2	12.6	-0.161653	2	35.6	-0.123434	2	22.2	-0.184433	531	62	5.47
5453980	dnaJ homolog subfamily C member 3 precursor [Homo sapiens]	0.3909	16	16	23	-0.0262051	23	12.8	-0.891643	23	20.8	-0.277534	23	17.9	-0.932361	23	30.3	-1.16812	23	32.4	-1.31115	23	37.8	-0.934115	504	57.5	6.15
262206280	dnaJ homolog subfamily C member 7 isoform 1 [Homo sapiens]	0.3806	17	17	18	-0.0513992	18	11	-0.2567	18	18.9	-0.349235	18	15.3	-0.118727	18	18.6	-0.556393	18	14.9	-0.50226	18	22.3	-0.436964	494	56.4	6.96
112293277	dnaJ homolog subfamily C member 8 [Homo sapiens]	0.3874	11	11	14	0.0648829	14	12	-0.788365	14	13	-0.347399	14	6.5	-0.785875	14	22.3	-1.02621	14	19	-1.03801	14	20.7	-0.853661	253	29.8	9.06
27597059	dnaJ homolog subfamily C member 9 [Homo sapiens]	0.3231	9	9	12	-0.0454314	12	6.2	0.669027	12	12.2	-0.360305	12	7.5	0.706641	12	8.9	0.308011	12	12.6	0.353888	12	9.4	0.214144	260	29.9	5.73
20070197	dolichyl-diphosphooligosaccharide--protein glycosyltransferase 48 kDa subunit precursor [Homo sapiens]	0.2105	9	9	13	0.0285692	13	11	-0.110916	13	4.8	-0.295128	13	7.3	-0.0923402	13	6.1	-0.382702	13	9.8	-0.39973	13	8.5	-0.336971	456	50.7	6.4
282398108	dolichyl-diphosphooligosaccharide--protein glycosyltransferase subunit 1 [Mus musculus]	0.5099	6	26	59	0.266637	9	18.2	0.809826	9	13.7	-0.215915	9	10.3	0.533065	9	10.4	0.556797	9	20.8	0.292782	9	13.5	0.304243	608	68.5	6.46
4506675	dolichyl-diphosphooligosaccharide--protein glycosyltransferase subunit 1 precursor [Homo sapiens]	0.5667	8	28	71	-0.0174171	21	12.4	-0.0484122	21	8.5	-0.187707	21	5.8	0.0384362	21	13.8	-0.137648	21	16.8	-0.0424568	21	20.6	-0.200533	607	68.5	6.38
34996495	dolichyl-diphosphooligosaccharide--protein glycosyltransferase subunit 2 [Mus musculus]	0.2631	5	13	19	0.0538064	6	13.9	0.521051	6	21.9	-0.07552	6	27.4	0.689746	6	15.8	0.324235	6	27.3	0.550901	6	18.2	0.248178	631	69	5.81
209413738	dolichyl-diphosphooligosaccharide--protein glycosyltransferase subunit 2 isoform 2 precursor [Homo sapiens]	0.3073	6	14	24	-0.142417	11	16.7	-0.320126	11	33.1	0.077243	11	28.5	-0.128156	11	27.5	-0.148801	11	20.2	-0.0424568	11	19.6	-0.24666	615	67.7	6.06
4503253	dolichyl-diphosphooligosaccharide--protein glycosyltransferase subunit DAD1 [Homo sapiens]	0.1947	2	2	3	0.0384362	3	2.5	0.111031	3	15.2	-0.123434	3	13.1	-0.0320936	3	4.4	0.115033	3	0.1	-0.0291463	3	13.4	-0.0990658	113	12.5	7.08
148747128	dolichyl-diphosphooligosaccharide--protein glycosyltransferase subunit STT3A [Mus musculus]	0.2	14	15	20	0.0440443	19	11.9	-0.192645	19	17.3	-0.237864	19	9.5	-0.194295	19	21.7	-0.416962	19	17.3	-0.510457	19	15.9	-0.377142	705	80.5	8.1
30578410	dolichyl-diphosphooligosaccharide--protein glycosyltransferase subunit STT3B [Homo sapiens]	0.0944	6	7	8	-0.117161	7	11.6	0.667211	7	21.2	-0.222633	7	8.6	0.702214	7	30.9	0.543001	7	11.2	0.651683	7	23.9	0.305748	826	93.6	8.91
7019323	dolichyl-phosphate beta-glucosyltransferase isoform 1 [Homo sapiens]	0.3333	7	7	9	0.015783	9	6.5	0.721591	9	13.6	-0.239566	9	20	0.720716	9	7.4	0.518031	9	20.5	0.439357	9	17.4	0.313493	324	36.9	9.28
5031923	double-strand break repair protein MRE11A isoform 1 [Homo sapiens]	0.2952	16	16	19	-0.013043	19	13.9	-0.0619024	19	26.8	-0.356606	19	16.3	0.0200577	19	18.9	-0.311148	19	26	-0.305788	19	18	-0.2941	708	80.5	5.9
5453994	double-strand-break repair protein rad21 homolog [Homo sapiens]	0.3106	14	14	18	0.00288251	18	8.3	0.151859	18	16.3	-0.325539	18	9.1	0.233888	18	14.2	-0.125006	18	16.1	-0.0709665	18	11.5	-0.1329	631	71.6	4.65
82659083	double-stranded RNA-binding protein Staufen homolog 1 isoform a [Homo sapiens]	0.4073	16	18	26	0.0703893	24	5.6	-0.875672	24	18.2	-0.356606	24	13.8	-0.965784	24	14.3	-1.11404	24	26.9	-1.20423	24	20.9	-0.944724	496	54.9	9.51
256419005	double-stranded RNA-binding protein Staufen homolog 2 isoform f [Homo sapiens]	0.3742	13	15	17	-0.0649175	15	11.3	2.26273	15	30	-0.467932	15	8.2	2.21971	15	36.8	1.74631	15	20.4	1.7031	15	34.3	1.32351	473	52	9.66
70166852	double-stranded RNA-specific adenosine deaminase isoform a [Homo sapiens]	0.407	42	42	69	0.0143553	69	10.9	-0.603841	69	27.8	-0.32916	69	14.1	-0.608232	69	26.1	-0.968605	69	18.3	-1.00289	69	22.2	-0.744159	1226	135.9	8.6
5174425	Down syndrome critical region protein 3 [Homo sapiens]	0.0976	2	2	2	-0.182786	2	6.1	1.85917	2	7.4	-0.556393	2	5.6	2.04159	2	1.2	1.30334	2	13	1.48594	2	6.8	1.04523	297	33	7.68
18426973	dr1-associated corepressor [Homo sapiens]	0.3171	6	6	10	-0.0232698	10	14.4	0.669934	10	32.2	-0.469929	10	10.6	0.668119	10	18	0.43189	10	23.2	0.52306	10	44.8	0.208304	205	22.3	5.17
18426915	drebrin isoform a [Homo sapiens]	0.3467	19	20	35	0.0593553	33	12.2	0.221568	33	20.6	-0.365871	33	19.7	0.249749	33	15.6	-0.0365259	33	12.9	-0.117161	33	19.6	-0.0994702	649	71.4	4.45
226423873	drebrin-like protein isoform 3 [Mus musculus]	0.3588	3	12	19	0.230203	4	7.5	1.4631	4	26.9	-0.384584	4	8.2	1.17121	4	28.4	0.997834	4	42.9	0.695994	4	35.2	0.695189	432	48.3	4.92
62198235	drebrin-like protein isoform b [Homo sapiens]	0.4814	9	18	32	0.138814	17	11.7	0.449957	17	13.6	-0.405451	17	23.1	0.343692	17	21.1	-0.0816138	17	11.7	-0.161653	17	19.7	-0.0400539	430	48.2	5.05
5579478	dual specificity mitogen-activated protein kinase kinase 1 [Homo sapiens]	0.2774	5	9	15	0.0989585	6	17.6	1.29042	6	24.6	-0.166503	6	4.6	1.16543	6	23.9	1.03422	6	13.3	0.889863	6	13.9	0.714192	393	43.4	6.62
13489054	dual specificity mitogen-activated protein kinase kinase 2 [Homo sapiens]	0.17	2	6	13	0.015783	4	6.8	0.0621217	4	4.7	-0.378944	4	3.9	0.0813396	4	4.2	-0.253257	4	0.3	-0.289827	4	11	-0.238885	400	44.4	6.55
21618347	dual specificity mitogen-activated protein kinase kinase 3 isoform A [Homo sapiens]	0.283	5	8	9	-0.0800879	6	19	-1.88364	6	34.9	-0.153607	6	35.8	-1.73216	6	11.1	-1.95456	6	5.9	-1.68966	6	36.8	-1.54769	318	36.1	6.25
22095023	dual specificity mitogen-activated protein kinase kinase 4 [Mus musculus]	0.1184	3	3	4	0.0384362	4	8.3	-0.182786	4	9.1	-0.217591	4	3.4	-0.189351	4	9	-0.332789	4	7.3	-0.407364	4	12.5	-0.347329	397	44.1	8.07
14589900	dual specificity mitogen-activated protein kinase kinase 6 [Homo sapiens]	0.2844	6	9	10	-0.0908029	7	10.1	-0.186065	7	10	-0.321928	7	12.3	-0.137648	7	8.2	-0.520769	7	5.5	-0.475936	7	7.9	-0.408303	334	37.5	7.39
110347551	dual specificity mitogen-activated protein kinase kinase 7 isoform 2 [Mus musculus]	0.043	2	2	2	-0.0144996	2	1.7	-0.630394	2	3	-0.397828	2	2.8	-0.614845	2	4.7	-1.02621	2	0.2	-1.0145	2	1.9	-0.784018	419	47.5	9.09
153791372	dual specificity protein kinase CLK3 isoform b [Homo sapiens]	0.0633	2	2	2	-0.129734	2	2.8	0.304511	2	31.3	-0.367732	2	2.4	0.434028	2	28.3	-0.0649175	2	33.9	0.0648829	2	30.8	-0.0402276	490	58.6	9.52
6005956	dual specificity protein phosphatase 12 [Homo sapiens]	0.1882	6	6	6	-0.0634092	6	8.7	-1.05589	6	22.9	-0.37146	6	6.3	-0.932361	6	23.5	-1.39973	6	21	-1.25498	6	13.9	-1.05656	340	37.7	6.84
56786144	dual specificity protein phosphatase 23 [Homo sapiens]	0.3933	5	5	5	0.0731347	5	2	-0.182786	5	24.3	-0.465938	5	9.2	-0.242977	5	39.2	-0.753896	5	9.5	-0.813499	5	12.5	-0.528099	150	16.6	8.21
4758208	dual specificity protein phosphatase 3 [Homo sapiens]	0.3135	4	4	8	0.00575927	8	7.4	0.715454	8	15	-0.446148	8	10.3	0.708408	8	16	0.22404	8	23.9	0.24245	8	9.6	0.183739	185	20.5	7.8
18765756	dual specificity tyrosine-phosphorylation-regulated kinase 1A isoform 5 [Homo sapiens]	0.0454	2	2	2	-0.0247367	2	11.4	0.0328061	2	42.8	-0.541618	2	18.7	0.0579701	2	30.3	-0.508403	2	22.7	-0.483985	2	11.1	-0.356511	529	60.3	9.13
299890871	dynactin subunit 1 isoform 5 [Homo sapiens]	0.3972	37	37	55	0.0565835	55	11.1	0.259423	55	13	-0.343732	55	13	0.181421	55	17.8	-0.107803	55	14.3	-0.184425	55	17.8	-0.119373	1236	136.7	5.4
5453629	dynactin subunit 2 [Homo sapiens]	0.5099	10	17	23	0.0524159	13	10.1	0.353888	13	27.7	-0.327348	13	10.5	0.151859	13	12.4	-0.0664274	13	16.6	-0.189351	13	21.5	-0.0887073	406	44.8	5.17
28076935	dynactin subunit 2 isoform 3 [Mus musculus]	0.3184	3	11	14	-0.181149	3	9.2	0.799087	3	14.5	-0.463947	3	1.8	0.97159	3	0.8	0.457332	3	11.3	0.516015	3	2.7	0.324315	402	44.1	5.26
6005745	dynactin subunit 3 isoform 1 [Homo sapiens]	0.2957	5	5	5	0.0172093	5	4.5	0.199123	5	16	-0.37707	5	5.8	0.228973	5	6.9	-0.177882	5	9.3	-0.21927	5	4.9	-0.148414	186	21.1	5.47
7705893	dynactin subunit 4 isoform b [Homo sapiens]	0.263	9	9	10	-0.0159576	10	11.6	0.362891	10	10.7	-0.388355	10	16.3	0.379621	10	5.9	-0.0203404	10	15.9	0.00432161	10	10.4	-0.0332461	460	52.3	7.34
317008627	dynactin subunit 5 isoform 3 [Homo sapiens]	0.1382	2	2	2	-0.077041	2	20.3	0.243669	2	8.3	-0.41889	2	0.2	0.320773	2	11.8	-0.176251	2	8.4	-0.0985055	2	11.7	-0.124374	152	16.6	8.41
5730116	dynactin subunit 6 [Homo sapiens]	0.2105	3	3	3	-0.0320936	3	14.8	-0.0232698	3	8.4	-0.15682	3	1.8	-0.0513992	3	2.2	-0.244685	3	14.5	-0.209228	3	0.3	-0.235744	190	20.7	6.32
171460914	dynamin-1-like protein isoform 1 [Homo sapiens]	0.462	2	28	38	0.0129262	2	0.8	-0.424688	2	84.4	-0.229382	2	4.1	-0.436354	2	85.7	-0.655172	2	78.5	-0.666576	2	79.7	-0.553099	736	81.8	6.81
171460918	dynamin-1-like protein isoform 3 [Homo sapiens]	0.4549	2	28	38	-0.163268	2	2.8	2.19598	2	66.1	-0.632629	2	2.7	2.3598	2	69.7	1.56365	2	69.6	1.72727	2	73.3	1.255	699	78.1	6.81
299758394	dynamin-2 isoform 5 [Homo sapiens]	0.3797	32	32	43	-0.0394883	41	9.7	0.470927	41	18.4	-0.37146	41	14.5	0.485427	41	14.3	0.16221	41	17.8	0.178874	41	18.3	0.0700761	869	97.9	7.44
224831251	dynamin-like 120 kDa protein, mitochondrial isoform 7 [Homo sapiens]	0.4223	38	38	49	0.0285692	49	11.4	1.22712	49	26.3	-0.384584	49	11.8	1.23634	49	20.2	0.874994	49	18	0.891419	49	16.6	0.621769	997	115.8	7.87
83267866	dynein light chain 1, cytoplasmic [Homo sapiens]	0.5843	3	5	27	0.0565835	16	23.9	0.747602	16	13.7	-0.436354	16	10.7	0.694212	16	15.3	0.306846	16	16.7	0.250962	16	20.4	0.211376	89	10.4	7.4
18087855	dynein light chain 2, cytoplasmic [Homo sapiens]	0.573	2	4	11	0.0100637	6	16.8	0.16092	6	22.8	-0.369595	6	7	0.136191	6	41.5	-0.325539	6	24.9	-0.288065	6	28.5	-0.216206	89	10.3	7.37
7661822	dynein light chain roadblock-type 1 [Homo sapiens]	0.5625	3	3	4	0.0257376	4	7	-0.0203404	4	6.9	-0.351074	4	8.5	-0.0740006	4	9.8	-0.330973	4	7.8	-0.413115	4	2.9	-0.310797	96	10.9	7.25
19549327	dysbindin isoform a [Homo sapiens]	0.0741	2	2	2	0.0962619	2	11.7	0.510962	2	25	-0.432455	2	13.2	0.414677	2	37.5	0.0786098	2	11.4	-0.018878	2	23.4	0.0262485	351	39.5	4.67
195976762	dysferlin isoform 13 [Homo sapiens]	0.1073	15	17	19	-0.0218044	17	11.8	-1.25843	17	46.4	-0.438307	16	15.4	-1.27579	17	33.9	-1.82113	16	33.2	-1.78588	16	41.1	-1.31511	2097	239.1	5.69
14916515	dystrobrevin alpha isoform 8 [Homo sapiens]	0.151	3	3	3	-0.086201	3	0.6	0.0579701	3	3.7	-0.375197	3	0.5	-0.00868224	3	1.1	-0.384584	3	7.4	-0.384584	3	0.6	-0.294323	192	22.1	6.95
294997282	dystroglycan preproprotein [Homo sapiens]	0.0726	5	5	5	-0.0740006	5	2.3	-0.0262051	5	3.3	-0.270556	5	0.3	0.134878	5	2.5	-0.316528	5	13.4	-0.147202	5	3.8	-0.236303	895	97.5	8.56
5032315	dystrophin Dp427p2 isoform [Homo sapiens]	0.0163	4	5	5	0.0922074	4	8.3	-0.994241	4	4.8	-0.659723	4	14.6	-1.05889	4	11.9	-1.662	4	9.1	-1.68501	4	15.1	-1.21042	3562	412.1	5.83
27734761	E3 SUMO-protein ligase NSE2 [Homo sapiens]	0.085	2	2	2	0.0922074	2	6.9	0.672652	2	33.4	-0.275786	2	10.9	0.580145	2	26.1	0.396159	2	21.9	0.304511	2	14.9	0.226593	247	27.9	7.74
150418007	E3 SUMO-protein ligase RanBP2 [Homo sapiens]	0.2863	75	76	95	-0.0101344	94	9.4	-0.465938	94	22.3	-0.316528	94	10.9	-0.440263	94	22.8	-0.75877	94	19.7	-0.75877	94	22.8	-0.612075	3224	358	6.2
68160937	E3 ubiquitin/ISG15 ligase TRIM25 [Homo sapiens]	0.319	19	19	26	0.0100637	26	6.5	0.219091	26	15.9	-0.286304	26	12.4	0.202888	26	21.2	-0.0800879	26	16.7	-0.14401	26	19.6	-0.102803	630	70.9	8.09
5453557	E3 ubiquitin-protein ligase ARIH2 [Homo sapiens]	0.0568	2	2	2	0.015783	2	14.5	0.511974	2	26.6	-0.678072	2	16	0.495695	2	11.8	-0.166503	2	10.3	-0.182786	2	4.2	-0.0759264	493	57.8	5.63
34878777	E3 ubiquitin-protein ligase BRE1A [Homo sapiens]	0.2164	15	19	21	-0.0380063	16	10.9	-0.436354	16	19.3	-0.37707	16	10.1	-0.380822	16	14.6	-0.701342	16	19.6	-0.715486	16	13	-0.590597	975	113.6	5.94
333440440	E3 ubiquitin-protein ligase BRE1B isoform 2 [Homo sapiens]	0.177	13	16	18	-0.0262051	13	8.2	-0.766112	13	20.5	-0.352916	13	17.8	-0.790859	13	17.1	-0.946194	13	26.3	-0.971431	13	16.8	-0.83072	1000	113.5	6.35
52426745	E3 ubiquitin-protein ligase CBL [Homo sapiens]	0.0397	4	4	4	-0.0740006	4	6.5	0.226509	4	4.6	-0.352916	4	4.1	0.308011	4	7.2	-0.110916	4	3.4	0.0257376	4	6.2	-0.099028	906	99.6	6.54
56181387	E3 ubiquitin-protein ligase CHIP [Homo sapiens]	0.604	17	17	22	-0.00723157	22	14.7	1.29514	22	21.6	-0.380822	22	15.2	1.29101	22	37.2	0.987685	22	34.5	0.995665	22	34.9	0.681553	303	34.8	5.87
19923717	E3 ubiquitin-protein ligase DTX3L [Homo sapiens]	0.3014	16	16	18	-0.14401	17	24.8	2.77041	17	70.9	-0.415037	18	17.2	2.78889	16	71.1	2.26664	17	68.8	2.3048	16	61.7	1.73602	740	83.5	8.06
118498337	E3 ubiquitin-protein ligase HECTD1 [Homo sapiens]	0.0609	12	12	12	-0.0923402	12	7.2	0.522056	12	28	-0.291592	12	13.3	0.545968	12	25.9	0.182692	12	22.8	0.261832	12	28.3	0.123081	2610	289.2	5.35
61676188	E3 ubiquitin-protein ligase HUWE1 [Homo sapiens]	0.1957	69	69	87	-0.0144996	87	11.8	0.263034	87	19.1	-0.289827	87	15.3	0.244887	87	21.8	-0.0350469	87	18.6	-0.027675	87	21.1	-0.0709382	4374	481.6	5.22
27477109	E3 ubiquitin-protein ligase Itchy homolog [Homo sapiens]	0.0684	4	4	4	-0.0247367	4	5.1	0.439357	4	3.1	-0.483985	4	5.8	0.434028	4	4.4	-0.07552	4	8.5	-0.0513992	4	12.5	-0.03823	862	98.6	6.25
126517505	E3 ubiquitin-protein ligase KCMF1 [Mus musculus]	0.0709	3	3	3	0.0172093	3	5.7	0.411426	3	26.8	-0.207561	3	3	0.339137	3	0.7	0.232661	3	10.2	0.16092	3	3.7	0.0772158	381	41.8	5.76
231573214	E3 ubiquitin-protein ligase listerin [Homo sapiens]	0.0149	2	2	2	-0.0969617	2	9.4	0.463622	2	13.5	-0.375197	2	10.7	0.560715	2	4.1	0.0894982	2	2.8	0.186501	2	6.5	0.0679596	1812	205	6.52
30348954	E3 ubiquitin-protein ligase MIB1 [Homo sapiens]	0.0368	3	3	3	-0.0101344	3	3.4	0.488515	3	8.2	-0.378944	3	6	0.288063	3	30.6	0.0496308	3	14.3	-0.150401	3	21.5	-0.00488388	1006	110.1	6.92
56699423	E3 ubiquitin-protein ligase NEDD4 [Mus musculus]	0.1759	3	11	13	0.0758749	3	7.9	0.424385	3	9.7	-0.409278	3	12.6	0.348232	3	33	0.329985	3	1.7	0.27023	3	6.2	0.0566309	887	102.6	5.26
33620769	E3 ubiquitin-protein ligase RBBP6 isoform 1 [Homo sapiens]	0.0586	9	9	9	0.041243	9	8.5	0.115033	9	23	-0.440263	9	11.1	-0.0232698	9	19.4	-0.295128	9	26.3	-0.403542	9	23.7	-0.277607	1792	201.4	9.64
226958428	E3 ubiquitin-protein ligase RING1 [Mus musculus]	0.202	5	7	8	-0.150401	6	6.9	0.591679	6	33.5	-0.358454	6	15.6	0.687956	6	33.9	0.308011	6	24.4	0.421156	6	25.3	0.190598	406	42.6	5.74
33563274	E3 ubiquitin-protein ligase RING2 [Mus musculus]	0.1696	2	4	4	-0.027675	2	8.7	-0.347399	2	48.6	-0.205896	2	6.7	-0.321928	2	59.2	-0.554273	2	40.9	-0.526992	2	51	-0.474074	336	37.6	6.84
37588869	E3 ubiquitin-protein ligase RNF123 [Homo sapiens]	0.0122	2	2	2	-0.21927	2	2.2	0.424385	2	24.1	-0.281036	2	3.6	0.643394	2	21.9	0.14274	2	20.4	0.361768	2	18.1	0.115671	1314	148.4	6.74
318067966	E3 ubiquitin-protein ligase RNF14 isoform 1 [Homo sapiens]	0.0443	2	2	2	-0.2567	2	19.8	0.816395	2	46.4	-0.334607	2	1.1	1.07245	2	70.9	0.482332	2	45.2	0.738119	2	69.5	0.392442	474	53.8	4.75
15208660	E3 ubiquitin-protein ligase TRIM21 [Homo sapiens]	0.1095	4	4	5	-0.309359	5	13.3	2.39149	5	37.6	-0.486004	5	6.9	2.83005	5	74.8	1.83915	5	41.6	2.27769	5	88	1.52697	475	54.1	6.38
74027249	E3 ubiquitin-protein ligase TRIM33 isoform alpha [Homo sapiens]	0.0932	9	10	12	-0.046921	10	12.4	0.589763	10	16.2	-0.21424	10	14.3	0.66175	10	17.5	0.380729	10	13.1	0.380729	10	12	0.237801	1127	122.5	6.67
28372497	E3 ubiquitin-protein ligase UBR1 [Homo sapiens]	0.044	4	4	4	-0.195946	4	20.7	1.55533	4	39.1	-0.45799	4	11.9	1.49313	4	27.2	0.969381	4	31.2	0.906891	4	13.5	0.773263	1749	200.1	6.01
27597061	E3 ubiquitin-protein ligase UBR2 isoform 1 [Homo sapiens]	0.0177	2	2	2	-0.011588	2	1	0.60027	2	4.9	-0.304006	2	14.8	0.611645	2	4	0.297485	2	9.8	0.308011	2	10.8	0.184648	1755	200.4	6.24
160948610	E3 ubiquitin-protein ligase UBR3 [Homo sapiens]	0.0148	2	2	2	-0.0573917	2	5.2	0.886745	2	12.2	-0.316528	2	3.2	0.944109	2	7	0.571434	2	9	0.62854	2	3.8	0.40474	1888	212.3	6.1
82659109	E3 ubiquitin-protein ligase UBR4 [Homo sapiens]	0.0818	37	38	41	-0.0454314	40	7.9	-0.013043	40	16	-0.321928	40	9.7	-0.0159576	40	14.1	-0.349235	40	13.6	-0.347399	40	14.3	-0.291741	5183	573.5	6.04
15147337	E3 ubiquitin-protein ligase UBR5 [Homo sapiens]	0.1422	32	32	35	-0.0619024	34	10.8	0.292782	35	16.5	-0.314733	35	12.7	0.335712	34	19.9	-0.0365259	35	13.8	0.0593553	34	25.1	-0.0473912	2799	309.2	5.85
115430235	E3 ubiquitin-protein ligase UHRF1 isoform 1 [Homo sapiens]	0.1816	10	11	14	-0.0291463	12	5.4	-0.446148	12	13.5	-0.222633	12	12.3	-0.42082	12	11.6	-0.634867	12	7.4	-0.625934	12	9	-0.547817	793	89.8	7.56
23312364	E3 ubiquitin-protein ligase UHRF2 [Homo sapiens]	0.0623	3	4	6	-0.112475	4	12.8	-0.365871	4	34.3	-0.32916	4	17.3	-0.289827	4	27.9	-0.696658	4	16.3	-0.619271	4	19.2	-0.537079	802	89.9	8.21
308081964	E3 ubiquitin-protein ligase ZFP91 isoform 2 [Homo sapiens]	0.0598	2	2	2	0.0731347	2	6.3	-0.120294	2	0.1	-0.362158	2	8.5	-0.192645	2	6.3	-0.481969	2	8.6	-0.554273	2	14.9	-0.405966	569	63.3	7.36
23821044	E3 ubiquitin-protein ligase ZNRF2 [Homo sapiens]	0.1942	4	4	6	-0.128156	6	5.7	0.371838	6	13.2	-0.436354	6	10.9	0.479231	6	5.5	0.0299829	6	25	0.00863031	6	9.9	-0.00552567	242	24.1	7.09
24308039	E3 UFM1-protein ligase 1 [Homo sapiens]	0.4207	27	28	40	-0.046921	39	11.5	0.919149	39	18.3	-0.321928	39	13.7	0.927517	39	13.7	0.607863	39	14.3	0.637842	39	12	0.41645	794	89.5	6.79
55770888	early endosome antigen 1 [Homo sapiens]	0.3629	31	48	58	-0.0954196	36	11.8	1.4098	36	22.2	-0.426625	36	13.5	1.54102	36	21.8	0.984042	36	27	1.05381	36	26.1	0.760359	1411	162.4	5.66
50053824	early endosome antigen 1 [Mus musculus]	0.1616	3	20	26	-0.018878	3	1.2	1.12829	3	24.7	-0.706041	3	11.5	1.14666	3	25.9	0.414677	3	12.3	0.444667	3	11.1	0.379196	1411	160.8	5.77
6912356	echinoderm microtubule-associated protein-like 2 isoform 2 [Homo sapiens]	0.302	17	17	18	-0.125006	18	11.2	1.88714	18	62.7	-0.340075	18	13.3	2.09592	18	52.8	1.64432	18	41	1.82089	18	45.3	1.20513	649	70.6	6.32
110227615	echinoderm microtubule-associated protein-like 3 [Homo sapiens]	0.0379	2	2	2	0.0114956	2	2.7	-0.0908029	2	7.7	-0.33825	2	0.3	-0.101598	2	10.4	-0.428566	2	7.3	-0.440263	2	10.1	-0.356504	896	95.1	7.12
19923497	echinoderm microtubule-associated protein-like 4 isoform a [Homo sapiens]	0.263	23	23	24	0.0299829	24	16.9	-0.152003	24	33.1	-0.354759	24	11.3	-0.263612	24	49.6	-0.562772	24	44.4	-0.50226	24	61.4	-0.449987	981	108.8	6.32
6753346	ectonucleoside triphosphate diphosphohydrolase 1 [Mus musculus]	0.1137	3	3	3	0.0551957	3	15.4	1.02503	3	12.3	0.0356239	3	41.9	1.08882	3	3	1.17951	3	9.6	0.703987	3	28.8	0.715546	510	57.2	5.86
4557421	ectonucleoside triphosphate diphosphohydrolase 2 isoform 2 [Homo sapiens]	0.0805	3	3	7	-0.114035	7	10.8	-3.15843	6	50.2	-0.150401	6	14.3	-2.96578	6	34.2	-3.55639	6	78.9	-3.35107	6	60	-2.57445	472	51.1	8.03
170650661	ectonucleotide pyrophosphatase/phosphodiesterase family member 1 [Homo sapiens]	0.0941	6	6	6	-0.0785637	6	13.6	0.121679	6	13	-0.12658	6	15.2	0.168642	6	10.1	-0.106249	6	18	-0.0424568	6	15.7	-0.102327	925	104.9	7.14
7662358	ectonucleotide pyrophosphatase/phosphodiesterase family member 4 precursor [Homo sapiens]	0.0486	3	3	3	-0.169745	3	21.3	0.266637	3	24.2	-0.189351	3	4.6	0.343692	3	6.4	0.077243	3	6.7	0.197865	3	5.1	0.00785511	453	51.6	6.15
20149496	EF-hand domain-containing protein D1 isoform 1 [Homo sapiens]	0.5356	9	11	17	0.140124	12	17.5	1.2228	12	23.7	-0.286304	12	7.5	1.12697	12	22.7	0.863146	12	29	0.730314	12	26.4	0.614955	239	26.9	5.39
20149675	EF-hand domain-containing protein D2 [Homo sapiens]	0.4958	3	12	18	0.153157	3	6	1.56608	3	7	-0.293359	3	17.1	1.53257	3	3.7	1.42653	3	11.9	1.27381	3	24.5	0.941256	240	26.7	5.2
31981086	EF-hand domain-containing protein D2 [Mus musculus]	0.5125	3	12	21	0.200379	6	7.4	1.2916	6	17.5	-0.471929	6	9.6	1.06074	6	10	0.794104	6	14.1	0.425459	6	33.6	0.551929	240	26.8	5.14
86788015	EGF-containing fibulin-like extracellular matrix protein 1 precursor [Homo sapiens]	0.3043	6	11	15	-0.424688	7	19.7	3.85917	7	73	-0.508403	9	9.2	4.0928	7	126.9	3.32884	7	65.1	3.56243	7	154.4	2.5764	493	54.6	5.07
164607147	EGF-containing fibulin-like extracellular matrix protein 1 precursor [Mus musculus]	0.1988	3	8	10	-0.0454314	4	14.3	1.24489	4	25.4	-0.529073	4	4.6	1.24245	4	10.8	0.678973	4	31	0.713696	4	14	0.542609	493	54.9	5.14
256355190	EGF-containing fibulin-like extracellular matrix protein 2 isoform 1 [Mus musculus]	0.0903	4	4	4	-0.00433459	4	5	1.03562	4	9.5	-0.58208	4	2.8	1.21661	4	29.4	0.475085	4	14.6	0.648926	4	34	0.41961	443	49.4	4.89
33859546	EGF-like module-containing mucin-like hormone receptor-like 1 precursor [Mus musculus]	0.0698	4	4	4	0.183963	4	3.7	0.896853	4	9.3	-0.424688	4	35.4	0.702214	4	3	0.292782	4	22	0.109695	4	17.4	0.25009	931	102.1	5.07
13489073	egl nine homolog 1 [Homo sapiens]	0.0775	3	3	3	0.0524159	3	1.1	-0.875672	3	13.6	-0.305788	3	8.9	-0.926865	3	1.8	-1.18115	3	38.4	-1.23447	3	25.7	-0.939069	426	46	8.53
30240932	EH domain-containing protein 1 [Homo sapiens]	0.4644	21	24	33	0.0114956	30	9.4	0.180148	30	16	-0.382702	30	18.8	0.119024	30	14.5	-0.172994	30	12.4	-0.253257	30	19.5	-0.180831	534	60.6	6.83
55742711	EH domain-containing protein 2 [Mus musculus]	0.2799	11	13	16	0.302173	13	9.8	0.90381	13	15.5	-0.123434	14	14.8	0.530071	14	11.7	0.652601	13	13.8	0.447844	14	12.7	0.374062	543	61.1	6.51
21264315	EH domain-containing protein 4 [Homo sapiens]	0.4085	4	21	26	0.0482362	4	4.8	1.09085	4	44	-0.486004	4	4.9	1.04194	4	38.6	0.564622	4	38.5	0.516015	4	33.2	0.436154	541	61.1	6.76
31981592	EH domain-containing protein 4 [Mus musculus]	0.3937	3	20	28	0.261832	6	6.5	1.10769	6	25.8	-0.50226	6	15.2	0.826193	6	19.7	0.572405	6	22.3	0.407081	6	30.6	0.384306	541	61.4	6.76
38201714	ELAV-like protein 1 [Homo sapiens]	0.4908	13	13	27	0.0827026	27	12.7	-0.831358	27	24.4	-0.430509	27	12.8	-0.84944	27	40.9	-1.25843	27	26.3	-1.17788	27	45.6	-0.959133	326	36.1	9.17
4503607	electron transfer flavoprotein subunit alpha, mitochondrial isoform a [Homo sapiens]	0.5405	7	13	24	-0.0877334	14	20.8	1.14535	14	26.6	-0.358454	14	9	1.1776	14	28.8	0.768078	14	28	0.656268	14	31	0.566444	333	35.1	8.38
227500281	electron transfer flavoprotein subunit alpha, mitochondrial precursor [Mus musculus]	0.4444	5	11	18	0.0894982	8	17	1.43883	8	31.7	-0.473931	8	16.4	1.35671	8	7	0.844787	8	11.7	0.805705	8	11.7	0.674897	333	35	8.38
38142460	electron transfer flavoprotein subunit beta [Mus musculus]	0.5647	7	13	19	0.172488	8	20.6	1.28806	8	49.4	-0.62371	8	11.8	0.977463	8	24.2	0.609755	8	49.7	0.388465	8	19.4	0.446193	255	27.6	8.1
4503609	electron transfer flavoprotein subunit beta isoform 1 [Homo sapiens]	0.5922	8	14	24	-0.0513992	13	11.4	1.24853	13	30.2	-0.446148	13	9.8	1.32596	13	30.9	0.764686	13	33.3	0.882839	13	12	0.606559	255	27.8	8.1
119703746	electron transfer flavoprotein-ubiquinone oxidoreductase, mitochondrial precursor [Homo sapiens]	0.3614	17	17	23	-0.00144342	23	13.9	0.960512	23	29.5	-0.298673	23	8.6	0.935083	23	31	0.60027	23	21.2	0.645241	23	32.8	0.432598	617	68.5	7.55
255003740	ELG protein [Mus musculus]	0.0553	3	3	3	0.0114956	3	0.5	0.616358	3	2.6	-0.336428	3	9.6	0.432959	3	18.3	0.147958	3	23.4	-0.0603973	3	13.3	0.0985118	615	70	5.8
38045896	ELKS/Rab6-interacting/CAST family member 1 isoform delta [Homo sapiens]	0.148	13	13	16	-0.0528949	16	10	0.682573	16	22.3	-0.41889	16	7.3	0.871844	16	29.3	0.391768	16	24.3	0.501821	16	37	0.265124	1088	124.8	6.06
24308456	ELMO domain-containing protein 2 [Homo sapiens]	0.1263	3	3	3	-0.0159576	3	0.5	-1.08314	3	126.4	-0.384584	3	18.8	-1.06794	3	57.8	-1.02327	3	34.2	-1.11092	3	10.8	-1.00643	293	34.9	8.05
126032329	elongation factor 1-alpha 1 [Mus musculus]	0.4026	10	21	140	0.0524159	64	14.6	0.0243197	64	17	-0.288065	64	15	-0.00723157	64	11.5	-0.275786	64	17.3	-0.302226	64	18.4	-0.253391	462	50.1	9.01
4503475	elongation factor 1-alpha 2 [Homo sapiens]	0.311	2	13	78	-0.496142	2	50.7	2.89064	2	86.9	-1.25498	2	21.4	3.38598	2	187.7	1.63738	2	58	2.13258	2	134.7	1.54806	463	50.4	9.03
11136628	elongation factor 1-beta [Homo sapiens]	0.3067	3	7	22	0.0867838	13	19	0.699552	13	44.7	-0.0291463	13	17.5	0.528071	13	35.5	0.660837	13	51.2	0.488515	13	27.4	0.348128	225	24.7	4.67
31980922	elongation factor 1-beta [Mus musculus]	0.3067	3	7	12	0.105678	3	16.2	1.25701	3	43.8	-0.176251	3	29.9	1.2762	3	3.3	0.687956	3	0.7	0.739848	3	16.9	0.644529	225	24.7	4.69
25453472	elongation factor 1-delta isoform 2 [Homo sapiens]	0.6085	5	12	39	0.0976108	27	9	0.573375	27	16.6	-0.382702	27	15.5	0.486457	27	17.8	0.177599	27	21.5	0.0440443	27	11.8	0.0969822	281	31.1	5.01
54287684	elongation factor 1-delta isoform b [Mus musculus]	0.5231	4	11	18	0.31034	6	3.8	1.05658	6	14.6	-0.436354	6	13.9	0.78073	6	13.8	0.560715	6	10.2	0.27023	6	6.2	0.373719	281	31.3	5.06
4503481	elongation factor 1-gamma [Homo sapiens]	0.5103	8	24	65	0.144046	14	8.4	-0.128156	14	31.2	-0.375197	14	22.2	-0.354759	14	23.6	-0.541618	14	28.5	-0.608232	14	23.4	-0.466633	437	50.1	6.67
110625979	elongation factor 1-gamma [Mus musculus]	0.4508	3	19	55	0.189034	4	6	0.74932	4	26.9	-0.384584	4	8.3	0.564622	4	5.4	0.250962	4	8	0.166073	4	9.6	0.17838	437	50	6.74
4503483	elongation factor 2 [Homo sapiens]	0.5571	5	48	171	0.100305	12	23.1	0.403813	12	29.8	-0.500218	12	15.3	0.295135	12	18.6	-0.236164	12	27.3	-0.318326	12	27.8	-0.126058	858	95.3	6.83
33859482	elongation factor 2 [Mus musculus]	0.5466	3	46	162	0.299831	3	3.4	0.986957	3	11.5	-0.486004	3	0.4	0.653519	3	8.1	0.388465	3	7	0.0881416	3	10.4	0.269034	858	95.3	6.83
18390331	elongation factor G, mitochondrial precursor [Homo sapiens]	0.3675	24	24	31	-0.0380063	31	10.2	1.07656	31	21.7	-0.311148	31	11.2	1.10367	31	14.3	0.811471	31	27.5	0.816395	31	21.3	0.553437	751	83.4	7.01
171846268	elongation factor Ts, mitochondrial isoform 2 precursor [Homo sapiens]	0.3354	11	11	15	0.0690147	15	8.6	0.773996	15	26.2	-0.314733	15	14	0.794936	15	30	0.438293	15	21.8	0.530071	15	20.3	0.306423	325	35.4	8.38
94966752	elongation factor Tu GTP-binding domain-containing protein 1 isoform 2 [Homo sapiens]	0.1001	7	8	9	-0.0785637	8	7.2	0.134878	8	10.4	-0.347399	8	11.5	0.153157	8	6.6	-0.200913	8	15.8	-0.161653	8	14.6	-0.181769	1069	119.8	5.76
27370092	elongation factor Tu, mitochondrial isoform 1 [Mus musculus]	0.4779	3	18	40	-0.0740006	3	13.8	1.09018	3	18.8	-0.62371	3	0.8	1.0314	3	20.6	0.596458	3	4.5	0.537048	3	34.6	0.40688	452	49.5	7.56
34147630	elongation factor Tu, mitochondrial precursor [Homo sapiens]	0.5692	7	22	55	0.0172093	18	8	-0.416962	18	36	-0.0454314	18	19	-0.440263	18	38.4	-0.477944	18	19	-0.364013	18	36.2	-0.46185	455	49.8	7.61
38569394	elongator complex protein 1 [Homo sapiens]	0.0668	7	7	7	-0.0291463	7	9.6	0.015783	7	9.4	-0.312939	7	11.3	-0.0484122	7	14.9	-0.232769	7	18.8	-0.325539	7	25.7	-0.261284	1332	150.2	5.94
338968892	elongator complex protein 2 isoform 5 [Homo sapiens]	0.0437	3	3	3	0.0071955	3	0.2	-0.150401	3	6.1	-0.334607	3	15.3	-0.163268	3	0.6	-0.469929	3	4.6	-0.496142	3	2.3	-0.396251	756	84.8	5.99
23510283	elongator complex protein 3 [Homo sapiens]	0.1627	7	7	8	-0.00144342	8	13.1	-0.0785637	8	11.6	-0.1976	8	14.9	-0.107803	8	16.5	-0.26708	8	15.4	-0.304006	8	7	-0.279462	547	62.2	8.88
14589876	embryonal Fyn-associated substrate isoform 2 [Homo sapiens]	0.0641	2	2	2	-0.0454314	2	6.4	0.438293	2	26.9	-0.407364	2	5.7	0.484396	2	33.8	0.0313952	2	21	0.077243	2	27.7	0.0199801	468	48.9	5.02
4557553	emerin [Homo sapiens]	0.4213	8	8	18	0.119024	18	11.3	-0.32916	18	10.4	-0.254978	18	10.9	-0.384584	18	17	-0.632629	18	18.9	-0.696658	18	9.5	-0.517038	254	29	5.5
19527130	EMILIN-1 precursor [Mus musculus]	0.1455	11	11	12	-0.0350469	12	5.9	0.9855	12	22.5	-0.614845	12	11.8	0.994942	12	17.4	0.368489	12	21.7	0.41792	12	31.5	0.316822	1017	107.5	5.3
21553119	EMILIN-2 precursor [Mus musculus]	0.0317	3	3	3	-0.0528949	3	7.6	0.879706	3	2.3	-0.375197	3	12	0.80653	3	15.4	0.331132	3	18	0.38405	3	4.9	0.293843	1074	117.2	5.62
7706687	ena/VASP-like protein [Homo sapiens]	0.2967	8	9	11	-0.0247367	10	6.3	1.49365	10	27.6	-0.456009	10	13	1.3989	10	41.3	1.01935	10	24.9	0.989866	10	34.5	0.74727	418	44.8	8.84
226437659	endoglin isoform 2 [Mus musculus]	0.0624	2	2	2	0.105678	2	31.5	0.364012	2	51.1	-0.341903	2	8.4	0.258217	2	17.5	0.0214797	2	41.5	-0.0846703	2	9.1	-0.0412484	641	69.2	6.57
148225659	endonuclease domain-containing 1 protein precursor [Homo sapiens]	0.176	7	7	7	-0.0649175	7	13.3	-0.077041	7	12.5	-0.202572	7	5	0.0229004	7	28.8	-0.321928	7	19.5	-0.327348	7	18.3	-0.26136	500	55	5.71
4506929	endophilin-A2 isoform 1 [Homo sapiens]	0.3478	10	10	13	-0.0159576	12	12.8	-0.0320936	12	44.2	-0.210897	12	6.5	-0.145605	12	19.1	-0.260152	12	19.3	-0.309359	12	24.1	-0.278887	368	41.5	5.43
7705773	endophilin-B1 isoform 1 [Homo sapiens]	0.2164	7	8	8	0.147958	7	10.1	-0.0634092	7	19.3	-0.347399	7	12.2	-0.210897	7	26.2	-0.442222	7	19.2	-0.72261	7	11.2	-0.382682	365	40.8	6.04
21314838	endophilin-B2 [Mus musculus]	0.2405	8	9	12	0.0935602	9	12.6	0.458382	9	27.8	-0.409278	9	7.7	0.382944	9	27.5	0.0214797	9	18	-0.00723157	9	9.4	-0.00331816	395	44.1	5.99
13507656	endoplasmic reticulum aminopeptidase 1 [Mus musculus]	0.0925	2	6	6	0.173767	2	2.1	0.738984	2	8.3	-0.432455	2	6.8	0.564622	2	6.2	0.306846	2	1.5	0.132248	2	0.6	0.177799	930	106.5	6.2
309747091	endoplasmic reticulum aminopeptidase 1 isoform b precursor [Homo sapiens]	0.118	6	9	10	-0.0785637	7	13.6	0.609755	7	33.3	-0.33825	7	2.2	0.727703	7	14.6	0.27023	7	32	0.285698	7	13.4	0.200659	941	107.2	6.46
188528696	endoplasmic reticulum lectin 1 isoform 2 [Homo sapiens]	0.3611	13	13	15	-0.0409718	15	11.1	0.463622	15	16	-0.212568	15	15.7	0.470927	15	9	0.136191	15	7	0.21661	15	13.6	0.0978434	457	51.9	6.13
218749883	endoplasmic reticulum mannosyl-oligosaccharide 1,2-alpha-mannosidase [Homo sapiens]	0.133	7	7	9	-0.132894	9	8	0.42975	9	22.6	-0.086201	9	12.9	0.698663	9	21	0.461529	9	20.7	0.52306	9	22.3	0.259235	699	79.5	7.72
55749804	endoplasmic reticulum metallopeptidase 1 [Homo sapiens]	0.2644	20	20	30	-0.0394883	30	6.5	0.711935	30	14.4	-0.295128	30	16.3	0.695994	30	15	0.43189	30	17.2	0.464668	30	15.5	0.269473	904	100.2	7.52
5803013	endoplasmic reticulum resident protein 29 isoform 1 precursor [Homo sapiens]	0.4981	6	13	34	-0.046921	22	12.5	0.757877	23	19.6	-0.409278	23	6.8	0.827819	22	9.6	0.339137	23	19	0.367371	22	11.1	0.262189	261	29	7.31
19526463	endoplasmic reticulum resident protein 29 precursor [Mus musculus]	0.4656	5	12	18	0.304511	7	7.7	1.03281	7	24.4	-0.432455	7	5.3	0.662661	7	14.5	0.566572	7	27.1	0.327687	7	16.7	0.340696	262	28.8	6.15
52487191	endoplasmic reticulum resident protein 44 precursor [Homo sapiens]	0.3005	4	11	20	0.0989585	9	4.6	0.790772	9	13.4	-0.360305	9	11.8	0.741575	9	14.9	0.444667	9	21.2	0.344828	9	8.1	0.287477	406	46.9	5.26
19072792	endoplasmic reticulum resident protein 44 precursor [Mus musculus]	0.2438	2	9	13	0.0827026	2	6.1	0.690641	2	11.1	-0.168123	2	20.8	0.606916	2	17.3	0.522056	2	9.5	0.439357	2	3.4	0.296172	406	46.8	5.27
72534712	endoplasmic reticulum-Golgi intermediate compartment protein 1 [Homo sapiens]	0.3586	9	9	24	-0.260152	23	13.5	2.94392	23	59.1	-0.325539	24	7.7	3.28747	24	81.8	2.67016	23	59.8	3.06747	24	69.5	2.0273	290	32.6	7.06
50959176	endoplasmic reticulum-Golgi intermediate compartment protein 2 [Homo sapiens]	0.0928	2	2	2	0.0071955	2	3.3	0.711935	2	4.2	-0.109359	2	27.3	0.704872	2	0.8	0.602172	2	22.9	0.595504	2	26.4	0.360705	377	42.5	6.77
7706278	endoplasmic reticulum-Golgi intermediate compartment protein 3 isoform b [Homo sapiens]	0.1358	5	5	5	-0.0543923	5	5.4	0.707525	5	32.4	-0.204233	5	19	0.757877	5	20.4	0.540027	5	39.2	0.531069	5	35.4	0.333599	383	43.2	6.06
6755863	endoplasmin [Mus musculus]	0.5636	2	48	153	0.332278	5	6.1	1.07587	5	26.4	-0.62371	5	6.4	0.769772	5	4.4	0.452068	5	26.7	0.130931	5	8.5	0.301801	802	92.4	4.82
4507677	endoplasmin precursor [Homo sapiens]	0.6575	7	53	173	0.00288251	25	19.4	0.0908534	25	27.9	-0.2567	25	27.8	0.0299829	25	25.5	-0.2567	25	30.8	-0.254978	25	20.2	-0.214841	803	92.4	4.84
24497601	endothelial differentiation-related factor 1 isoform beta [Homo sapiens]	0.4245	6	6	13	0.0962619	13	8.3	0.786596	13	18.9	-0.461959	13	8.4	0.776525	13	15.4	0.510962	13	13.9	0.312665	13	24.2	0.286331	139	15.5	9.77
164519138	endothelin-converting enzyme 1 isoform 4 [Homo sapiens]	0.134	8	8	8	-0.121863	8	6.9	0.902267	8	20.1	-0.106249	8	19.8	0.980391	8	21	0.709291	8	18.9	0.829444	8	17.2	0.504725	754	85.5	5.8
153945707	endothelin-converting enzyme 2 isoform C [Homo sapiens]	0.0784	2	2	2	0.0894982	2	3.8	0.22404	2	13	-0.314733	2	7.8	0.134878	2	16.9	-0.0908029	2	5.2	-0.179515	2	9	-0.128354	255	28.3	6.05
17933766	engulfment and cell motility protein 1 isoform 1 [Mus musculus]	0.0825	5	5	5	0.0703893	5	13.4	0.782409	5	2.4	-0.467932	5	3.9	0.762136	5	16.3	0.326537	5	5.3	0.335712	5	16.9	0.234087	727	83.9	6.28
87298935	engulfment and cell motility protein 3 [Homo sapiens]	0.0789	4	4	4	0.0935602	4	8.5	-0.0892673	4	8.1	-0.341903	4	10.4	-0.182786	4	13.3	-0.332789	4	10.1	-0.498179	4	2.7	-0.353386	773	87	7.68
19923613	enhancer of mRNA-decapping protein 3 [Homo sapiens]	0.0984	4	4	5	-0.0409718	5	0.9	0.309176	5	25.6	-0.37707	5	3.9	0.252173	5	18.1	-0.152003	5	11.5	-0.118727	5	12.4	-0.108631	508	56	7.11
45827771	enhancer of mRNA-decapping protein 4 [Homo sapiens]	0.1956	20	20	22	-0.0159576	22	13.8	-0.778432	22	27.2	-0.288065	22	15	-0.761213	22	41.1	-1.17788	22	33.9	-1.13289	22	45.9	-0.868098	1401	151.6	5.86
4758302	enhancer of rudimentary homolog [Homo sapiens]	0.3846	5	5	16	0.166073	16	11.3	0.399445	16	29.5	-0.39973	16	26.1	0.1137	16	34.7	-0.115597	16	36.6	-0.369595	16	51.8	-0.117246	104	12.3	5.92
302148485	enhancer of yellow 2 transcription factor homolog isoform 2 [Homo sapiens]	0.3438	3	3	3	-0.0144996	3	2.6	0.309176	3	4.4	-0.279284	3	11.4	0.445727	3	3.8	-0.013043	3	24	-0.0232698	3	8.6	-0.00105598	96	11	9.13
10864017	enolase-phosphatase E1 [Homo sapiens]	0.4406	9	9	14	-0.0679388	14	12.4	-0.153607	14	26.8	-0.0543923	14	16.7	-0.174621	14	29.9	-0.275786	14	27.2	-0.101598	14	37.8	-0.281302	261	28.9	4.78
62530384	enoyl-CoA delta isomerase 1, mitochondrial isoform 1 precursor [Homo sapiens]	0.3212	7	7	19	0.0690147	17	25.3	1.95382	17	35.6	-0.270556	19	12.7	1.98732	18	32.9	1.73031	17	37.9	1.7891	18	44.1	1.23353	302	32.8	8.54
260275230	enoyl-CoA delta isomerase 2, mitochondrial isoform 1 [Homo sapiens]	0.489	15	15	24	-0.209228	24	28.3	2.60027	24	74.5	-0.305788	24	13.4	3.0165	24	102.7	2.20414	24	86	2.56949	24	173.8	1.76208	364	40.2	8.76
157694520	enoyl-CoA hydratase domain-containing protein 1 isoform 3 [Homo sapiens]	0.3319	6	6	6	-0.0484122	6	12	0.50284	6	8.4	-0.332789	6	9.3	0.513996	6	10.7	0.158337	6	7.7	0.177599	6	12.7	0.0938959	226	24.8	7.11
31542718	enoyl-CoA hydratase domain-containing protein 3, mitochondrial precursor [Homo sapiens]	0.3927	8	9	15	0.0328061	14	11.6	-0.0619024	14	28.7	-0.448115	14	8.6	0.0840643	14	33.6	-0.459973	14	21.9	-0.442222	14	25.9	-0.338181	303	32.7	8.65
194097323	enoyl-CoA hydratase, mitochondrial precursor [Homo sapiens]	0.5828	12	20	51	-0.0649175	33	16.9	1.82985	33	40.7	-0.426625	33	12.1	1.81558	33	45.8	1.37407	33	44.4	1.35276	33	51.1	1.03152	290	31.4	8.07
29789289	enoyl-CoA hydratase, mitochondrial precursor [Mus musculus]	0.3379	4	11	21	0.15056	4	12.3	1.42385	4	8.3	-0.586406	4	4.5	1.39287	4	16.7	0.948601	4	11.5	0.80653	4	13.9	0.678027	290	31.5	8.48
310750370	ensconsin isoform 8 [Homo sapiens]	0.2239	12	12	15	0.0551957	15	7.9	0.361768	15	25.7	-0.382702	15	9.7	0.225275	15	28.1	0.0299829	15	32	-0.0454314	15	28.1	-0.0581188	603	66.9	9.51
156104874	envoplakin [Homo sapiens]	0.0344	5	5	5	-0.0232698	5	2.5	-0.302226	5	13.2	-0.336428	5	7.1	-0.251539	5	18.4	-0.610433	5	17.7	-0.58208	5	19.3	-0.491856	2033	231.5	6.96
17975768	ephrin type-B receptor 3 precursor [Homo sapiens]	0.1573	8	11	12	-0.0262051	8	9.6	-0.436354	8	36.1	-0.50226	8	14.5	-0.467932	8	16.3	-0.888969	8	20.3	-0.915936	8	23.1	-0.690579	998	110.3	6.32
32528301	ephrin type-B receptor 4 precursor [Homo sapiens]	0.0881	3	6	7	-0.0159576	3	3.3	-0.190997	3	14.6	-0.318326	3	6	-0.174621	3	7.6	-0.646112	3	29	-0.628162	3	21.8	-0.449214	987	108.2	6.9
46560582	epidermal growth factor receptor isoform 1 [Mus musculus]	0.0719	4	7	7	0.0114956	4	6.8	-1.34373	4	21.7	-0.100051	4	11.8	-1.35107	4	24.9	-1.36587	4	29.9	-1.37333	4	33.3	-1.15688	1210	134.8	6.86
29725609	epidermal growth factor receptor isoform a precursor [Homo sapiens]	0.057	2	5	5	-0.14401	2	0.7	-1.0145	2	89.3	-0.161653	2	11.6	-0.870387	2	90.3	-1.17462	2	108.3	-1.03209	2	109.5	-0.92199	1210	134.2	6.68
56682953	epidermal growth factor receptor kinase substrate 8 [Homo sapiens]	0.0669	4	4	4	-0.161653	4	8.5	2.59144	4	8.4	-0.305788	4	28.2	2.71216	4	8.6	2.16092	4	25.5	2.57628	4	14.2	1.67298	822	91.8	7.5
148539853	epidermal growth factor receptor kinase substrate 8-like protein 1 isoform a [Homo sapiens]	0.3043	19	19	21	-0.248108	21	19.4	2.42841	21	67.3	-0.430509	21	6.2	2.77357	21	51.9	2.02255	21	58	2.4665	21	45.5	1.58181	723	80.2	6.04
21264616	epidermal growth factor receptor kinase substrate 8-like protein 2 [Homo sapiens]	0.2657	15	15	19	0.00575927	19	7	0.409255	19	23	-0.394032	19	11.7	0.39835	19	19.9	-0.0144996	19	12.9	0.0328061	19	10.1	-0.0169314	715	80.6	6.84
4503593	epidermal growth factor receptor substrate 15 isoform A [Homo sapiens]	0.1507	10	10	10	0.0731347	10	9.5	0.0356239	10	17.9	-0.189351	10	16.4	-0.0664274	10	9.6	-0.152003	10	14	-0.184425	10	16.1	-0.209739	896	98.6	4.64
10864047	epidermal growth factor receptor substrate 15-like 1 [Homo sapiens]	0.272	19	19	22	0.051024	21	11	1.05381	21	17.3	-0.28279	21	13.4	0.968644	21	17.2	0.759582	21	17.3	0.762136	21	12	0.508111	864	94.2	5.11
40807363	epidermal retinol dehydrogenase 2 [Homo sapiens]	0.0841	3	3	3	-0.456009	3	23.1	3.53344	3	116.9	-0.336428	3	15.7	3.42626	2	63	3.19676	3	209.6	2.90939	2	88.9	2.33831	309	34.1	8.46
5453678	epididymal secretory protein E1 precursor [Homo sapiens]	0.4437	5	6	12	0.0538064	10	19.2	1.17568	10	19.1	-0.380822	10	13.2	1.00216	10	15.9	0.935837	10	31.9	0.801573	10	24.7	0.566515	151	16.6	7.65
12963667	epididymal secretory protein E1 precursor [Mus musculus]	0.349	3	4	6	0.0496308	4	16	1.33743	4	31	-0.556393	4	9.7	1.42438	4	21.2	0.71721	4	9.8	0.630405	4	25.7	0.613957	149	16.4	7.68
116812630	epimerase family protein SDR39U1 [Homo sapiens]	0.116	3	3	4	0.0243197	4	10.8	0.816395	4	18.5	-0.450084	4	6.7	0.608809	4	38.6	0.328836	4	15.6	0.176323	4	24.2	0.209289	293	31.1	9.04
207452735	epiplakin [Homo sapiens]	0.5456	89	96	164	-0.00578235	149	10.7	-1.06492	149	35.3	-0.253257	149	13.7	-1.05289	149	44.7	-1.30045	149	34.3	-1.30045	149	39.5	-1.03458	5090	555.3	5.6
218505670	epithelial cell adhesion molecule precursor [Homo sapiens]	0.1815	5	5	15	-0.0846703	15	9	-0.24127	15	25.3	-0.403542	15	12.4	0.0114956	15	48.8	-0.662004	15	18.1	-0.526992	15	42.9	-0.44053	314	34.9	7.46
170763525	epithelial splicing regulatory protein 1 isoform 2 [Homo sapiens]	0.3442	16	17	27	-0.0908029	26	12.5	1.00072	26	40.2	-0.347399	26	25.1	1.09491	26	30.4	0.809003	26	50.4	0.850399	26	46.3	0.522609	677	75.1	6.58
45935393	epithelial splicing regulatory protein 2 [Homo sapiens]	0.1464	9	10	10	0.0356239	9	14.2	-1.04692	9	18.3	-0.345564	9	5.1	-0.985645	9	22.2	-1.4344	9	20.1	-1.34008	9	21.1	-1.06983	717	77.3	6.83
7662294	EPM2A-interacting protein 1 [Homo sapiens]	0.112	5	5	5	0.00432161	5	3.8	0.731183	5	32.4	-0.304006	5	5.2	0.727703	5	32.3	0.558757	5	18.7	0.483364	5	12.3	0.311709	607	70.3	6.11
209862837	epoxide hydrolase 1 [Homo sapiens]	0.4022	18	19	40	-0.120294	38	14.1	2.08202	38	34.7	-0.210897	38	17.3	2.20383	38	29.5	1.84077	38	40.7	1.94411	38	37.2	1.36223	455	52.9	7.25
6753762	epoxide hydrolase 1 [Mus musculus]	0.0901	2	3	4	0.169925	2	5.5	1.49006	2	44.2	-0.500218	2	9.1	1.3202	2	38	0.989866	2	34.1	0.819668	2	28.2	0.708275	455	52.5	8.35
27597073	epoxide hydrolase 2 [Homo sapiens]	0.1856	6	6	7	0.0758749	7	5.7	0.874207	7	21.3	-0.249822	7	8.5	0.863938	7	29.7	0.690641	7	32.7	0.612588	7	80.2	0.428041	555	62.6	6.28
41350201	epsin-1 isoform c [Homo sapiens]	0.1255	5	6	8	0.0908534	5	2.3	0.663572	5	14.7	-0.26708	5	5.8	0.495695	5	20.5	0.140124	5	36.3	0.0524159	5	12.3	0.141378	550	57.5	4.88
156671217	epsin-2 isoform a [Homo sapiens]	0.0497	2	3	3	0.0813396	2	25.9	0.31034	2	8.8	-0.506353	2	19.1	0.228973	2	35.3	-0.195946	2	10.2	-0.277534	2	15.4	-0.157447	584	62.3	7.53
118582260	equilibrative nucleoside transporter 1 [Homo sapiens]	0.0702	3	3	3	-0.0454314	3	7.1	-1.79586	3	38.6	-0.746616	3	6.5	-1.72738	3	4.4	-2.60823	3	22.7	-2.49005	3	2	-1.83622	456	50.2	8.29
163310723	ER degradation-enhancing alpha-mannosidase-like 3 precursor [Mus musculus]	0.0333	2	2	2	-0.0558912	2	9.3	-0.128156	2	13.5	-0.0740006	2	11	-0.0724828	2	23	-0.202572	2	2.5	-0.147202	2	11.8	-0.236003	931	104.1	5.06
19527170	ER lumen protein retaining receptor 1 [Mus musculus]	0.1274	2	2	2	-0.380822	2	5	-0.192645	2	60.5	0.511974	2	22.6	0.189034	2	54.3	0.319618	2	91.7	0.701327	2	84.1	0.0902952	212	24.5	8.62
74136559	ERI1 exoribonuclease 3 [Homo sapiens]	0.1573	4	4	4	0.100305	4	5.7	-0.0724828	4	9.5	-0.293359	4	14.8	-0.145605	4	7.8	-0.416962	4	5.2	-0.54372	4	3.7	-0.348802	337	37.2	8.07
154800487	erlin-1 [Homo sapiens]	0.2471	5	8	10	0.0579701	5	24	0.387363	5	21.1	-0.390245	5	22.3	0.260628	5	12.9	-0.164884	5	11	-0.229382	5	13.6	-0.0934847	348	39.1	7.87
6005721	erlin-2 isoform 1 [Homo sapiens]	0.59	18	21	31	0.0356239	26	12.4	1.16672	26	17	-0.318326	26	19.3	1.1551	26	29.2	1.11036	26	26.2	1.11036	26	30.8	0.661764	339	37.8	5.62
7657069	ERO1-like protein alpha precursor [Homo sapiens]	0.2094	7	7	8	-0.279284	8	10.7	-0.120294	8	17.2	-0.139236	8	18.1	0.197865	8	9.5	-0.187707	8	16.4	0.0867838	8	15.6	-0.179043	468	54.4	5.68
7710018	erythrocyte band 7 integral membrane protein [Mus musculus]	0.243	5	5	5	-0.168123	5	15.1	2.21847	5	13.7	-0.646112	5	3.5	2.35445	5	13.6	1.50284	5	21	1.67129	5	11.7	1.24071	284	31.4	6.93
296531406	ES1 protein homolog, mitochondrial isoform Ia precursor [Homo sapiens]	0.6119	7	11	25	-0.128156	17	18.3	1.24732	17	29	-0.411195	17	9.2	1.35558	17	30.1	0.818851	17	35.6	0.870266	17	18.7	0.635939	268	28.1	8.27
20070420	ES1 protein homolog, mitochondrial precursor [Mus musculus]	0.4887	4	9	15	0.138814	4	1.2	1.30859	4	35.5	-0.675765	4	7.3	1.16607	4	36	0.613532	4	29.6	0.470927	4	30.1	0.486408	266	28.1	8.78
18093112	ESF1 homolog [Homo sapiens]	0.0964	7	8	8	-0.0454314	7	7.2	-0.172994	7	29.4	-0.341903	7	14.7	-0.12658	7	15.1	-0.657445	7	20.8	-0.610433	7	11.1	-0.441431	851	98.7	5.11
21361495	ester hydrolase C11orf54 [Homo sapiens]	0.1547	4	4	7	0.0648829	7	24.4	0.789938	7	14.7	-0.300448	7	17.8	0.825379	7	13.9	0.565597	7	29.1	0.49057	7	22	0.353416	265	29.5	5.58
223718074	estradiol 17-beta-dehydrogenase 1 [Homo sapiens]	0.125	3	3	3	-0.114035	2	12.5	2.51475	2	50.6	-0.662004	3	12.5	2.62947	2	36.4	1.91342	2	58.1	2.02786	2	43.3	1.48221	328	34.9	5.69
7705855	estradiol 17-beta-dehydrogenase 12 [Homo sapiens]	0.3141	10	10	18	-0.0499049	18	8.5	-1.36959	18	20	-0.00288828	18	9.8	-1.44222	18	20.7	-1.24469	18	25.4	-1.40736	18	51.3	-1.13155	312	34.3	9.32
15277342	estradiol 17-beta-dehydrogenase 8 [Homo sapiens]	0.4023	8	8	10	-0.110916	10	1.5	2.19598	10	24.5	-0.416962	10	9.5	2.29366	10	21.6	1.72115	10	19.7	1.93471	10	23.9	1.33176	261	27	6.54
4505651	ethanolamine-phosphate cytidylyltransferase isoform 2 [Homo sapiens]	0.2725	9	9	9	-0.0424568	9	11.4	-0.258425	9	26.5	-0.367732	9	8.4	-0.237864	9	23.3	-0.614845	9	24.5	-0.592919	9	22.6	-0.486416	389	43.8	6.92
55956768	etoposide-induced protein 2.4 homolog isoform 2 [Homo sapiens]	0.1145	4	4	5	-0.110916	5	11.1	-0.0679388	5	16.8	-0.349235	5	6.3	-0.00578235	5	34.2	-0.510457	5	16	-0.293359	5	22.6	-0.350053	262	30.1	9.69
166851840	ETS-related transcription factor Elf-3 [Homo sapiens]	0.0755	2	2	2	0.0935602	2	5.1	-0.027675	2	8.1	-0.597278	2	7.3	-0.120294	2	3	-0.625934	2	15.4	-0.717857	2	10.3	-0.459495	371	41.4	5.77
9558749	eukaryotic elongation factor 2 kinase [Homo sapiens]	0.0372	3	3	3	-0.0499049	3	12.8	1.78701	3	12.6	-0.234465	3	5.2	1.83552	3	16.3	1.55287	3	7.3	1.54942	3	5.8	1.11853	725	82.1	5.36
4503529	eukaryotic initiation factor 4A-I isoform 1 [Homo sapiens]	0.569	12	22	78	-0.00433459	49	8.8	0.136191	49	12.5	-0.316528	49	15.1	0.151859	49	15.4	-0.134477	49	19.6	-0.142417	49	18.5	-0.157439	406	46.1	5.48
83700235	eukaryotic initiation factor 4A-II [Homo sapiens]	0.398	3	15	35	-0.0454314	3	0.5	0.92448	3	24.4	-0.388355	3	3.6	0.974529	3	24	0.615416	3	12.5	0.665393	3	12	0.414818	407	46.4	5.48
20149756	eukaryotic initiation factor 4A-III [Mus musculus]	0.5377	18	20	36	0.0786098	29	9	-0.21927	29	13	-0.237864	29	12.8	-0.270556	29	15.5	-0.496142	29	14.8	-0.579922	29	15.4	-0.422658	411	46.8	6.73
194097354	eukaryotic peptide chain release factor GTP-binding subunit ERF3A isoform 2 [Homo sapiens]	0.4717	29	29	58	-0.013043	55	12.3	0.424385	55	28.7	-0.32916	55	17.6	0.367371	55	17.4	0.0731347	55	23.6	0.0745054	55	22.8	0.0172327	636	68.5	5.33
4759034	eukaryotic peptide chain release factor subunit 1 [Homo sapiens]	0.3753	14	14	27	0.0285692	27	14.8	0.374066	27	25.8	-0.242977	27	13.7	0.318461	27	14.7	0.0635029	27	20.5	0.0468403	27	21.2	0.0115633	437	49	5.71
208879470	eukaryotic translation elongation factor 1 epsilon-1 isoform 2 [Homo sapiens]	0.554	7	7	8	-0.0573917	8	17.7	0.678072	8	18.2	-0.139236	8	10.3	0.734655	8	15.9	0.536053	8	26	0.510962	8	11.2	0.335686	139	15.5	8.34
5032133	eukaryotic translation initiation factor 1 [Homo sapiens]	0.6018	5	5	9	-0.14401	9	17.7	0.108357	9	20.5	-0.0232698	9	31.9	0.303342	9	15.5	0.290424	9	15.1	0.214125	9	11.2	0.0530135	113	12.7	7.44
4503499	eukaryotic translation initiation factor 1A, X-chromosomal [Homo sapiens]	0.4514	8	8	17	0.116365	15	17.5	-0.486004	15	32.9	-0.401635	15	40.3	-0.467932	15	23.1	-0.91866	15	26.8	-0.768568	15	11.1	-0.685258	144	16.5	5.24
4758256	eukaryotic translation initiation factor 2 subunit 1 [Homo sapiens]	0.6	20	20	33	-0.0785637	33	13.7	0.539035	33	24.7	-0.327348	33	14.1	0.533065	33	15.1	0.121679	33	21.5	0.205393	33	19.1	0.0999075	315	36.1	5.08
29826335	eukaryotic translation initiation factor 2 subunit 2 [Homo sapiens]	0.5375	19	21	43	0.0551957	39	10.4	0.590722	39	23.1	-0.291592	39	16.8	0.545968	39	23.2	0.246104	39	22.8	0.173767	39	16.9	0.156101	333	38.4	5.8
4503507	eukaryotic translation initiation factor 2 subunit 3 [Homo sapiens]	0.4343	17	17	33	0.0482362	33	9.7	0.565597	33	12.7	-0.343732	33	11.7	0.50284	33	13.9	0.237564	33	18.8	0.238787	33	22.8	0.123867	472	51.1	8.4
54873624	eukaryotic translation initiation factor 2A [Homo sapiens]	0.4325	19	19	25	0.0989585	25	6.8	0.507921	25	12.6	-0.415037	25	10.2	0.387363	25	15.5	0.105678	25	17.8	0.0342157	25	17.2	0.0297811	585	64.9	8.87
56699485	eukaryotic translation initiation factor 2D isoform 1 [Homo sapiens]	0.1969	8	8	9	0.00288251	9	9.2	-0.224317	9	11.8	-0.195946	9	35.2	-0.0969617	9	27.6	-0.295128	9	5.2	-0.380822	9	5.1	-0.319788	584	64.7	7.65
4503509	eukaryotic translation initiation factor 3 subunit A [Homo sapiens]	0.3994	12	54	90	0.0342157	23	12.1	0.747602	23	22.5	-0.254978	23	18.8	0.75873	23	19.1	0.395063	23	20.2	0.515006	23	16.2	0.294904	1382	166.5	6.79
146219837	eukaryotic translation initiation factor 3 subunit A [Mus musculus]	0.3237	2	44	70	0.0468403	3	2.8	0.555816	3	10.2	-0.364013	3	3	0.345964	3	14.2	0.260628	3	4.5	-0.018878	3	2.4	0.0828986	1344	161.8	6.77
83367072	eukaryotic translation initiation factor 3 subunit B [Homo sapiens]	0.4263	7	31	51	0.159629	10	13.6	0.678973	10	20.3	-0.430509	10	6.6	0.509949	10	7.6	0.102994	10	15.2	0.0676387	10	13.4	0.0986519	814	92.4	5
29789343	eukaryotic translation initiation factor 3 subunit B [Mus musculus]	0.411	2	26	43	0.0186342	2	28.8	0.289244	2	5.3	-0.086201	2	4.3	0.271426	2	34.5	0.204141	2	1	0.185232	2	29.9	0.0529524	803	91.3	5.02
312433975	eukaryotic translation initiation factor 3 subunit C [Homo sapiens]	0.3067	27	27	54	0.0129262	54	9.1	0.922959	54	19.8	-0.424688	54	12.9	0.951588	54	20.4	0.510962	54	17.3	0.475085	54	22.4	0.373505	913	105.3	5.68
4503523	eukaryotic translation initiation factor 3 subunit D [Homo sapiens]	0.4745	20	20	41	-0.0603973	41	14.3	0.889084	41	17	-0.298673	41	12.9	0.9568	41	25	0.67717	41	20.9	0.626673	41	33.9	0.439395	548	63.9	6.05
4503521	eukaryotic translation initiation factor 3 subunit E [Homo sapiens]	0.4292	16	17	31	-0.0380063	29	15.9	0.797428	29	21.8	-0.242977	29	22.9	0.85599	29	11.4	0.626673	29	24.1	0.632268	29	18.6	0.392578	445	52.2	6.04
4503519	eukaryotic translation initiation factor 3 subunit F [Homo sapiens]	0.3613	12	12	19	0.0271541	19	11.6	0.863146	19	18.1	-0.26708	19	13.6	0.8024	19	21.9	0.49774	19	15.7	0.471968	19	15.7	0.357352	357	37.5	5.45
49472822	eukaryotic translation initiation factor 3 subunit G [Homo sapiens]	0.3438	13	13	17	-0.00868224	17	15.2	0.809826	17	24.8	-0.246395	17	14.5	0.692427	17	18.2	0.425459	17	33.7	0.43082	17	31.3	0.303629	320	35.6	6.13
4503515	eukaryotic translation initiation factor 3 subunit H [Homo sapiens]	0.5227	5	18	34	0.0621217	10	8.4	1.05381	10	19.5	-0.270556	10	24.2	1.10568	10	6.8	0.833497	10	32.5	0.833497	10	27.8	0.563906	352	39.9	6.54
18079341	eukaryotic translation initiation factor 3 subunit H [Mus musculus]	0.4716	3	16	27	0.180148	3	10.2	0.964953	3	26.9	-0.452057	3	7	0.967906	3	2.4	0.587845	3	7.8	0.447844	3	4.1	0.400462	352	39.8	6.67
4503513	eukaryotic translation initiation factor 3 subunit I [Homo sapiens]	0.6585	18	18	31	-0.0291463	31	15.3	0.546956	31	25.3	-0.378944	31	25	0.483364	31	16.5	0.265437	31	21.1	0.191563	31	26.3	0.112503	325	36.5	5.64
83281438	eukaryotic translation initiation factor 3 subunit J [Homo sapiens]	0.3527	11	11	20	0.0799754	20	12.9	0.334568	20	14.8	-0.360305	20	19.2	0.22404	20	14.4	0.0200577	20	22.6	-0.0394883	20	12.3	-0.0621096	258	29	4.83
10801345	eukaryotic translation initiation factor 3 subunit K [Homo sapiens]	0.3807	6	6	9	-0.0877334	9	13.9	0.720716	9	17.4	-0.37146	9	12.2	0.629473	9	25.3	0.423309	9	30.3	0.348232	9	21.7	0.23381	218	25	4.93
7705433	eukaryotic translation initiation factor 3 subunit L isoform 1 [Homo sapiens]	0.4238	22	22	38	0.0229004	38	11.9	1.05797	38	16.9	-0.332789	38	15.1	0.975263	38	12.5	0.716332	38	14.2	0.635987	38	20.9	0.487494	564	66.7	6.34
23397429	eukaryotic translation initiation factor 3 subunit M [Homo sapiens]	0.2968	11	11	17	-0.0664274	17	8.2	0.56267	17	17.8	-0.0831412	17	8.6	0.625738	17	11.3	0.420078	17	24.7	0.54201	17	23.2	0.264636	374	42.5	5.63
38201623	eukaryotic translation initiation factor 4 gamma 1 isoform 5 [Homo sapiens]	0.2783	13	44	76	0.0172093	23	10.4	0.520045	23	33.7	-0.463947	23	7.9	0.414677	23	34	0.166073	23	41.3	-0.0101344	23	35.2	0.0425118	1599	175.4	5.33
56699434	eukaryotic translation initiation factor 4 gamma 1 isoform b [Mus musculus]	0.209	2	33	55	0.0565835	2	12.7	0.759582	2	3.8	-0.659723	2	12.1	0.702214	2	8.9	0.0989585	2	8.3	0.041243	2	21.2	0.108558	1593	175.2	5.38
289577080	eukaryotic translation initiation factor 4 gamma 2 isoform 1 [Homo sapiens]	0.3881	30	30	44	0.0214797	44	11.7	0.494672	44	16.2	-0.2567	44	13.8	0.425459	44	17.3	0.180148	44	18.2	0.141433	44	18.8	0.0941946	907	102.3	7.14
50838806	eukaryotic translation initiation factor 4 gamma 3 [Mus musculus]	0.0475	2	7	10	-0.046921	2	6.3	0.782409	2	16.2	-0.325539	2	7.7	0.828632	2	9.9	0.45628	2	8.5	0.50284	2	2.1	0.318745	1578	174.6	5.63
50053795	eukaryotic translation initiation factor 4B [Homo sapiens]	0.3159	9	17	37	0	19	13.4	1.14078	19	33.1	-0.37146	19	16.1	0.981122	19	42.5	0.588805	19	22.5	0.54498	19	12.5	0.468111	611	69.1	5.73
167234372	eukaryotic translation initiation factor 4B [Mus musculus]	0.2913	5	13	26	0.0690147	8	6.1	1.04544	8	15.4	-0.535332	8	15.1	0.980391	8	15.5	0.54498	8	6.1	0.444667	8	10.3	0.392171	611	68.8	5.67
4503535	eukaryotic translation initiation factor 4E isoform 1 [Homo sapiens]	0.3088	8	8	15	0.0579701	15	9.3	0.484396	15	15	-0.345564	15	8.8	0.325386	15	14.6	0.237564	15	17.8	0.0662614	15	21.6	0.0587454	217	25.1	6.15
256818794	eukaryotic translation initiation factor 4E transporter isoform a [Homo sapiens]	0.0843	5	5	5	-0.0558912	5	14.1	0.325386	5	21	-0.332789	5	15.4	0.389567	5	36.8	-0.018878	5	19.4	0.0565835	5	21.4	-0.0258785	985	108.1	8.32
4757702	eukaryotic translation initiation factor 4E type 2 [Homo sapiens]	0.2735	5	5	5	-0.16004	5	5.1	0.399445	5	24.1	-0.168123	5	3.6	0.513996	5	16.7	0.191563	5	34.4	0.291604	5	27.7	0.11752	245	28.3	8.88
11559923	eukaryotic translation initiation factor 4H isoform 1 [Homo sapiens]	0.3952	9	9	18	0.0799754	18	11.4	-1.1078	18	25	-0.454032	18	32.1	-1.16812	18	16.4	-1.56064	18	19.4	-1.5951	18	27.2	-1.18935	248	27.4	7.23
21361337	eukaryotic translation initiation factor 5 [Homo sapiens]	0.3364	13	13	20	0.0285692	20	11.1	0.841571	20	23.4	-0.318326	20	19.2	0.756169	20	23.9	0.529071	20	17.5	0.463622	20	19.3	0.335421	431	49.2	5.58
219555710	eukaryotic translation initiation factor 5A-1 isoform B [Homo sapiens]	0.5649	13	13	39	0.0356239	39	11.9	0.10165	39	16.8	-0.125006	39	23.6	0.104337	39	21.2	0.00432161	39	20.7	-0.0831412	39	18.9	-0.0953745	154	16.8	5.24
84043963	eukaryotic translation initiation factor 5B [Homo sapiens]	0.2254	26	27	34	0.0200577	32	12.3	-0.537424	32	21.1	-0.246395	32	21.1	-0.547932	32	23.1	-0.826233	32	18.5	-0.788365	32	19.7	-0.656196	1220	138.7	5.49
31563378	eukaryotic translation initiation factor 6 isoform a [Homo sapiens]	0.4286	6	6	14	-0.120294	14	14	-0.0335695	14	32.3	-0.260152	14	18.2	0.14274	14	36	-0.275786	14	33.2	-0.118727	14	41.4	-0.223392	245	26.6	4.68
215599065	evolutionarily conserved signaling intermediate in Toll pathway, mitochondrial isoform 2 [Homo sapiens]	0.1081	2	2	2	0.00288251	2	4.2	0.614474	2	64.7	-0.131313	2	12.9	0.611645	2	59.4	0.483364	2	49	0.479231	2	44.1	0.277842	296	33.2	9.13
30410716	exocyst complex component 1 isoform 2 [Homo sapiens]	0.1866	14	14	14	-0.0424568	14	6.7	0.212881	14	16.2	-0.320126	14	6.7	0.254594	14	13.9	-0.136062	14	16.4	-0.0573917	14	9.9	-0.113878	879	100.2	6.6
21361625	exocyst complex component 2 [Homo sapiens]	0.1245	11	12	12	0.00144197	10	5.2	0.045443	10	9.2	-0.265345	10	15.4	0.0551957	10	11.5	-0.309359	10	8.8	-0.270556	10	9.7	-0.235216	924	104	6.9
31083351	exocyst complex component 3 [Homo sapiens]	0.2282	14	14	15	-0.0785637	15	8.6	0.102994	15	13.8	-0.305788	15	29.9	0.145351	15	27.2	-0.184425	15	15.9	-0.109359	15	19.5	-0.177167	745	85.5	6.29
82546830	exocyst complex component 4 isoform a [Homo sapiens]	0.2372	19	19	23	0.00288251	23	11.8	-0.300448	23	17.2	-0.289827	23	18.9	-0.263612	23	26.2	-0.60165	23	19.1	-0.54372	23	19.5	-0.480584	974	110.4	6.49
5730037	exocyst complex component 5 [Homo sapiens]	0.2006	11	12	15	-0.046921	14	10.4	-0.0218044	14	16.9	-0.281036	14	12.6	-0.0144996	14	9.7	-0.336428	14	8.5	-0.254978	14	12	-0.280142	708	81.8	6.71
62243652	exocyst complex component 6 isoform b [Homo sapiens]	0.0551	4	4	4	-0.136062	4	1	1.1776	4	9.2	-0.467932	4	1.7	1.29278	4	9	0.705757	4	9.7	0.820485	4	9.4	0.560351	799	93.3	6.04
62241044	exocyst complex component 7 isoform 2 [Homo sapiens]	0.291	16	16	19	0.00288251	19	5.1	0.0894982	19	19.7	-0.330973	19	10.5	0.0854247	19	17.5	-0.261881	19	12.3	-0.274041	19	11.4	-0.221183	653	74.7	6.42
44921615	exocyst complex component 8 [Homo sapiens]	0.2221	14	14	15	0.00288251	15	6.7	0.304511	15	17.7	-0.403542	15	7.4	0.225275	15	16.8	-0.07552	15	16.2	-0.115597	15	19.8	-0.104019	725	81.7	5.49
301129155	exonuclease 3'-5' domain-containing protein 2 isoform 1 [Homo sapiens]	0.2077	10	10	11	-0.0247367	11	15.6	-0.979942	11	19.2	-0.202572	11	7.5	-1.074	11	46.8	-1.39214	11	37.5	-1.30045	11	27.7	-1.02886	621	70.3	8.32
7705612	exosome complex component CSL4 [Homo sapiens]	0.2154	3	3	3	0.141433	3	6.1	0.0243197	3	2.8	-0.475936	3	23.4	-0.177882	3	9.2	-0.687335	3	2.7	-0.768568	3	15.3	-0.445908	195	21.4	8.24
17402904	exosome complex component MTR3 [Homo sapiens]	0.2757	5	5	7	-0.0144996	7	5.1	-0.237864	7	7	-0.424688	7	5.8	-0.242977	7	11	-0.671164	7	3.9	-0.619271	7	16.9	-0.510873	272	28.2	6.28
19923403	exosome complex component RRP4 [Homo sapiens]	0.372	8	8	10	-0.0724828	10	10.2	-0.231075	10	27.1	-0.236164	10	9.1	-0.37146	10	19.7	-0.496142	10	24	-0.388355	10	28.8	-0.45041	293	32.8	7.5
50511943	exosome complex component RRP40 isoform 1 [Homo sapiens]	0.2218	3	3	3	-0.0679388	3	19.5	-0.951764	3	11	0.533065	3	18.2	-0.54372	3	3.3	-0.524915	3	5.3	-0.364013	3	15	-0.488533	275	29.6	8.1
9506689	exosome complex component RRP41 [Homo sapiens]	0.2163	4	4	4	-0.153607	4	1.6	-0.125006	4	11.6	-0.409278	4	0.8	-0.0649175	4	21.5	-0.535332	4	11.1	-0.465938	4	19.7	-0.400333	245	26.4	6.52
189083688	exosome complex component RRP42 [Homo sapiens]	0.1856	3	3	4	0.0328061	4	4.4	-0.37707	4	17.2	-0.279284	4	0.9	-0.454032	4	12.7	-0.662004	4	11.7	-0.739372	4	7.2	-0.559797	291	31.8	5.19
31415882	exosome complex component RRP43 [Homo sapiens]	0.1449	4	4	4	0.0100637	4	1.7	-0.416962	4	11.6	-0.304006	4	9.5	-0.428566	4	13.1	-0.630394	4	21.3	-0.641604	4	22.8	-0.561682	276	30	5.3
47174864	exosome complex component RRP46 [Homo sapiens]	0.1404	2	2	3	0.140124	3	19.3	0.233888	3	17.2	-0.456009	3	53.6	0.0745054	3	29.5	-0.524915	3	19.5	-0.535332	3	13.2	-0.284833	235	25.2	7.59
190014623	exosome complex exonuclease RRP44 isoform a [Homo sapiens]	0.2171	15	15	17	-0.0335695	17	4.8	0.112367	17	18	-0.312939	17	10.9	0.123004	17	13.4	-0.186065	17	13.6	-0.16004	17	13.8	-0.182608	958	108.9	7.14
4505917	exosome component 10 isoform 2 [Homo sapiens]	0.1674	11	11	11	-0.011588	11	7.1	-0.239566	11	30.1	-0.232769	11	14.6	-0.21927	11	28.7	-0.584241	11	11	-0.590745	11	20	-0.435662	860	98	8.4
4507943	exportin-1 [Homo sapiens]	0.3744	33	33	52	-0.00723157	52	13.1	-0.671164	52	34	-0.0588937	52	24.9	-0.72977	52	25.3	-0.841663	52	21.2	-0.773491	52	22.2	-0.692073	1071	123.3	6.06
29029559	exportin-2 [Homo sapiens]	0.3502	33	33	63	0.0551957	63	9.6	-0.8863	63	40.1	-0.281036	63	20.7	-1.0145	63	39.5	-1.18771	63	33.5	-1.21759	63	32.9	-0.959085	971	110.3	5.77
148886661	exportin-4 [Homo sapiens]	0.0765	6	6	6	-0.0831412	6	15.5	0.0129262	6	7.1	-0.199255	6	14.1	0.0813396	6	7.6	-0.249822	6	20.9	-0.1976	6	17.6	-0.205403	1151	130.1	5.05
22748937	exportin-5 [Homo sapiens]	0.1852	20	20	24	0.0579701	24	9.1	-0.724993	24	37.4	-0.320126	24	21.8	-0.736966	24	31.9	-1.02621	24	18.9	-0.971431	24	25.8	-0.818772	1204	136.2	5.8
154448892	exportin-7 [Homo sapiens]	0.2567	23	23	24	-0.011588	24	8.6	-0.894322	24	26.8	-0.311148	24	10.9	-0.793357	24	29.7	-1.18771	24	24.7	-1.191	24	31.9	-0.913334	1087	123.8	6.32
8051636	exportin-T [Homo sapiens]	0.1424	11	11	11	-0.0969617	11	6.1	0.652601	11	18.6	-0.298673	11	14.1	0.669027	11	9.9	0.389567	11	25.9	0.325386	11	21.4	0.236431	962	109.9	5.39
33859650	extended synaptotagmin-1 [Mus musculus]	0.1859	6	16	22	0.154454	7	8.3	1.26364	7	12.6	-0.323733	7	13	1.1003	7	5	0.817214	7	22.5	0.638769	7	12.9	0.597655	1092	121.5	5.95
14149680	extended synaptotagmin-1 isoform 2 [Homo sapiens]	0.3333	17	28	45	-0.013043	28	8.1	0.185232	29	19.5	-0.32916	29	16.5	0.250962	28	18.5	-0.136062	29	18.3	-0.046921	28	15.7	-0.123957	1104	122.8	5.83
45387945	extended synaptotagmin-2 [Homo sapiens]	0.3427	12	22	27	-0.0262051	17	5.8	-1.22095	17	33	-0.284546	17	11.6	-1.21759	17	36.9	-1.46993	17	18	-1.42663	17	26.8	-1.16495	893	98.8	8.68
67782360	extended synaptotagmin-2 [Mus musculus]	0.2071	3	13	13	-0.046921	3	9.6	0.60502	3	8.7	-0.286304	3	1	0.799916	3	6.1	0.232661	3	2.4	0.257011	3	7.1	0.221123	845	94.1	7.75
170295832	extracellular matrix protein 1 precursor [Mus musculus]	0.1521	7	7	7	-0.184425	7	11.1	1.1564	7	29.1	-0.531156	7	3.4	1.34028	7	34.2	0.642471	7	19.8	0.719841	7	36.4	0.535297	559	62.8	6.8
6755600	extracellular superoxide dismutase [Cu-Zn] precursor [Mus musculus]	0.1793	4	4	4	-0.174621	4	13.2	0.892197	4	25	-0.134477	4	29.2	1.11836	4	44	0.738984	4	26.6	0.913799	4	36.8	0.537066	251	27.4	6.84
21614499	ezrin [Homo sapiens]	0.5904	28	40	96	0.0100637	63	11.4	0.666302	63	20.7	-0.397828	63	17.1	0.654436	63	22.3	0.27739	63	23.7	0.228973	63	19.9	0.183375	586	69.4	6.27
6005757	FACT complex subunit SPT16 [Homo sapiens]	0.2798	29	30	39	0.0538064	38	12.8	-0.741783	38	30	-0.254978	38	27.2	-0.828793	38	27	-1.03209	38	15.9	-1.05889	38	17.5	-0.831112	1047	119.8	5.66
4507241	FACT complex subunit SSRP1 [Homo sapiens]	0.3343	21	21	35	0.0524159	35	9.3	-0.888969	35	22.7	-0.274041	35	11.4	-0.92139	35	22.8	-1.1976	35	23	-1.23786	35	26.3	-0.9372	709	81	6.87
5453597	F-actin-capping protein subunit alpha-1 [Homo sapiens]	0.6259	5	13	33	0.16221	9	19.3	0.486457	9	27.8	-0.190997	9	26.9	0.324235	9	26.5	0.211635	9	13	0.0313952	9	12.8	0.0911324	286	32.9	5.69
161086971	F-actin-capping protein subunit alpha-1 [Mus musculus]	0.6259	5	13	30	0.00288251	6	6.3	0.69332	6	6.8	-0.369595	6	23	0.707525	6	16.4	0.483364	6	20.1	0.309176	6	18.8	0.261954	286	32.9	5.55
5453599	F-actin-capping protein subunit alpha-2 [Homo sapiens]	0.493	2	10	20	0.0703893	2	15.1	-1.04394	2	19	-0.39973	2	17.3	-1.11404	2	34.9	-1.44615	2	1.6	-1.51457	2	16.8	-1.11766	286	32.9	5.85
6671672	F-actin-capping protein subunit alpha-2 [Mus musculus]	0.493	2	10	20	0.23634	2	7	1.30334	2	2.4	-0.573467	2	8.9	1.06695	2	9.4	0.729444	2	6.5	0.492622	2	0.5	0.514867	286	32.9	5.85
4826659	F-actin-capping protein subunit beta isoform 1 [Homo sapiens]	0.6029	20	20	43	0.100305	43	11.5	0.360645	43	20.1	-0.37146	43	11.7	0.314986	43	14.2	0.0648829	43	19.8	-0.0380063	43	14.1	-0.0244363	272	30.6	6
296434309	FAD synthase isoform 3 [Homo sapiens]	0.3565	12	12	18	0.0129262	18	13.9	-1.17137	18	36.5	-0.242977	18	16.2	-1.24127	18	40.5	-1.50226	18	26.9	-1.57347	18	37	-1.15617	446	49.2	5.96
8923708	FAD-dependent oxidoreductase domain-containing protein 1 [Homo sapiens]	0.1543	6	6	6	-0.0380063	6	4.6	1.17696	6	25.2	-0.360305	6	14.4	1.24914	6	27.5	0.773996	6	34.8	0.812293	6	37.5	0.593249	486	53.8	7.78
54112432	FAD-linked sulfhydryl oxidase ALR [Homo sapiens]	0.1268	2	2	2	0.0143553	1		0.933573	1		-0.365871	1		0.918386	1		0.566572	1		0.551885	1		0.396465	205	23.4	7.62
91807125	family with sequence similarity 3, member C precursor [Homo sapiens]	0.2467	5	5	6	-0.115597	5	1	-0.118727	5	33.8	-0.0306192	5	26.4	-0.00433459	5	39.1	-0.121863	5	62	-0.347399	5	36.1	-0.185586	227	24.7	8.29
262073031	family with sequence similarity 50, member A [Mus musculus]	0.3038	10	10	11	0.0607392	11	9.3	-0.477944	11	15.1	-0.300448	11	20	-0.550043	11	12.9	-0.68966	11	12.7	-0.72977	11	21.8	-0.621224	339	40.2	6.83
28557798	family with sequence similarity 84, member B [Homo sapiens]	0.371	8	8	16	-0.0892673	16	12.2	1.71984	16	42.5	-0.360305	16	15.1	1.90304	16	34.1	1.52005	16	37.4	1.58159	16	46.7	1.07895	310	34.5	5.54
109452587	family with sequence similarity 98, member B isoform 1 [Homo sapiens]	0.3672	9	13	20	-0.0262051	12	7.5	-0.00578235	12	21.6	-0.274041	12	26.1	0.0854247	12	28.8	-0.120294	12	33.9	-0.16004	12	38.9	-0.195373	433	45.5	8.69
164607124	Fanconi anemia group I protein isoform 1 [Homo sapiens]	0.0181	2	2	2	0.0186342	2	0.6	-0.229382	2	43	-0.413115	2	6.3	-0.248108	2	43.6	-0.641604	2	36	-0.662004	2	36.6	-0.499752	1328	149.2	6.74
17402900	far upstream element-binding protein 1 [Homo sapiens]	0.4441	19	26	62	0.0071955	45	12.7	0.591679	45	18.9	-0.444184	45	10.9	0.518031	45	18.4	0.166073	45	21.4	0.0621217	45	15.2	0.0911999	644	67.5	7.61
154355000	far upstream element-binding protein 2 [Homo sapiens]	0.4515	25	30	63	0.0524159	54	11.7	-0.630394	54	20.9	-0.37707	54	15	-0.673463	54	17.6	-0.940645	54	20.1	-1.00578	54	20.4	-0.772093	711	73.1	7.3
100816392	far upstream element-binding protein 3 [Homo sapiens]	0.4563	19	23	32	-0.0439433	24	7.8	0.791606	24	11.5	-0.413115	24	8.2	0.733788	24	15	0.364012	24	11.2	0.375178	24	15.1	0.252373	572	61.6	8.38
338797808	farnesyl pyrophosphate synthase isoform b [Homo sapiens]	0.2578	9	9	24	-0.00433459	24	12.4	-1.66658	24	58.6	-0.234465	24	9.9	-1.78588	24	56	-1.9105	24	41.7	-1.97143	24	44.6	-1.51605	353	40.5	5.17
5901948	FAS-associated factor 1 [Homo sapiens]	0.12	6	6	6	-0.0740006	6	8.4	-0.205896	6	10.2	-0.45799	6	13.9	-0.128156	6	17	-0.671164	6	6.1	-0.625934	6	10.9	-0.482501	650	73.9	4.88
24797106	FAS-associated factor 2 [Homo sapiens]	0.2629	10	10	14	-0.0724828	14	14	0.816395	14	16.3	-0.293359	14	10.9	0.982583	14	21.1	0.609755	14	20.2	0.685267	14	23.1	0.412143	445	52.6	5.62
4507115	fascin [Homo sapiens]	0.3124	3	13	15	0.104337	4	1.9	-3.18442	4	157.8	-0.254978	4	16.5	-3.29336	4	157	-3.59074	4	87.8	-3.699	4	87.3	-2.69758	493	54.5	7.24
113680348	fascin [Mus musculus]	0.3124	3	13	15	0.0949116	4	2.7	0.390668	4	18.9	-0.456009	4	8.7	0.266637	4	15.9	0.0648829	4	8.2	-0.0588937	4	13.9	-0.0501555	493	54.5	6.89
45267832	FAST kinase domain-containing protein 2 [Homo sapiens]	0.0366	2	2	2	-0.00868224	2	12.1	-0.334607	2	3.7	-0.284546	2	3.4	-0.325539	2	15.8	-0.619271	2	7	-0.610433	2	19.2	-0.507691	710	81.4	8.05
11141903	FAST kinase domain-containing protein 5 [Homo sapiens]	0.1243	7	7	8	0.00144197	8	7.6	-0.463947	8	30.3	-0.155213	8	15	-0.461959	8	21.7	-0.625934	8	5.4	-0.630394	8	7.2	-0.543463	764	86.5	8.13
4758334	fatty acid desaturase 2 [Homo sapiens]	0.1374	5	5	9	0.0143553	9	2.7	-1.699	9	30.6	-0.304006	9	18.8	-1.71312	9	22.8	-1.84684	9	17.8	-1.8365	9	21.6	-1.50744	444	52.2	8.82
41872631	fatty acid synthase [Homo sapiens]	0.5074	85	98	281	-0.0588937	249	14.4	1.37462	249	40.3	-0.284546	249	16.2	1.44414	248	32.6	1.13881	249	33.1	1.19598	248	35.7	0.801557	2511	273.3	6.44
93102409	fatty acid synthase [Mus musculus]	0.0938	10	22	36	0.0129262	10	14.2	1.56023	10	19.5	-0.227692	10	6.4	1.41522	10	27	1.24914	10	27.4	1.1903	10	24.3	0.882523	2504	272.3	6.58
14149635	fatty acid-binding protein, adipocyte [Mus musculus]	0.4924	6	7	22	0.565597	20	14.8	1.22404	20	19.9	0.00144197	20	7.3	0.666302	20	6	1.21909	20	21	0.666302	20	12.4	0.661019	132	14.6	8.4
4557585	fatty acid-binding protein, brain [Homo sapiens]	0.2273	3	3	4	0.134878	4	1.1	-3.92139	4	215.4	0.140124	4	35.1	-2.9105	3	35	-3.79586	4	116.4	-3.92139	4	125	-2.73861	132	14.9	5.59
4557581	fatty acid-binding protein, epidermal [Homo sapiens]	0.3185	3	4	8	-0.107803	4	2.5	-2.02327	4	39.7	-0.378944	4	11.4	-1.91594	4	41.6	-2.53952	4	56.6	-2.4344	4	58.6	-1.83112	135	15.2	7.01
6754450	fatty acid-binding protein, epidermal [Mus musculus]	0.7333	9	11	21	0.116365	16	17.6	1.37518	16	28.9	-0.456009	16	22.5	1.17057	16	32.3	0.898402	16	28.7	0.753605	16	22.3	0.630334	135	15.1	6.54
4758328	fatty acid-binding protein, heart [Homo sapiens]	0.4135	5	6	10	0.0565835	7	12	-3.13289	6	101	-0.172994	7	60	-3.02327	6	152.9	-3.53952	7	39.3	-3.47393	7	58.7	-2.58387	133	14.8	6.8
24308324	fatty acyl-CoA reductase 1 [Homo sapiens]	0.0485	2	2	2	0.0172093	2	2	-0.237864	2	19.3	-0.413115	2	6.2	-0.254978	2	21.4	-0.650635	2	13	-0.668868	2	15	-0.505848	515	59.3	9.17
4557303	fatty aldehyde dehydrogenase isoform 2 [Homo sapiens]	0.1711	7	7	8	-0.215915	8	14.9	1.79784	8	44.2	-0.356606	8	10.2	1.94897	8	47.7	1.52807	8	26.9	1.68347	8	23.3	1.11287	485	54.8	7.88
22547149	F-box only protein 22 isoform a [Homo sapiens]	0.0496	2	2	2	-0.046921	2	12.9	-0.0218044	2	19.7	-0.274041	2	0.4	0.0243197	2	33.3	-0.296899	2	20.2	-0.249822	2	33.8	-0.258806	403	44.5	7.03
74229027	F-box only protein 7 isoform 1 [Homo sapiens]	0.0575	2	2	2	-0.100051	2	7.3	-0.100051	2	41.1	-0.139236	2	7.6	0	2	33.1	-0.239566	2	32.7	-0.139236	2	25	-0.236413	522	58.5	6.55
157426875	F-box/LRR-repeat protein 18 [Homo sapiens]	0.2006	9	9	10	-0.117161	10	14.8	0.0949116	10	16.5	-0.161653	10	30.2	0.187768	10	27.3	-0.172994	10	8.4	-0.0740006	10	6.3	-0.129692	718	78.9	8.27
61742136	F-box/LRR-repeat protein 6 isoform 2 [Homo sapiens]	0.0732	3	3	3	-0.100051	3	10.7	1.34426	3	23.3	-0.471929	3	9.5	1.16479	3	69	1.00504	3	30.4	1.11437	3	9.7	0.64384	533	57.9	9.22
157743247	F-box/SPRY domain-containing protein 1 [Homo sapiens]	0.0664	2	2	2	-0.210897	2	26.4	0.715454	2	27.5	-0.237864	2	1.8	0.926759	2	1	0.478195	2	25.7	0.689746	2	0.7	0.353936	286	30.6	7.83
30795123	F-box/WD repeat-containing protein 8 isoform 1 [Homo sapiens]	0.0635	3	3	3	0.0398403	3	8.6	0.750178	3	2.6	-0.279284	3	24.1	0.685267	3	15.7	0.470927	3	21.4	0.296311	3	8.6	0.290072	598	67.4	5.67
124248558	F-box/WD repeat-containing protein 9 [Homo sapiens]	0.0699	2	2	2	0.0579701	2	18	0.78073	2	21.9	-0.351074	2	13.6	0.72334	2	3.8	0.42975	2	8.1	0.372952	2	9.8	0.278986	458	50.7	6.48
19913371	F-box-like/WD repeat-containing protein TBL1XR1 [Homo sapiens]	0.4086	14	14	20	-0.0159576	20	4.1	0.549916	20	23.6	-0.26708	20	13.6	0.566572	20	14.4	0.27739	20	18.1	0.333424	20	22.7	0.164999	514	55.6	5.55
226371725	FCH domain only protein 2 isoform b [Homo sapiens]	0.036	2	2	2	-0.103147	2	16.1	0.824564	2	24.5	-0.0232698	2	2.3	0.926759	2	8.2	0.801573	2	22.1	0.90381	2	5.9	0.515706	777	85.1	7.03
7661708	feline leukemia virus subgroup C receptor-related protein 1 [Homo sapiens]	0.0414	2	2	2	0.111031	2	6.9	0.78073	2	6.7	-0.508403	2	13.3	0.669934	2	0.2	0.271426	2	6.6	0.16092	2	13.5	0.186722	555	59.8	5.97
5031633	FERM, RhoGEF and pleckstrin domain-containing protein 1 isoform 1 [Homo sapiens]	0.1435	12	12	16	-0.0985055	16	12.9	0.722466	16	38.1	-0.37707	16	9	0.822118	16	25.4	0.393965	16	28.1	0.577248	16	23	0.27367	1045	118.6	8.15
29789006	fermitin family homolog 2 isoform 1 [Homo sapiens]	0.2	10	10	10	0.132248	10	11.4	1.26903	10	22.9	-0.456009	10	25.2	1.15121	10	26.4	0.913033	10	30	0.719841	10	46.9	0.602617	680	77.8	6.7
24418903	fermitin family homolog 3 [Mus musculus]	0.1128	6	6	6	0.0229004	6	13	1.00935	6	20.2	-0.388355	6	10	0.941106	6	23.8	0.546956	6	18.5	0.532068	6	23.6	0.410564	665	75.6	7.05
56682959	ferritin heavy chain [Homo sapiens]	0.3224	5	5	5	0.00863031	5	8.5	0.380729	5	21.8	-0.336428	5	20.5	0.22033	5	13.8	-0.0499049	5	14.7	0.0398403	5	10.2	-0.0630183	183	21.2	5.55
114326466	ferritin light chain 1 [Mus musculus]	0.4863	6	6	8	0.0579701	8	19.3	0.369606	8	16.9	-0.279284	8	4.5	0.321928	8	19.6	0.0551957	8	15.5	0	8	16.2	0.000161515	183	20.8	6
60499021	ferrochelatase, mitochondrial isoform b precursor [Homo sapiens]	0.357	10	10	13	-0.163268	13	14.4	1.6457	13	39.1	-0.325539	13	7	1.83026	13	35.6	1.38294	13	45.6	1.57725	13	35.1	1.01664	423	47.8	8.73
144226227	fetuin-B isoform 3 [Mus musculus]	0.1443	5	5	5	0.045443	5	7.4	0.0908534	5	1.1	-0.373327	5	3.3	0.045443	5	14.1	-0.302226	5	2.6	-0.321928	5	8.1	-0.251514	388	42.7	6.61
118572599	FH1/FH2 domain-containing protein 1 [Homo sapiens]	0.0206	2	2	2	0.128293	2	13.4	-0.093879	2	100.1	-0.352916	2	5.3	-0.22095	2	79.6	-0.446148	2	109.3	-0.573467	2	87.5	-0.395173	1164	126.5	6.39
118197277	fibrillin-1 [Mus musculus]	0.3832	84	88	177	0.0129262	169	16.9	2.13291	169	59.1	-0.571322	169	10.6	2.08712	169	54.4	1.5509	169	50.9	1.49006	169	54.1	1.1832	2873	312.1	4.92
118136302	fibrillin-2 precursor [Mus musculus]	0.032	3	7	9	0.0398403	3	4.3	0.593593	3	1	-0.382702	3	10.4	0.553852	3	5.3	0.303342	3	9.4	0.221568	3	5.1	0.150321	2907	313.6	4.84
33859809	fibrinogen beta chain precursor [Mus musculus]	0.5759	32	32	109	-0.0634092	107	12.8	0.564622	107	19.8	-0.300448	107	10.9	0.631337	107	21.8	0.206643	107	20	0.298658	107	20.9	0.158839	481	54.7	7.08
19527078	fibrinogen gamma chain precursor [Mus musculus]	0.5505	23	23	69	-0.0588937	69	15.4	0.537048	69	24.9	-0.209228	69	19.8	0.545968	69	18.3	0.295135	69	23	0.320773	69	20.1	0.175531	436	49.4	5.86
167555029	fibrinogen, alpha polypeptide isoform 1 [Mus musculus]	0.2788	20	20	52	-0.0724828	52	13.5	0.283329	52	25.1	-0.378944	52	12.6	0.396159	52	29.9	-0.100051	52	25	0.0854247	52	33	-0.0665767	789	87.4	6.11
10946680	fibromodulin precursor [Mus musculus]	0.2154	6	6	11	-0.26708	11	19.7	2.76511	11	62.2	-0.646112	11	7.5	2.83653	11	50.3	2.14405	11	29.5	2.48285	11	52	1.65819	376	43	6.04
47132555	fibronectin isoform 4 preproprotein [Homo sapiens]	0.2013	6	38	100	-0.176251	7	21.6	2.38874	7	52.1	-0.281036	7	12.4	2.43563	7	103.9	2.20195	7	69.3	1.97856	7	91.3	1.56962	2330	256.4	5.8
46849812	fibronectin precursor [Mus musculus]	0.4146	48	78	230	-0.013043	143	11.5	1.23573	144	31.6	-0.367732	145	16.1	1.28155	143	30.7	0.878921	144	32.1	0.906891	143	30.5	0.640417	2477	272.4	5.59
205360932	fibronectin type III domain-containing protein 3B [Homo sapiens]	0.0249	2	2	2	0.0271541	2	7.6	0.471968	2	12.7	-0.481969	2	11.7	0.444667	2	20.4	-0.0101344	2	1	-0.0380063	2	8.6	-0.010567	1204	132.8	5.95
34734066	fibulin-1 isoform D precursor [Homo sapiens]	0.111	3	6	10	-0.174621	5	2.2	-1.83136	5	84.9	-0.150401	5	11.9	-1.63487	5	104.2	-1.98279	5	45.5	-1.78588	5	43	-1.51655	703	77.2	5.26
168693628	fibulin-1 precursor [Mus musculus]	0.1248	5	8	11	-0.140826	6	16.9	1.21971	6	26.8	-0.454032	6	8.8	1.27023	6	40.3	0.809003	6	25.3	0.91533	6	37.6	0.594528	705	78	5.16
124517693	fibulin-2 isoform b [Mus musculus]	0.2956	26	26	40	-0.0740006	40	11.7	1.43242	40	69.5	-0.529073	40	11.8	1.59837	40	70.5	0.878921	40	63.3	1.1157	40	73.1	0.72846	1174	126.4	4.65
6753824	fibulin-5 precursor [Mus musculus]	0.1429	5	5	5	-0.117161	5	6.6	0.744161	5	14.3	-0.535332	5	6.2	0.87342	5	15.6	0.228973	5	7.3	0.344828	5	9.7	0.211105	448	50.2	4.7
125347376	filamin-A [Mus musculus]	0.4998	26	109	202	0.0922074	38	11.3	0.960512	38	26.1	-0.486004	38	22.3	0.831067	38	24.5	0.551885	38	19.7	0.466758	38	25.9	0.347665	2639	280.3	6.01
116063573	filamin-A isoform 1 [Homo sapiens]	0.4634	19	103	198	0.0607392	34	8.4	-0.378944	34	52.1	-0.508403	34	18.2	-0.378944	34	44.7	-0.92139	34	35.9	-0.907793	34	35.3	-0.663621	2639	279.8	6.05
145966915	filamin-B [Mus musculus]	0.4597	23	91	187	0.0922074	27	15.4	0.896853	27	25	-0.508403	27	7.3	0.800745	27	9.6	0.408168	27	19.2	0.364012	27	26.2	0.282641	2591	276.4	5.69
256222411	filamin-B isoform 1 [Homo sapiens]	0.578	54	123	288	-0.131313	126	12.4	1.73162	126	41.8	-0.407364	126	12.6	1.82782	125	35.2	1.35163	126	36.1	1.53306	125	37.7	1.00923	2633	281.5	5.71
66932988	filamin-binding LIM protein 1 isoform c [Homo sapiens]	0.0978	3	3	3	0.125651	3	10.4	-1.08009	3	40.3	-0.200913	3	17.6	-1.30757	3	29	-1.28279	3	21.5	-1.50635	3	11	-1.08454	276	30.7	8.02
124487139	filamin-C [Mus musculus]	0.2014	25	42	62	0.0867838	28	13.4	2.12334	28	45.1	-1.1047	28	11.9	2.03773	28	59	1.08134	28	32.8	0.97673	28	41.2	0.917728	2726	290.9	5.95
172072617	FK506 binding protein 9 [Mus musculus]	0.1439	2	7	8	0.189034	2	1.1	0.736388	2	10.7	-0.434403	2	15.4	0.547943	2	11.8	0.303342	2	4.7	0.1137	2	3.6	0.171618	570	63	5.21
150010552	FK506-binding protein 15 [Homo sapiens]	0.137	13	14	14	-0.0320936	13	6	0.794936	13	14.2	-0.465938	13	16	0.865523	13	22.1	0.269033	13	9.8	0.324235	13	22.2	0.249188	1219	133.5	5.2
4758356	flap endonuclease 1 [Homo sapiens]	0.3447	10	10	18	0.119024	17	9.2	-2.35845	17	205.5	-0.0424568	17	25.1	-2.2863	17	185.5	-2.68038	17	129.5	-2.49005	17	143.5	-1.9586	380	42.6	8.62
4502419	flavin reductase [Homo sapiens]	0.6893	6	10	43	-0.320126	22	15.1	2.62176	22	43.7	-0.448115	22	12.1	2.77716	22	52.2	2.338	22	37.2	2.59908	22	64.7	1.7055	206	22.1	7.65
21450325	flavin reductase [Mus musculus]	0.4223	3	7	25	0.0607392	4	11.6	0.564622	4	31.4	-0.394032	4	2.7	0.344828	4	7.4	0.171207	4	22.9	-0.018878	4	5.1	0.0549564	206	22.2	7.01
5031699	flotillin-1 [Homo sapiens]	0.3044	12	12	14	-0.0499049	14	8.4	-0.0320936	14	10.4	-0.360305	14	6.3	0.104337	14	16.5	-0.296899	14	17.3	-0.227692	14	20.4	-0.26294	427	47.3	7.49
6679811	flotillin-2 isoform 2 [Mus musculus]	0.2401	8	8	8	-0.013043	8	10.5	-0.140826	8	16.8	-0.407364	8	4.3	-0.145605	8	11.5	-0.550043	8	8.6	-0.440263	8	13	-0.427659	379	41.6	5.22
34147540	FLYWCH family member 2 [Homo sapiens]	0.2857	4	4	4	0.194087	4	4	-0.0499049	4	7.6	-0.413115	4	9.6	-0.244685	4	11.7	-0.520769	4	15.5	-0.678072	4	11.7	-0.423819	140	14.6	8.46
24476013	focal adhesion kinase 1 isoform a [Homo sapiens]	0.1863	17	17	20	-0.0306192	20	6	1.13947	20	21.1	-0.37146	20	11.3	1.12763	20	14.8	0.867896	20	22.9	0.879706	20	18.9	0.574185	1052	119.2	6.62
9257213	folate receptor alpha precursor [Homo sapiens]	0.2451	4	5	7	-0.131313	6	7.9	1.21164	6	53.6	-0.296899	6	20.4	1.30217	6	39.9	0.787432	6	61.3	0.92524	6	56.9	0.634385	257	29.8	7.97
31560699	follistatin-related protein 1 precursor [Mus musculus]	0.0556	2	2	2	-0.0101344	2	15.6	0.432959	2	22.2	-0.244685	2	0.2	0.443607	2	6.4	0.187768	2	22	0.199123	2	6.2	0.0882122	306	34.5	5.85
82546824	forkhead box protein K1 [Homo sapiens]	0.0859	6	6	7	0.0579701	7	4.6	-0.0558912	7	10.7	-0.360305	7	8.7	-0.114035	7	17.1	-0.459973	7	7.3	-0.494109	7	6	-0.364251	733	75.4	9.32
42519916	forkhead box protein O3 [Homo sapiens]	0.0802	4	4	4	-0.100051	4	14.7	-0.586406	4	23.3	-0.364013	4	19.9	-0.477944	4	25.6	-0.91866	4	22.8	-0.96016	4	32.1	-0.703456	673	71.2	5.16
29789367	forkhead box protein P4 isoform 2 [Homo sapiens]	0.051	2	2	2	-0.0380063	2	3.7	-0.352916	2	30.5	-0.490051	2	8.1	-0.314733	2	34.6	-0.844251	2	22	-0.805913	2	25.9	-0.617188	667	72.2	6.33
84662770	formin-binding protein 1 isoform a [Mus musculus]	0.0764	3	3	3	-0.0664274	3	15.7	0.952334	3	7.5	-0.320126	3	25.7	0.83996	3	43.2	0.386259	3	52.4	0.273814	3	31.8	0.347907	550	64.1	5.2
41581463	formin-binding protein 1-like isoform 2 [Homo sapiens]	0.3675	16	16	22	0.0172093	22	12.4	0.309176	22	15.6	-0.351074	22	11.1	0.290424	22	14.3	-0.013043	22	8.9	-0.0409718	22	13.3	-0.0578292	547	63.5	6.19
158534059	formin-binding protein 4 [Homo sapiens]	0.0619	5	5	5	0.0813396	5	13	-0.28279	5	21.2	-0.244685	5	6.1	-0.265345	5	17.9	-0.526992	5	6	-0.680382	5	14.1	-0.446653	1017	110.2	4.74
116517334	four and a half LIM domains protein 1 isoform 3 [Mus musculus]	0.3286	7	7	10	-0.442222	10	73.1	3.64893	10	151	-1.18115	10	9.5	3.61023	10	215.7	2.35191	10	119.5	2.35473	10	160.3	1.99078	280	31.9	8.37
87159834	four and a half LIM domains protein 2 [Homo sapiens]	0.3297	4	8	8	-0.134477	4	5.7	1.99204	4	57.4	-0.533242	4	13.8	2.12631	4	48.6	1.60786	4	39.6	1.74201	4	31.6	1.18154	279	32.2	7.55
6753866	four and a half LIM domains protein 2 [Mus musculus]	0.276	3	7	7	-0.118727	3	2.2	1.44679	3	31.5	-0.481969	3	20.6	1.58688	3	61.7	1.16414	3	13.6	1.30393	3	11.4	0.812261	279	32.1	7.3
130488506	four and a half LIM domains protein 3 [Mus musculus]	0.1246	3	3	3	0.0200577	3	0.9	-0.323733	3	16.6	-0.632629	3	8.1	-0.343732	3	17.5	-0.859876	3	9.9	-0.888969	3	9	-0.656692	289	31.8	6.2
297374791	fragile X mental retardation 1 protein isoform ISO9 [Homo sapiens]	0.2406	9	12	15	-0.0203404	11	15.8	-0.307573	11	18.7	-0.358454	11	7.8	-0.37146	11	11.8	-0.552156	11	11.7	-0.691989	11	18.5	-0.514111	586	66.2	8.47
61835164	fragile X mental retardation syndrome-related protein 1 isoform b [Homo sapiens]	0.3803	14	17	22	-0.0439433	18	9.8	0.126973	18	19.4	-0.314733	18	11.9	0.108357	18	16.8	-0.204233	18	14.4	-0.199255	18	23.6	-0.187609	539	60.8	6.39
259013556	fragile X mental retardation syndrome-related protein 2 [Homo sapiens]	0.1887	5	9	10	-0.401635	5	7.7	-0.434403	5	27.4	-0.403542	5	19.3	-0.107803	5	37.1	-0.749038	5	18.1	-0.448115	5	31.7	-0.540397	673	74.2	6.23
31077081	frataxin, mitochondrial isoform 1 preproprotein [Homo sapiens]	0.2095	3	3	3	-0.169745	3	1.4	1.06281	3	2.9	-0.524915	3	15.3	1.15575	3	7.9	0.539035	3	18.2	0.708408	3	7.3	0.44147	210	23.1	8.69
31981251	Friend of PRMT1 protein [Mus musculus]	0.2857	5	5	10	-0.011588	10	5.2	0.332278	10	25.3	-0.524915	10	7.8	0.27262	10	19.4	-0.205896	10	26.4	-0.246395	10	16.1	-0.148178	224	23.8	12.26
11545906	fructosamine-3-kinase [Homo sapiens]	0.2071	5	5	5	0.0186342	5	2.3	-0.907793	5	19.1	-0.432455	5	9.5	-0.902389	5	20.6	-1.43051	5	9.5	-1.4344	5	12.7	-1.03499	309	35.1	7.55
16579888	fructose-1,6-bisphosphatase 1 [Homo sapiens]	0.4675	12	12	34	-0.28279	29	23.8	2.75061	29	78	-0.336428	33	11.3	2.89743	30	87.8	2.37128	29	66.7	2.50182	31	81.4	1.80402	338	36.8	6.99
193794814	fructose-bisphosphate aldolase A [Homo sapiens]	0.6456	5	28	144	-0.0558912	34	14.6	-0.0262051	34	37.4	-0.249822	34	29.3	0.0621217	34	42.7	-0.244685	34	32.9	-0.207561	34	28.1	-0.231348	364	39.4	8.09
6671539	fructose-bisphosphate aldolase A isoform 2 [Mus musculus]	0.6456	5	28	127	-0.246395	16	14.7	2.68952	16	48.9	-1.08314	17	15.1	2.92448	17	41.7	1.39397	16	46.4	1.69019	17	30.1	1.36451	364	39.3	8.09
4885063	fructose-bisphosphate aldolase C [Homo sapiens]	0.533	15	19	50	0.0370307	34	9.8	-1.3474	34	127	-0.360305	34	10.9	-1.39973	34	79.8	-1.69432	34	81.8	-1.68501	34	70.6	-1.31714	364	39.4	6.87
19743875	fumarate hydratase, mitochondrial precursor [Homo sapiens]	0.449	10	18	49	0.138814	17	6.7	-0.364013	17	23.3	-0.411195	17	16.8	-0.459973	17	15.6	-0.766112	17	11.7	-0.891643	17	11.6	-0.617023	510	54.6	8.76
226823367	fumarate hydratase, mitochondrial precursor [Mus musculus]	0.2899	4	11	34	0.0827026	4	9.9	1.27202	4	8.9	-0.452057	4	22.4	1.09828	4	17	0.795767	4	6.1	0.707525	4	10.4	0.561805	507	54.3	9.04
4557587	fumarylacetoacetase [Homo sapiens]	0.463	13	15	25	-0.0846703	22	19.7	2.57821	22	54	-0.438307	22	6.5	2.79909	22	45.9	2.2552	22	57.6	2.29042	22	62.1	1.68185	419	46.3	6.95
240120112	fumarylacetoacetase [Mus musculus]	0.1933	4	6	7	0.181421	4	1.5	0.771463	4	11	-0.403542	4	2.9	0.570463	4	8.9	0.455229	4	2.5	0.269033	4	4.4	0.231703	419	46.1	7.18
13654274	fumarylacetoacetate hydrolase domain-containing protein 1 isoform 2 [Homo sapiens]	0.1295	3	3	4	-0.00433459	4	6.8	0.619178	4	15.4	-0.390245	4	4.1	0.773996	4	13.4	0.292782	4	9.6	0.378512	4	18.1	0.207228	224	24.8	7.39
156231349	fumarylacetoacetate hydrolase domain-containing protein 2A [Homo sapiens]	0.3217	7	7	11	-0.0247367	11	6.8	-0.093879	11	15.8	-0.258425	11	7.9	-0.0649175	11	16	-0.314733	11	13.6	-0.284546	11	19.2	-0.299689	314	34.6	8.24
24371248	FUN14 domain-containing protein 2 [Homo sapiens]	0.1693	4	4	5	-0.0558912	5	8.5	0.0922074	5	12.1	-0.210897	5	8.2	0.0949116	5	17.3	-0.1976	5	7.1	-0.0892673	5	4.6	-0.172044	189	20.7	9.73
157738667	FYVE and coiled-coil domain-containing protein 1 [Homo sapiens]	0.1204	12	12	12	-0.0923402	12	5.7	1.47716	12	30.5	-0.373327	12	12.4	1.6248	12	27.6	1.13422	12	35.4	1.3202	12	25	0.849014	1478	166.9	4.92
15811782	G patch domain and KOW motifs-containing protein [Homo sapiens]	0.3025	11	11	12	0.0100637	12	8.2	-0.356606	12	39.5	-0.384584	12	12.7	-0.349235	12	35.9	-0.72261	12	33.2	-0.685014	12	32.1	-0.569959	476	52.2	6.15
33356550	G patch domain-containing protein 4 isoform 2 [Homo sapiens]	0.1541	4	4	4	-0.0218044	4	10.6	-1.05589	4	37.9	-0.401635	4	11.1	-1.03209	4	25.7	-1.43051	4	22.9	-1.38082	4	13.9	-1.09673	370	42	9.31
14327896	G2/mitotic-specific cyclin-B1 [Homo sapiens]	0.0924	4	4	4	0.0172093	4	12	0.201634	4	16.6	-0.364013	4	9.6	0.22404	4	9.8	-0.163268	4	6.9	-0.131313	4	10.6	-0.142102	433	48.3	7.47
308818209	GA-binding protein alpha chain [Homo sapiens]	0.174	6	6	8	-0.0144996	8	4.5	0.186501	8	24.8	-0.325539	8	5.8	0.279768	8	27.1	-0.0365259	8	25.6	-0.0320936	8	27.2	-0.0906491	454	51.3	4.97
8051595	GA-binding protein subunit beta-1 isoform beta 2 [Homo sapiens]	0.0679	3	3	3	-0.101598	3	2.1	0.202888	3	2	-0.26708	3	10.2	0.192825	3	15.6	-0.174621	3	13.3	-0.184425	3	12.5	-0.128197	383	41.3	4.84
93102411	galactocerebrosidase precursor [Mus musculus]	0.0497	3	3	3	-0.00288828	3	0.6	0.9115	3	13.3	-0.332789	3	3.2	0.908429	3	10	0.525067	3	13.6	0.522056	3	4.3	0.386352	684	77.2	6.74
4503895	galactokinase [Homo sapiens]	0.324	10	10	17	-0.0409718	17	7.9	-0.833927	17	31.5	-0.405451	17	11.2	-0.83908	17	41.2	-1.23786	17	30	-1.24127	17	32	-0.945781	392	42.2	6.46
22165416	galactose-1-phosphate uridylyltransferase [Homo sapiens]	0.2269	6	6	6	0.0827026	5	6.7	1.28747	5	26.8	-0.41889	6	16.1	1.38902	6	43.9	0.795767	5	44.6	0.895303	6	53.8	0.646641	379	43.3	6.99
4504981	galectin-1 [Homo sapiens]	0.5259	5	7	45	-0.0543923	30	14.5	0.798258	30	27.9	-0.26708	30	18.6	0.878137	30	18	0.487486	30	18.2	0.621993	30	18.9	0.3575	135	14.7	5.5
6678682	galectin-1 [Mus musculus]	0.5111	4	6	35	0.0731347	20	17.8	0.817214	20	29.7	-0.316528	20	7.5	0.823749	20	16.2	0.757023	20	27.9	0.585924	20	30.3	0.403665	135	14.9	5.49
33859580	galectin-3 [Mus musculus]	0.3106	5	8	14	0.0922074	8	12.4	1.88206	8	56.4	-0.545824	8	10.4	1.75873	8	44.2	1.41954	8	37.5	1.32941	8	20.2	1.01193	264	27.4	8.56
115430223	galectin-3 isoform 1 [Homo sapiens]	0.312	4	7	13	0	7	19.4	1.08678	7	14.3	-0.314733	7	8.8	1.08678	7	25.7	0.773152	7	13.4	0.735522	7	16.4	0.541297	250	26.1	8.56
5031863	galectin-3-binding protein [Homo sapiens]	0.1214	6	6	7	-0.131313	7	13.6	2.82599	7	32.4	-0.510457	7	12.3	2.79639	7	58.5	2.21506	7	25.2	2.45312	7	50	1.71504	585	65.3	5.27
6755144	galectin-3-binding protein precursor [Mus musculus]	0.2392	9	9	10	0.0356239	10	13.3	1.08134	10	13.3	-0.305788	10	11.2	1.0072	10	18.7	0.798258	10	14.9	0.674461	10	27.7	0.528551	577	64.4	5.14
42544187	galectin-8 isoform b [Homo sapiens]	0.0662	2	2	3	-0.373327	3	17.5	1.91227	3	32.4	-0.300448	3	7.2	2.11636	3	14.2	1.61212	3	45.5	1.81639	3	26.5	1.21837	317	35.8	8.25
226531139	galectin-9 isoform 2 [Mus musculus]	0.146	4	4	4	0.336855	4	6.6	0.914565	4	9.6	-0.444184	4	9.1	0.606916	4	8.1	0.469886	4	3.1	0.0690147	4	20.8	0.270096	322	36.5	8.69
102469694	galectin-9 isoform short [Homo sapiens]	0.0774	2	2	2	-0.239566	2	16.8	3.00306	2	45.8	-0.438307	2	1.4	3.24199	2	66.2	2.56389	2	44.1	2.80281	2	64.3	1.97596	323	35.9	8.13
156151366	galectin-related protein [Homo sapiens]	0.4942	6	6	9	-0.011588	9	9.2	-0.53952	9	16	-0.293359	9	14	-0.436354	9	17.2	-0.836501	9	13.6	-0.833927	9	13.5	-0.643133	172	19	5.35
62912453	gamma-adducin isoform b [Homo sapiens]	0.0623	4	4	4	0.0257376	4	4.7	1.43936	4	32.4	-0.295128	4	9.4	1.39561	4	46.1	1.19598	4	26	1.15251	4	41.1	0.817254	674	75.6	6.81
4502369	gamma-butyrobetaine dioxygenase [Homo sapiens]	0.3979	12	12	20	0.128293	20	11.2	-2.63487	20	89	-0.1976	20	30.2	-2.73697	20	104.7	-2.95456	20	63.3	-2.94342	20	63.4	-2.2477	387	44.7	6.74
4503987	gamma-glutamyl hydrolase precursor [Homo sapiens]	0.3711	13	14	37	-0.107803	35	16.9	2.1811	35	33.9	-0.236164	35	20.2	2.19219	35	48.4	1.97159	35	42.2	2.00935	35	47	1.41048	318	35.9	7.11
13129018	gamma-glutamylcyclotransferase isoform 1 [Homo sapiens]	0.6862	13	13	33	0.109695	33	18.7	1.09288	33	34.5	-0.409278	33	16.6	0.922959	33	25.3	0.719841	33	26.4	0.57628	33	26.4	0.464901	188	21	5.14
73915094	gamma-glutamyltranspeptidase 1 precursor [Homo sapiens]	0.1863	9	9	10	-0.107803	10	11.7	1.32077	10	14.4	-0.430509	10	5.7	1.4813	10	14.7	0.981853	10	18.3	1.09896	10	13.4	0.721654	569	61.4	7.12
110625902	gamma-soluble NSF attachment protein [Mus musculus]	0.3269	11	11	15	0.0186342	15	6.5	1.10165	15	25	-0.380822	15	14.8	1.06557	15	22.3	0.78157	15	29.4	0.691534	15	25.3	0.525293	312	34.7	5.41
209693439	gamma-synuclein [Homo sapiens]	0.9055	8	13	34	-0.32916	18	21.1	2.20069	22	130.2	-0.394032	24	11.2	1.82008	18	68.7	1.46884	22	75.6	1.43723	18	61.1	1.1572	127	13.3	4.86
6755592	gamma-synuclein [Mus musculus]	0.6667	4	9	15	0.254594	5	15.1	1.12433	5	69	-0.12658	5	10	0.841571	5	72.1	0.96643	5	94.8	0.68437	5	76.5	0.584737	123	13.2	4.65
281182404	gamma-taxilin isoform 1 [Homo sapiens]	0.2235	9	10	11	0.0398403	10	5.1	-1.06794	10	15.3	-0.244685	10	15.8	-1.07097	10	18.9	-1.29336	10	21.5	-1.29336	10	24.3	-1.03594	528	60.5	7.52
5729840	gamma-tubulin complex component 2 [Homo sapiens]	0.0953	7	7	7	-0.0513992	7	13	-0.395929	7	21.6	-0.258425	7	9.1	-0.295128	7	19.8	-0.625934	7	11	-0.717857	7	18.2	-0.510554	902	102.5	6.84
5453660	gamma-tubulin complex component 3 [Homo sapiens]	0.0507	3	3	3	-0.106249	3	3.3	-0.937878	3	11.2	-0.384584	3	6.5	-0.715486	3	4.5	-1.26882	3	16.7	-1.16165	3	20.1	-0.943391	907	103.5	8.12
39995109	ganglioside GM2 activator isoform 1 precursor [Homo sapiens]	0.2332	4	4	5	-0.139236	5	3	0.676267	5	7.1	-0.190997	5	4.2	0.78576	5	4.1	0.455229	5	6	0.535058	5	6.1	0.314865	193	20.8	5.31
83320070	gasdermin-D [Homo sapiens]	0.2686	10	10	16	-0.242977	16	26.4	2.48104	16	98.9	-0.101598	16	21.8	2.94617	16	174	2.67627	16	102.7	3.09946	16	201.2	1.88377	484	52.8	5.08
4557583	gastrotropin isoform 2 [Homo sapiens]	0.1797	2	2	2	-0.37146	2	2.2	3.86414	2	33	-0.459973	2	0.7	4.23642	2	30.7	3.40463	2	32.3	3.77695	2	30	2.6446	128	14.4	6.8
50978624	gatC-like protein [Homo sapiens]	0.375	4	4	4	0.0114956	4	8.4	-0.33825	4	21.3	-0.307573	4	11.7	-0.394032	4	22.7	-0.685014	4	24.8	-0.778432	4	14.6	-0.547917	136	15.1	5.05
22035565	GC-rich sequence DNA-binding factor 1 isoform 1 [Homo sapiens]	0.0447	3	3	3	0.00575927	3	8.6	0.377401	3	3.6	-0.430509	3	2.2	0.420078	3	14.6	0.305679	3	38.1	0.299831	3	48.9	0.0514623	917	104.7	5.68
52145310	GDH/6PGL endoplasmic bifunctional protein precursor [Homo sapiens]	0.0367	3	3	3	-0.046921	3	22.8	1.00863	3	51.3	-0.415037	3	4.5	1.05589	3	25	0.493647	3	55.1	0.541019	3	29.6	0.419082	791	88.8	7.3
22035692	GDNF family receptor alpha-1 isoform b preproprotein [Homo sapiens]	0.2043	8	8	12	-0.2567	12	19.4	3.38267	12	117.2	-0.378944	12	10.8	3.37295	11	105.1	2.93659	12	93.4	3.17552	11	79	2.21162	460	50.8	7.99
116642895	GDP-D-glucose phosphorylase C15orf58 [Homo sapiens]	0.1065	2	2	2	-0.0320936	2	18.4	0.975263	2	17.9	-0.434403	2	11	1.0072	2	0.5	0.541019	2	29.3	0.572405	2	10.5	0.405569	385	42.3	6.47
27436889	GDP-fucose protein O-fucosyltransferase 1 isoform 1 precursor [Homo sapiens]	0.183	5	5	7	-0.0454314	7	21.6	0.503858	7	13.6	-0.300448	7	16.5	0.422233	7	17.7	0.166073	7	19	0.180148	7	6.1	0.0812287	388	43.9	8.53
4507709	GDP-L-fucose synthase [Homo sapiens]	0.5358	13	13	42	-0.0969617	42	21	1.88675	42	63.4	-0.378944	42	10.7	2.07485	42	63.7	1.68077	42	51.1	1.85838	42	48.2	1.19916	321	35.9	6.6
4504031	GDP-mannose 4,6 dehydratase [Homo sapiens]	0.3629	11	11	15	-0.0603973	15	12.1	0.107018	15	18.1	-0.21424	15	17.5	0.173767	15	14.5	0.0745054	15	22.2	0.0813396	15	14.6	-0.0814374	372	41.9	7.31
189083772	gelsolin isoform b [Homo sapiens]	0.357	13	24	43	-0.107803	24	15.2	0.546956	24	30.2	-0.360305	24	18.1	0.620117	24	13.8	0.403813	24	19.6	0.436162	24	22.4	0.185945	731	80.6	5.85
28916693	gelsolin precursor [Mus musculus]	0.3205	11	22	45	0.0186342	26	12.2	0.748461	26	33.7	-0.384584	26	10.8	0.69332	26	21	0.390668	26	27.9	0.325386	26	18.3	0.245266	780	85.9	6.18
157739942	gem-associated protein 5 [Homo sapiens]	0.0948	11	11	12	-0.0409718	12	17.7	-0.392137	12	14.9	-0.226004	12	13.4	-0.288065	12	5.9	-0.554273	12	8.9	-0.552156	12	20.6	-0.48182	1508	168.5	6.62
41393577	gem-associated protein 6 [Homo sapiens]	0.1497	2	2	2	0.0186342	2	6.9	0.0607392	2	12.7	-0.349235	2	4.3	0.0426443	2	19.8	-0.288065	2	17.1	-0.305788	2	24.2	-0.250179	167	18.8	5.12
101943240	general transcription factor 3C polypeptide 1 [Homo sapiens]	0.0792	12	12	12	-0.027675	12	11.1	-0.202572	12	21.2	-0.311148	12	20.8	-0.181149	12	22.8	-0.584241	12	15.3	-0.529073	12	7.4	-0.436478	2109	238.7	7.3
78482617	general transcription factor 3C polypeptide 2 [Homo sapiens]	0.1372	8	9	10	0.0172093	8	7.8	0.00863031	8	38.7	-0.237864	8	20.6	0.0496308	8	41.6	-0.16004	8	43	-0.093879	8	42.2	-0.201611	911	100.6	7.31
6912398	general transcription factor 3C polypeptide 3 isoform 1 [Homo sapiens]	0.0722	5	5	6	-0.0528949	6	4.3	0.210389	6	26.4	-0.415037	6	3.5	0.290424	6	17.3	-0.239566	6	27.5	-0.14401	6	20.1	-0.155148	886	101.2	5.07
156119605	general transcription factor 3C polypeptide 4 [Homo sapiens]	0.129	9	9	11	-0.0877334	11	13.1	0.0524159	11	13.1	-0.210897	11	6.6	0.177599	11	21.3	-0.222633	11	8.1	-0.07552	11	21.6	-0.167579	822	91.9	6.65
170763506	general transcription factor 3C polypeptide 5 isoform 2 [Homo sapiens]	0.1291	5	5	6	0.0200577	6	8.7	-0.200913	6	9.9	-0.467932	6	11.2	-0.279284	6	9.7	-0.818579	6	22.8	-0.833927	6	30.8	-0.558377	519	59.5	6.9
144922725	general transcription factor IIE subunit 1 [Homo sapiens]	0.1367	3	3	3	-0.0831412	3	12.6	-0.356606	3	50.7	-0.364013	3	30.3	-0.121863	3	65.8	-0.392137	3	12.1	-0.190997	3	3.5	-0.425355	439	49.4	4.82
156104891	general transcription factor IIF subunit 1 [Homo sapiens]	0.2166	8	8	8	0.0579701	8	9.4	-0.56918	8	16.6	-0.394032	8	13.4	-0.554273	8	17.9	-0.905088	8	19.3	-1.0619	8	16.9	-0.722343	517	58.2	7.49
4758488	general transcription factor IIF subunit 2 [Homo sapiens]	0.3454	8	8	10	0.0172093	10	8.7	-0.394032	10	12.4	-0.403542	10	19.5	-0.405451	10	17.8	-0.805913	10	20.4	-0.821126	10	14.1	-0.618934	249	28.4	9.23
169881252	general transcription factor II-I isoform 4 [Homo sapiens]	0.3866	38	38	58	0.0635029	58	12.8	-1.33279	58	34.1	-0.32916	58	12.8	-1.47393	58	28.3	-1.70369	58	27.5	-1.76121	58	26.6	-1.32659	957	107.9	7.94
4505541	general vesicular transport factor p115 [Homo sapiens]	0.3929	30	31	52	0.104337	51	11.9	0.258217	51	21.3	-0.378944	51	14.9	0.134878	51	19.1	-0.109359	51	12.9	-0.204233	51	11.8	-0.140502	962	107.8	4.91
66932975	gephyrin isoform 2 [Homo sapiens]	0.1264	8	8	9	-0.187707	9	5.6	0.246104	9	25.4	-0.378944	9	7.1	0.329985	9	13.3	-0.123434	9	16.1	-0.147202	9	14.5	-0.0982724	736	79.7	5.43
83700220	geranylgeranyl pyrophosphate synthase [Homo sapiens]	0.3633	10	10	13	0.0881416	13	13.9	-0.9771	13	14.5	-0.39973	13	8.5	-1.09851	13	13	-1.2863	13	22.9	-1.41504	13	29.5	-1.05711	300	34.8	6.14
167860116	geranylgeranyl transferase type-1 subunit beta [Homo sapiens]	0.0451	2	2	2	-0.0619024	2	9.6	1.87184	2	0.5	-0.340075	2	15.4	1.93433	2	9.1	1.53157	2	14.8	1.59407	2	24.7	1.13272	377	42.3	6.83
33469951	geranylgeranyl transferase type-2 subunit alpha [Homo sapiens]	0.1746	7	8	8	-0.104697	7	10	0.171207	7	18	-0.375197	7	7.5	0.351628	7	27.6	-0.132894	7	26.8	0.0717627	7	25	-0.113014	567	65	5.67
21359854	geranylgeranyl transferase type-2 subunit beta [Homo sapiens]	0.0725	2	2	2	-0.0573917	2	4.8	0.414677	2	9.1	-0.347399	2	5.5	0.471968	2	4.3	0.0676387	2	14.7	0.124328	2	9.8	0.0350211	331	36.9	5.03
217330596	GH3 domain-containing protein isoform 3 [Homo sapiens]	0.0506	2	2	2	0.153157	2	1.5	0.727703	2	22.8	-0.171368	2	3.1	0.575312	2	24.4	0.556797	2	26	0.403813	2	27.6	0.305411	474	51.4	6.92
11545731	gigaxonin [Homo sapiens]	0.0385	2	2	2	-0.142417	2	6	-0.666576	2	15.3	-0.244685	2	11.2	-0.522841	2	21.5	-0.910502	2	4.1	-0.768568	2	10.2	-0.702851	597	67.6	5.85
4758442	glia maturation factor beta [Homo sapiens]	0.4225	5	5	8	0.138814	8	6.9	-0.242977	8	33.2	-0.432455	8	8.6	-0.300448	8	14.4	-0.614845	8	17.6	-0.713119	8	8.9	-0.514381	142	16.7	5.29
239787829	glioma tumor suppressor candidate region gene 2 protein [Homo sapiens]	0.0565	2	2	2	0.0468403	2	0.8	1.25459	2	25	-0.186065	2	3.8	1.20727	2	24.2	1.06833	2	29	1.02077	2	28.2	0.719331	478	54.4	10.32
16933537	glomulin [Homo sapiens]	0.1734	8	8	8	-0.0320936	8	11.2	0.332278	8	7.4	-0.217591	8	12.6	0.396159	8	11.6	0.119024	8	8.4	0.231432	8	22.2	0.0407676	594	68.2	5.33
37620194	glucosamine 6-phosphate N-acetyltransferase [Homo sapiens]	0.3804	6	6	14	-0.093879	13	10	1.3115	13	16	-0.343732	13	4.8	1.26843	13	43.3	0.890641	13	31.3	0.878921	13	53	0.665012	184	20.7	7.99
13027378	glucosamine-6-phosphate isomerase 1 [Homo sapiens]	0.526	13	13	14	-0.0528949	14	7.7	0.909197	14	19.8	-0.302226	14	8.5	1.01578	14	22	0.577248	14	20.9	0.682573	14	25.7	0.4333	289	32.6	6.92
205277386	glucosamine--fructose-6-phosphate aminotransferase [isomerizing] 1 [Homo sapiens]	0.5374	29	29	52	-0.0218044	52	12.4	0.340277	52	18.8	-0.284546	52	18.1	0.254594	52	13.2	0.0579701	52	16.3	0.0758749	52	18.3	-0.0246261	681	76.7	6.84
31377548	glucose 1,6-bisphosphate synthase [Homo sapiens]	0.0804	6	6	7	-0.077041	7	3	0.306846	7	10.3	-0.277534	7	8.5	0.291604	7	18.6	-0.104697	7	11.9	-0.00433459	7	12.7	-0.0626456	622	70.4	7.15
108773793	glucose-6-phosphate 1-dehydrogenase isoform b [Homo sapiens]	0.5398	10	25	40	-0.0350469	19	8.3	0.908429	19	22.3	-0.411195	19	12.9	0.889084	19	23.1	0.467801	19	25.3	0.496718	19	23.6	0.34683	515	59.2	6.84
6996917	glucose-6-phosphate 1-dehydrogenase X [Mus musculus]	0.3864	4	19	25	0.124328	4	8.1	0.665393	4	22.8	-0.1976	4	5.4	0.566572	4	21.2	0.519039	4	7.1	0.421156	4	6.7	0.271651	515	59.2	6.49
254553458	glucose-6-phosphate isomerase [Mus musculus]	0.2814	8	15	32	0.164786	10	9.5	1.35163	10	32.2	-0.526992	10	36.9	1.1551	10	27.1	0.71721	10	27.5	0.559737	10	22.5	0.557537	558	62.7	8.13
18201905	glucose-6-phosphate isomerase isoform 2 [Homo sapiens]	0.3333	11	18	55	0.176323	33	15.4	-0.614845	33	17.6	-0.364013	33	18.7	-0.798366	33	15.9	-0.951764	33	24.8	-1.15521	33	18	-0.798947	558	63.1	8.32
48255889	glucosidase 2 subunit beta isoform 1 [Homo sapiens]	0.2955	13	16	50	0.051024	42	9	0.312665	42	14.6	-0.39973	42	10.4	0.219091	42	16.6	-0.145605	42	13.3	-0.179515	42	12.1	-0.120095	528	59.4	4.41
6679465	glucosidase 2 subunit beta precursor [Mus musculus]	0.1228	5	8	14	0.0867838	6	14	0.692427	6	25.1	-0.442222	6	9.7	0.591679	6	8.7	0.259423	6	27.6	0.22033	6	14.2	0.158627	521	58.8	4.46
284807150	glucosylceramidase isoform 2 [Homo sapiens]	0.2183	7	7	11	0.0440443	11	4.5	-1.72261	11	37.4	-0.254978	11	14.7	-1.77103	11	46	-1.93788	11	28.9	-1.89432	11	37.5	-1.53832	449	50.3	7.15
4885281	glutamate dehydrogenase 1, mitochondrial precursor [Homo sapiens]	0.5197	4	27	74	-0.22095	10	42.5	3.31179	10	103.2	-0.336428	10	5.1	3.55618	10	183.3	2.498	10	200.7	2.98768	10	186.7	2.14069	558	61.4	7.8
6680027	glutamate dehydrogenase 1, mitochondrial precursor [Mus musculus]	0.5161	4	27	71	0.171207	7	3.8	1.04334	7	59.6	-0.37707	7	9.7	1.33971	7	16.4	0.522056	7	50.6	0.295135	7	47.5	0.51531	558	61.3	8
4557625	glutamate--cysteine ligase catalytic subunit isoform a [Homo sapiens]	0.1931	11	11	11	0.0271541	11	16.5	-0.172994	11	15.4	-0.289827	11	17.4	-0.172994	11	11.2	-0.407364	11	19.2	-0.467932	11	20.8	-0.377495	637	72.7	6.09
4504011	glutamate--cysteine ligase regulatory subunit [Homo sapiens]	0.3212	4	7	13	-0.0232698	9	7.1	-1.04394	9	14.5	-0.330973	9	5.4	-1.06492	9	18.7	-1.36216	9	25.4	-1.3474	9	19.2	-1.0672	274	30.7	6.02
6680019	glutamate--cysteine ligase regulatory subunit [Mus musculus]	0.2117	2	5	6	-0.0969617	2	4.7	-0.0831412	2	12	-0.459973	2	3.6	0.0143553	2	7.2	-0.541618	2	15.6	-0.444184	2	10.9	-0.384294	274	30.5	5.52
237820620	glutamate-rich WD repeat-containing protein 1 [Homo sapiens]	0.3004	9	9	11	0.0551957	11	13.8	-0.184425	11	25.4	-0.365871	11	3.6	-0.390245	11	21.3	-0.567041	11	15.9	-0.592919	11	25.2	-0.493595	446	49.4	4.92
156104878	glutaminase kidney isoform, mitochondrial precursor [Homo sapiens]	0.1584	8	8	10	0.112367	10	9.9	-1.62593	10	47.5	-0.340075	10	18.1	-1.64386	10	56.7	-1.9885	10	47.6	-1.93788	10	69	-1.51629	669	73.4	7.77
19923206	glutamine synthetase [Homo sapiens]	0.3324	5	12	32	-0.077041	13	19.1	2.09828	13	24.3	-0.459973	13	9.1	2.08304	13	32.4	1.74545	13	40.3	1.83147	13	34.9	1.25	373	42	6.89
31982332	glutamine synthetase [Mus musculus]	0.2386	2	9	21	0.293959	2	15	1.97196	2	27.8	-0.22095	2	5.7	1.67807	2	12.4	1.75146	2	21.9	1.45733	2	6.7	1.17844	373	42.1	7.08
38570097	glutamine-rich protein 1 [Homo sapiens]	0.0619	5	5	5	0.0468403	5	9.2	0.505891	5	38.7	-0.325539	5	11.1	0.345964	5	18.9	-0.118727	5	6.7	-0.0679388	5	9.6	-0.0148028	776	86.4	5.87
4826960	glutaminyl-tRNA synthetase [Homo sapiens]	0.4916	27	37	70	-0.0558912	55	11.5	0.851199	55	29.1	-0.293359	55	11.8	0.902267	55	21.6	0.465713	55	22.3	0.590722	55	21.1	0.364755	775	87.7	7.15
269954677	glutaminyl-tRNA synthetase isoform 1 [Mus musculus]	0.1626	2	11	16	0.293959	2	11.5	0.970854	2	13	-0.514573	2	39.8	0.67717	2	24.8	0.45628	2	25.8	0.16221	2	14	0.280733	775	87.6	7.31
222831590	glutamyl-tRNA(Gln) amidotransferase subunit A homolog [Homo sapiens]	0.1837	7	7	7	0.0813396	7	3.4	-0.382702	7	11.4	-0.386468	7	15.3	-0.573467	7	11.3	-0.833927	7	9.7	-0.96016	7	8.6	-0.660841	528	57.4	5.68
169646776	glutaredoxin-1 [Homo sapiens]	0.4245	3	3	3	0.227741	3	4.7	1.94073	3	17.3	-0.352916	3	8.9	1.8339	3	100	1.26303	3	44.1	0.989139	3	44.3	1.05449	106	11.8	8.09
315467838	glutaredoxin-3 [Homo sapiens]	0.3851	5	13	20	0.0989585	7	8.3	-0.450084	7	10	-0.362158	7	22.8	-0.58208	7	22.7	-0.831358	7	6.1	-0.946194	7	7	-0.67312	335	37.4	5.39
31981269	glutaredoxin-3 [Mus musculus]	0.3234	2	10	15	0.130931	2	12.7	0.967906	2	11.3	-0.567041	2	1.1	0.836732	2	1.4	0.400538	2	10.2	0.269033	2	2.5	0.292834	337	37.8	5.59
42516576	glutaredoxin-related protein 5, mitochondrial precursor [Homo sapiens]	0.2803	3	3	6	-0.0218044	6	6.8	0.52306	6	11.5	-0.351074	6	16.3	0.543001	6	10.7	0.172488	6	37.1	0.228973	6	30.7	0.105169	157	16.6	6.79
4503943	glutaryl-CoA dehydrogenase, mitochondrial isoform a precursor [Homo sapiens]	0.3721	11	11	17	0.0200577	16	7.7	0.931305	16	25.3	-0.239566	16	12.5	0.853597	16	36.8	0.683472	16	26.1	0.630405	16	23.2	0.440502	438	48.1	8.06
84871986	glutathione peroxidase 1 [Mus musculus]	0.2786	5	6	8	0.177599	6	9.2	0.964953	6	8.2	-0.442222	6	14.7	0.753605	6	8	0.451013	6	7.6	0.358396	6	8.9	0.315137	201	22.3	7.21
41406084	glutathione peroxidase 1 isoform 1 [Homo sapiens]	0.4975	8	9	21	-0.046921	19	9.6	1.14012	19	23.1	-0.428566	19	8.5	1.30859	19	29.7	0.919149	19	20.1	1.02006	19	18.5	0.618125	203	22.1	6.55
15011841	glutathione peroxidase 3 isoform 2 [Mus musculus]	0.323	6	6	11	0.0285692	11	8.6	1.42385	11	27.2	-0.384584	11	5.4	1.48336	11	9.3	1.10635	11	19.8	1.05172	11	19.1	0.790544	226	25.4	8.22
50301238	glutathione reductase, mitochondrial isoform 1 precursor [Homo sapiens]	0.4157	10	17	22	0.0172093	13	13.5	1.08338	13	25.9	-0.407364	13	18.2	1.1003	13	12.7	0.861558	13	15	0.8024	13	7.9	0.542771	522	56.2	8.5
149588660	glutathione S-transferase C-terminal domain-containing protein isoform 1 [Homo sapiens]	0.0664	3	3	3	0.0129262	3	5.6	-0.0724828	3	5.7	-0.293359	3	50.6	-0.139236	3	11.3	-0.311148	3	14.5	-0.323733	3	24.4	-0.320756	633	71	7.78
7705704	glutathione S-transferase kappa 1 isoform a [Homo sapiens]	0.5044	8	8	23	0	23	9.4	-0.648372	23	19.3	-0.291592	23	7.2	-0.736966	23	12.7	-0.988504	23	14.5	-1.04097	23	19.3	-0.783058	226	25.5	8.41
6754084	glutathione S-transferase Mu 1 [Mus musculus]	0.3761	4	8	13	0.22033	6	10.6	1.76214	6	24	-0.58208	6	4.7	1.57676	6	10.6	1.22342	6	25	0.951588	6	15.2	0.878361	218	26	7.94
23065544	glutathione S-transferase Mu 1 isoform 1 [Homo sapiens]	0.4358	6	12	17	0.015783	8	6.6	2.66721	8	29	-0.312939	8	13	2.67536	8	28.8	2.0597	8	45.2	2.24519	8	23.4	1.65563	218	25.7	6.7
6680121	glutathione S-transferase Mu 2 [Mus musculus]	0.4725	2	10	16	0.172488	3	7.1	1.4957	3	2.2	-0.234465	3	0.1	1.25399	3	43.5	1.07793	3	19.1	1.02077	3	20.8	0.781586	218	25.7	7.39
23065552	glutathione S-transferase Mu 3 [Homo sapiens]	0.6044	12	14	15	-0.137648	12	14.1	0.691534	12	34.6	-0.093879	12	23.1	0.83996	12	33.7	0.663572	12	20.7	0.835116	12	21.1	0.408597	225	26.5	5.54
6754090	glutathione S-transferase omega-1 [Mus musculus]	0.2542	6	7	9	0.104337	6	10.9	0.992043	6	10.9	-0.37707	6	11.4	0.945608	6	12.4	0.635058	6	14.6	0.512985	6	6.4	0.43221	240	27.5	7.36
4758484	glutathione S-transferase omega-1 isoform 1 [Homo sapiens]	0.3983	11	12	23	0.0468403	20	10.2	1.37072	20	34.9	-0.367732	20	16.3	1.38184	20	24.3	1	20	27.3	0.97966	20	21.3	0.729507	241	27.5	6.6
4504183	glutathione S-transferase P [Homo sapiens]	0.6143	9	10	22	0.144046	21	14.1	-3.75633	15	195.8	-0.0218044	14	41.5	-3.45799	14	189	-3.77596	14	75.8	-4.05889	14	97.6	-2.86972	210	23.3	5.64
[truncated: 3,431 more rows]
